# Supplementary material for: The noisy basis of morphogenesis: Mechanisms and mechanics of cell sheet folding inferred from developmental variability
Source: PLoS Biol. 2018 Jul 12;16(7):e2005536. doi: 10.1371/journal.pbio.2005536 (PMC6063725; doi:10.1371/journal.pbio.2005536)
Supplement: S1 Data — Numerical values underlying the shapes and graphs shown in Figs 4, 5, 7, 8 and 11 in the main text; supplementary figures S2 Fig, S3 Fig, S4 Fig, and figures A1, A2, A3, A4 in S1 Text. Numerical values of the fitting parameters used to obtain Fig 7. Additional data for analysis of variability. (XLSX) [file pbio.2005536.s007.xlsx]

## Sheet: Fig. 4
Numerical data for Fig. 4a
average		std shape 1		std shape 2		embryo half 1		embryo half 2		embryo half 3		embryo half 4		embryo half 5		embryo half 6		embryo half 7		embryo half 8		embryo half 9		embryo half 10		embryo half 11		embryo half 12		embryo half 13		embryo half 14		embryo half 15		embryo half 16		embryo half 17		embryo half 18		embryo half 19		embryo half 20		embryo half 21		embryo half 22
0	-94.1637	0	-84.4228	0	-103.905	0	-101.909	0	-98.9566	0	-84.0174	0	-82.838	0	-107.191	0	-84.8366	0	-76.0291	0	-96.5462	0	-93.3639	0	-95.3788	0	-92.6348	0	-97.7575	0	-86.5369	0	-106.508	0	-96.1979	0	-113.058	0	-80.7314	0	-83.3303	0	-103.421	0	-89.4554	0	-97.8633	0	-103.041
3.1752	-94.1715	3.0079	-84.368	3.3426	-103.975	3.3275	-102.397	3.0833	-98.676	3.4102	-84.6769	3.0239	-82.0409	3.6026	-107.212	2.9108	-84.8158	2.7944	-76.542	3.3073	-96.8342	2.9726	-93.169	3.2551	-95.1848	3.2493	-92.5181	3.238	-97.6543	2.7254	-86.1416	3.3428	-106.871	2.9774	-95.8648	3.4829	-113.699	3.0734	-80.7106	3.1591	-83.4018	3.6062	-103.616	2.9213	-89.5263	3.1839	-97.6385	3.2077	-102.583
6.3534	-94.0377	6.0236	-84.2831	6.6832	-103.792	6.6613	-102.473	6.1197	-98.0344	6.8623	-85.1347	6.1578	-81.6399	7.1277	-106.8	5.8207	-84.7858	5.6132	-76.9809	6.6299	-96.5583	5.9344	-92.8039	6.5027	-95.4572	6.5	-92.4625	6.4355	-97.0864	5.4279	-85.6893	6.7112	-106.674	5.9547	-95.5312	6.9914	-113.885	6.1308	-80.5124	6.3244	-83.2964	7.2188	-103.667	5.8505	-89.4686	6.3702	-97.7287	6.4302	-102.158
9.5071	-93.7497	8.9929	-83.9835	10.0213	-103.516	10.0055	-102.182	9.1584	-97.4165	10.1797	-86.0916	9.2684	-81.1317	10.6401	-106.037	8.7327	-84.7579	8.4338	-77.0846	9.8962	-95.874	8.8891	-92.3875	9.7346	-95.1434	9.741	-92.2028	9.5694	-96.2103	8.0934	-85.0664	10.0634	-107.104	8.9116	-95.07	10.5189	-113.857	9.1137	-79.7344	9.4935	-83.1445	10.8226	-103.854	8.6953	-88.7853	9.5378	-97.6096	9.6568	-101.748
12.7983	-93.3507	12.0966	-83.6368	13.4999	-103.064	13.3438	-101.735	12.1994	-96.8117	13.5251	-87.0016	12.3721	-80.5788	14.201	-105.539	11.6439	-84.7374	11.2486	-76.6244	13.1591	-95.2229	11.8442	-91.9001	12.9807	-94.8772	12.9977	-92.1446	12.7771	-95.7295	10.8136	-84.673	13.3733	-106.778	11.8246	-94.3779	14.0468	-113.704	12.1375	-79.1386	12.6548	-82.8709	14.399	-103.373	11.5922	-88.5508	12.7124	-97.178	12.8379	-101.004
16.2334	-92.9686	15.3353	-83.3601	17.1315	-102.577	16.6825	-101.308	15.2447	-96.2156	16.9577	-87.484	15.4714	-80.0026	17.7841	-105.254	14.5082	-84.2997	14.0655	-76.4325	16.4881	-94.9153	14.8013	-91.979	16.2326	-94.6952	16.2173	-91.8953	15.9971	-95.3062	13.553	-84.3097	16.6839	-106.049	14.7015	-93.5413	17.5799	-113.468	15.2013	-78.8879	15.807	-82.4213	17.8339	-102.289	14.5236	-88.4992	15.8985	-96.9122	16.0228	-100.303
19.3681	-92.4351	18.2988	-82.9402	20.4373	-101.93	20.0212	-100.882	18.2242	-95.4041	20.3878	-87.9164	18.5728	-79.4306	21.3522	-104.724	17.3634	-83.6886	16.8858	-76.2287	19.8052	-94.5147	17.7591	-92.2188	19.462	-94.2481	19.4092	-91.2476	19.0724	-94.3285	16.2419	-83.8591	19.9982	-105.438	17.6422	-92.9537	21.0647	-112.933	18.2724	-78.7466	18.954	-81.972	21.2303	-101.102	17.3387	-87.6976	19.0641	-96.5696	19.2077	-99.6033
22.8995	-91.58	21.0244	-82.4202	24.7747	-100.74	23.3653	-100.463	21.1599	-94.4998	23.8654	-87.8334	21.6714	-78.8462	24.6975	-103.501	20.2217	-83.138	19.7176	-75.9725	23.0547	-93.7688	20.7143	-91.7622	22.6877	-93.8004	22.6531	-91.0092	22.1246	-93.1877	18.6817	-82.56	23.1516	-104.286	20.5193	-92.1802	24.4336	-112.001	21.2613	-78.0554	22.0503	-81.2486	24.7553	-100.354	20.1897	-87.0898	22.2103	-95.9977	22.4034	-98.9214
25.9772	-90.8222	23.9527	-81.8196	28.0016	-99.8248	26.6881	-99.9981	24.0807	-93.5062	27.3063	-88.1476	24.6962	-78.0045	28.0694	-102.268	23.0799	-82.5874	22.5444	-75.6349	26.3028	-92.9942	23.6943	-91.4702	25.9164	-93.3517	25.8379	-90.3733	25.231	-92.3469	21.2438	-81.6513	26.2596	-102.978	23.2707	-90.9767	27.7511	-110.952	24.2803	-77.4541	25.1347	-80.4548	28.0987	-98.9622	23.0818	-86.7093	25.3305	-95.2916	25.5256	-98.0518
29.0434	-90.0009	26.8803	-81.1749	31.2066	-98.8269	29.9179	-99.174	27.0517	-92.6735	30.7312	-88.2509	27.6797	-76.9929	31.5636	-101.393	25.9397	-82.0436	25.3291	-75.1173	29.5356	-92.1832	26.5962	-90.9611	29.1745	-93.1373	29.0202	-89.7045	28.3986	-91.6922	23.9037	-80.9774	29.3655	-101.66	25.8646	-89.4695	31.1743	-110.072	27.2987	-76.8697	28.2433	-79.8162	31.3926	-97.4723	25.9076	-85.8961	28.3999	-94.5186	28.6035	-97.0222
32.0473	-89.0233	29.6665	-80.4393	34.4281	-97.6073	33.0372	-97.9945	29.9577	-91.6271	34.1506	-87.5734	30.7941	-76.5531	35.0142	-100.421	28.7932	-81.471	28.0546	-74.3159	32.678	-91.0512	29.398	-89.8621	32.4024	-92.9167	32.2152	-89.0841	31.4005	-90.4703	26.5233	-80.1359	32.4729	-100.349	28.5784	-88.2261	34.4324	-108.729	30.2659	-76.0326	31.3935	-79.3762	34.5072	-95.6593	28.5876	-84.7247	31.5016	-93.8543	31.6803	-95.9877
35.1584	-87.8774	32.5081	-79.6354	37.8087	-96.1195	36.2916	-97.2341	32.7323	-90.2568	37.5429	-86.8347	33.9099	-76.0726	38.2832	-98.925	31.6296	-80.8143	30.8927	-73.982	35.8054	-89.9442	32.2165	-88.8842	35.5044	-91.8464	35.4094	-88.4619	34.2925	-88.9818	29.0785	-79.1397	35.5809	-99.0381	31.347	-87.0916	37.6805	-107.358	33.2985	-75.467	34.4947	-78.662	37.473	-93.5942	31.1907	-83.3825	34.6053	-93.0331	34.4803	-94.3934
37.9303	-86.686	35.0632	-78.8557	40.7973	-94.5164	39.3075	-96.0801	35.318	-88.5803	40.9183	-86.0461	36.9786	-75.3751	41.4178	-97.1836	34.4884	-80.241	33.6238	-73.4553	39.0758	-89.3368	35.035	-87.907	38.4694	-90.4888	38.387	-87.1542	37.2626	-87.6316	31.5928	-78.0258	38.7211	-97.7689	33.9419	-85.5886	40.926	-105.984	36.2404	-74.7005	37.4989	-77.6329	40.3512	-91.406	33.7176	-81.9583	37.5815	-91.8945	37.2405	-92.6523
40.7887	-85.3304	37.8231	-77.7859	43.7542	-92.8749	41.9441	-93.8869	38.165	-87.3391	44.2581	-85.1445	40.0512	-74.7029	44.5557	-95.4234	37.3204	-79.6247	36.1298	-72.0424	42.1524	-88.033	37.8538	-86.9301	41.2171	-88.7491	41.5084	-86.3226	40.0445	-85.9921	34.0396	-76.7681	41.5052	-95.9218	36.7309	-84.4909	44.0495	-104.333	39.1155	-73.6663	40.4446	-76.4376	43.2281	-89.2251	36.3254	-80.6398	40.5604	-90.7632	40.0138	-90.9748
43.5461	-83.8142	40.4759	-76.6118	46.6163	-91.0166	44.9915	-92.4453	40.786	-85.7505	47.5008	-83.884	43.1251	-74.0338	47.5283	-93.4378	40.0281	-78.531	38.722	-70.9174	45.1132	-86.4846	40.6892	-85.9801	44.0209	-87.1115	44.6588	-85.586	42.4703	-83.8379	36.1701	-75.0294	44.1811	-93.8491	39.4221	-83.1957	47.0065	-102.404	42.142	-73.0971	43.3372	-75.1157	45.7239	-86.608	38.9193	-79.2787	43.6348	-89.8718	42.5348	-88.9039
46.2358	-82.1705	43.0685	-75.3022	49.403	-89.0388	48.0699	-91.0417	43.2471	-83.8666	50.6637	-82.4582	46.2018	-73.3725	50.3925	-91.2695	42.5399	-77.0766	41.3755	-69.9134	48.1017	-85.0033	43.3078	-84.5937	46.9236	-85.6351	47.6184	-84.2024	44.8046	-81.582	38.4625	-73.5572	46.8777	-91.8235	41.9798	-81.631	49.7545	-100.204	45.0758	-72.1793	46.2724	-73.8855	47.8615	-83.7008	41.3247	-77.5988	46.5334	-88.5386	44.9202	-86.6796
49.0143	-80.4203	45.7332	-73.9085	52.2953	-86.9321	50.9126	-89.3057	45.949	-82.3752	53.674	-80.7136	49.2408	-72.6119	53.4424	-89.373	45.0237	-75.5614	44.0701	-68.9829	51.1473	-83.6206	45.8589	-83.0243	49.6032	-83.7708	50.5965	-82.8957	46.9572	-79.17	40.94	-72.3479	49.5742	-89.7978	44.3641	-79.8218	52.5297	-97.9932	48.0373	-71.373	48.9759	-72.2243	50.1656	-80.9304	43.6464	-75.8094	49.3889	-87.078	47.0888	-84.265
51.4437	-78.6503	47.719	-72.7697	55.1684	-84.5309	53.5345	-87.1657	48.476	-80.5859	56.8955	-79.3684	52.2241	-71.6259	56.3613	-87.2763	47.7468	-74.5025	46.593	-67.7086	54.1083	-82.1165	48.4348	-81.5196	51.9395	-81.4961	53.5993	-81.6146	48.9734	-76.6221	43.1326	-70.6966	52.2706	-87.772	46.7137	-77.9652	55.2294	-95.751	51.0047	-70.6542	51.7573	-70.7164	52.5311	-78.2149	46.0829	-74.1957	52.2089	-85.5964	49.1054	-81.6912
53.7967	-76.7773	49.9273	-71.305	57.6662	-82.2496	56.1571	-85.0656	50.8144	-78.5629	59.7478	-77.5015	55.2188	-70.634	59.1089	-84.9627	50.2566	-73.0729	49.0429	-66.2494	56.7127	-80.0092	50.9691	-79.9278	54.5795	-79.6014	56.3735	-80.0013	51.519	-74.6032	45.258	-68.9433	55.0248	-85.7929	49.0703	-76.1175	57.5269	-93.0639	53.799	-69.3472	54.497	-69.1378	54.5184	-75.1936	48.7012	-72.8396	54.8096	-83.7505	51.1228	-79.1311
56.2065	-74.7475	52.2574	-69.612	60.1556	-79.883	58.3949	-82.5716	52.9194	-76.3108	62.4505	-75.3179	58.1679	-69.524	61.9768	-82.7929	52.6605	-71.4114	51.5101	-64.8368	59.3701	-77.9628	53.2168	-78.0091	57.1144	-77.5799	58.9183	-77.945	53.7351	-72.2778	47.3086	-67.1227	57.3571	-83.4142	51.4318	-74.2754	59.9478	-90.5135	56.5377	-67.9476	57.1039	-67.3029	56.4691	-72.1722	50.7571	-70.8777	57.2527	-81.681	52.7017	-76.3023
58.5367	-72.6226	54.4972	-67.774	62.5763	-77.4711	60.7214	-80.1824	55.1442	-74.1868	65.4602	-73.5742	60.9731	-68.0941	64.7587	-80.5541	55.0871	-69.8038	54.0114	-63.4627	61.709	-75.6025	55.3031	-75.8607	59.5168	-75.3922	61.4707	-75.9382	55.6973	-69.664	49.2291	-65.1764	59.4376	-80.7377	53.7867	-72.4267	62.202	-87.8216	59.3285	-66.6504	59.7139	-65.4777	58.0258	-68.9176	52.71	-68.6877	59.7223	-79.6392	54.6159	-73.7043
60.7218	-70.5842	56.6016	-66.0648	64.8419	-75.1036	63.169	-77.9107	57.2268	-71.9209	68.3743	-71.6782	63.606	-66.3619	67.2179	-77.9182	57.5138	-68.1962	56.3433	-61.8776	64.0133	-73.197	57.616	-73.9443	62.2395	-73.5887	64.069	-73.96	57.7311	-67.1211	51.0874	-63.1887	61.5721	-78.1269	56.1696	-70.5982	64.3664	-85.0025	62.0443	-65.2149	62.5439	-64.0286	59.6799	-65.6939	54.8722	-66.6929	62.1534	-77.5854	56.7344	-71.2033
62.8338	-68.4554	58.4763	-64.3094	67.1912	-72.6015	65.402	-75.4229	59.1642	-69.4902	71.1309	-69.5879	66.2284	-64.6152	69.7377	-75.3472	59.9585	-66.6072	58.4669	-59.9758	66.5186	-71.0025	59.4896	-71.6771	64.6209	-71.3719	66.3203	-71.6726	59.5527	-64.4544	52.8568	-61.1088	63.8277	-75.6138	58.436	-68.6784	66.3743	-82.1274	64.5785	-63.4672	65.1227	-62.2705	61.009	-62.3612	57.2469	-64.937	64.233	-75.1701	58.6484	-68.5697
64.7564	-66.1704	60.4703	-62.2357	69.0425	-70.1051	67.8881	-73.1594	61.081	-67.0545	73.714	-67.26	68.9398	-63.0162	71.7336	-72.3614	62.3578	-64.9711	60.721	-58.2602	68.8087	-68.5778	61.1799	-69.2114	66.7959	-68.9472	68.3409	-69.1119	61.3971	-61.8016	54.4853	-58.8855	65.9114	-72.9664	60.2301	-66.2739	67.9555	-78.9877	67.0952	-61.683	67.274	-59.8972	61.9583	-58.8646	59.3332	-62.9858	66.1588	-72.6	60.1037	-65.639
66.6599	-63.8444	62.1534	-60.1187	71.1665	-67.5702	69.6014	-70.3179	63.0491	-64.6414	76.3068	-64.9464	71.5444	-61.2764	74.1676	-69.6907	64.4582	-62.9595	62.9141	-56.4615	71.0539	-66.0961	63.3109	-67.0923	68.9799	-66.5324	70.4893	-66.6697	63.4715	-59.2788	56.1313	-56.6841	67.6549	-70.09	62.14	-63.9617	69.6067	-75.8889	69.6918	-60.0462	69.296	-57.4454	62.9665	-55.403	60.9196	-60.4837	68.3426	-70.2671	62.0064	-63.0061
68.5612	-61.3441	63.8674	-57.7668	73.255	-64.9214	71.4427	-67.4944	64.7362	-62.0779	78.7136	-62.4516	73.7621	-59.0624	76.1132	-66.798	66.5372	-60.9155	65.0665	-54.5998	72.8809	-63.3153	64.7689	-64.5422	71.3249	-64.2659	72.591	-64.1702	65.2105	-56.5609	57.821	-54.5017	69.3152	-67.184	64.2337	-61.8094	70.9644	-72.6422	72.4599	-58.6919	71.5848	-55.2272	64.5893	-52.1694	62.1648	-57.8179	70.5988	-68.0455	63.8043	-60.3268
70.3442	-58.7744	65.5013	-55.3551	75.1871	-62.1937	73.3262	-64.7395	66.0449	-59.2525	80.706	-59.5913	75.9559	-56.7832	77.5593	-63.4923	68.6301	-58.8923	67.3289	-52.8826	74.9409	-60.7011	66.2177	-61.9315	73.6517	-61.9826	74.3221	-61.4559	66.6931	-53.6913	59.3964	-52.268	71.3482	-64.4972	66.4239	-59.7517	72.3612	-69.4102	74.7253	-56.6689	73.6014	-52.7977	65.6977	-48.746	63.5457	-55.2535	72.068	-65.2213	65.1053	-57.3179
72.0805	-56.142	67.1036	-52.852	77.0575	-59.4321	74.6391	-61.6228	67.2363	-56.3838	83.094	-57.0807	78.2791	-54.6488	79.5265	-60.4816	70.6926	-56.8221	69.4854	-51.0729	76.9644	-58.0672	67.9522	-59.5016	75.3523	-59.2222	75.7047	-58.5014	68.4866	-51.0163	60.6957	-49.8669	72.9084	-61.5063	67.9694	-57.228	73.9238	-66.2814	77.0843	-54.687	75.3962	-50.1589	66.7188	-45.2805	65.3113	-52.9006	73.9041	-62.6241	66.4417	-54.3381
73.7506	-53.3514	68.6316	-50.1825	78.8695	-56.5204	76.0326	-58.5494	68.5856	-53.6451	85.3929	-54.5574	79.8433	-51.9444	80.9493	-57.1652	72.9888	-55.0663	71.4763	-49.0471	78.5845	-55.1316	70.0409	-57.3656	77.0803	-56.4519	77.1134	-55.5711	70.3412	-48.3469	61.7483	-47.3234	74.2765	-58.4465	69.0321	-54.4211	75.0555	-62.9297	79.4972	-52.835	77.2207	-47.5584	67.7359	-41.8133	66.6096	-50.2768	75.8082	-60.0534	67.9823	-51.488
75.2175	-50.5722	69.9609	-47.4635	80.474	-53.6809	76.7562	-55.2759	70.0116	-50.9536	86.9761	-51.4532	81.3938	-49.1819	81.8309	-53.6801	75.3739	-53.4132	73.3794	-46.9521	80.245	-52.231	71.8986	-55.0239	78.8104	-53.6918	78.489	-52.6184	72.0973	-45.6311	62.9268	-44.8605	75.7093	-55.4071	69.8276	-51.5299	76.1609	-59.5709	81.5004	-50.4932	78.5682	-44.676	68.8299	-38.3825	67.5989	-47.5284	77.5402	-57.3912	69.6807	-48.7322
76.5804	-47.7455	71.1855	-44.6643	81.9753	-50.8268	77.62	-52.0228	71.2758	-48.0987	88.5758	-48.3667	83.0554	-46.5105	82.0714	-50.1036	77.4817	-51.3918	75.2165	-44.7888	81.9568	-49.3483	73.3283	-52.4358	80.4478	-50.8735	80.0872	-49.7882	73.6467	-42.8138	64.3475	-42.5261	76.9891	-52.3203	71.148	-48.847	76.8677	-56.1384	83.6398	-48.2381	80.1931	-41.9539	70.4482	-35.1498	68.5111	-44.7541	78.8147	-54.4511	71.276	-45.9069
77.8604	-44.7137	72.3168	-41.7748	83.404	-47.6526	78.2188	-48.7541	71.7757	-45.0627	90.2182	-45.3095	84.2734	-43.6011	82.3309	-46.5342	79.4418	-49.1915	76.9741	-42.5497	83.2627	-46.2925	74.2453	-49.5919	82.0895	-48.0581	81.5604	-46.9581	75.1181	-39.9286	65.4609	-40.0047	77.5139	-48.9738	72.5561	-46.1885	77.7623	-52.7491	85.41	-45.8007	81.8374	-39.2479	72.5957	-32.2173	69.8049	-42.1021	80.2718	-51.5923	72.5187	-42.9023
78.9148	-41.7453	73.2489	-38.8453	84.5807	-44.6454	78.3793	-45.3814	72.2991	-42.0268	91.712	-42.1743	85.4834	-40.672	82.9577	-43	80.9842	-46.7671	78.5777	-40.2024	84.6227	-43.2632	75.4517	-46.8689	83.9185	-45.3417	82.3299	-43.7666	76.5924	-37.0512	66.2909	-37.3997	78.8851	-45.9054	73.7652	-43.4679	79.0418	-49.45	86.621	-42.9559	83.0824	-36.3133	73.7998	-28.8448	70.5476	-39.3031	81.5249	-48.6709	73.5266	-39.7862
79.8813	-38.7616	74.0444	-35.9166	85.7181	-41.6065	78.6246	-42.0384	73.3601	-39.1296	93.2038	-39.0643	86.4072	-37.6794	82.9703	-39.4018	81.6863	-43.9261	80.1387	-37.8261	86.027	-40.249	76.5581	-44.1108	85.2673	-42.3954	83.7561	-40.8205	78.3877	-34.3585	66.9451	-34.75	79.793	-42.7185	74.5678	-40.5802	79.7524	-46.0091	88.15	-40.2911	84.3814	-33.4053	75.6772	-25.8983	71.0436	-36.4006	82.5799	-45.6731	73.7	-36.5682
80.8034	-35.9191	74.8348	-33.1009	86.7719	-38.7372	78.8437	-38.6827	73.242	-36.1024	94.8945	-36.0757	86.8756	-34.5667	83.5532	-35.8632	82.937	-41.3334	81.6172	-35.4102	87.0523	-37.0594	77.4031	-41.2479	86.0434	-39.2372	84.5761	-37.7484	79.7834	-31.4181	67.7608	-32.1353	80.2999	-39.3757	75.3703	-37.6942	80.3253	-42.5188	89.3804	-37.4883	85.5457	-30.4571	78.6108	-23.8077	71.977	-33.6334	83.4014	-42.5924	73.8634	-33.2361
81.7118	-32.9733	75.7976	-30.4175	87.6261	-35.5292	79.0779	-35.3433	73.1214	-33.0207	95.5898	-32.7002	87.4752	-31.466	83.6491	-32.2834	84.2962	-38.7819	82.767	-32.8142	88.1007	-33.8839	78.7178	-38.5683	86.4718	-35.9998	84.9559	-34.4945	81.3418	-28.5875	68.7937	-29.592	81.2955	-36.1624	76.157	-34.8047	80.5934	-39.0112	90.2403	-34.5412	86.5138	-27.4264	82.0418	-22.6349	72.7564	-30.8255	84.0239	-39.4532	74.5771	-30.2479
82.5797	-30.2355	76.7783	-27.8697	88.3811	-32.6014	79.389	-32.0306	73.3761	-29.9345	96.2558	-29.2695	87.5888	-28.329	83.666	-28.6805	85.115	-35.9792	83.8714	-30.1897	89.6246	-30.9198	79.7585	-35.7844	86.758	-32.7537	85.39	-31.2675	83.1124	-25.8806	69.7897	-27.0381	81.7597	-32.8196	76.9258	-31.9116	80.3241	-35.5133	90.8694	-31.5235	87.3731	-24.3989	85.4901	-22.528	73.3146	-27.9514	84.6781	-36.3146	77.4338	-28.6251
83.5012	-27.4835	77.8688	-25.4123	89.1337	-29.5548	79.7272	-28.7169	74.0602	-26.9299	96.5339	-25.8321	87.3733	-25.2106	83.55	-25.1146	85.8602	-33.1588	85.0126	-27.5864	90.7774	-27.7977	80.6344	-32.9266	87.2232	-29.5298	84.8638	-28.0815	84.679	-22.983	70.5796	-24.4186	82.2725	-29.4825	77.7173	-29.0234	79.6423	-32.0702	91.3654	-28.4896	87.5867	-21.1962	88.6603	-24.418	74.5942	-25.2484	85.2564	-33.1789	80.6392	-28.2171
84.1769	-25.0076	78.5723	-23.0527	89.7814	-26.9626	80.1452	-25.371	74.9349	-23.9302	96.6323	-22.3669	86.3872	-22.1917	82.7956	-21.6149	86.5825	-30.3382	86.2882	-25.0298	91.8175	-24.6169	81.5438	-30.0855	87.5717	-26.2949	84.1009	-24.8905	86.6537	-20.7104	71.3416	-21.7903	83.0705	-26.208	78.5753	-26.1421	80.327	-28.6729	92.0895	-25.5176	88.5145	-18.3223	91.8468	-26.0916	75.0734	-22.4417	85.5865	-30.0153	83.3228	-29.75
84.9507	-22.2247	79.2831	-19.7887	90.6182	-24.6607	80.6643	-21.9744	75.7166	-21.0093	96.758	-18.9046	85.5353	-19.1512	82.6789	-18.0359	87.4156	-27.5266	87.309	-22.4141	92.8991	-21.4499	82.451	-27.2433	87.9292	-23.0555	83.747	-21.7133	89.4256	-19.0611	71.8652	-19.1133	84.4572	-23.1946	79.1434	-23.2232	81.3796	-25.4585	92.8148	-22.5394	90.0258	-15.5398	94.799	-28.2822	75.0903	-19.5071	85.5045	-26.8342	86.071	-30.4868
86.369	-19.2431	80.976	-15.6531	91.762	-22.833	82.2823	-19.649	76.1116	-18.2157	95.8039	-15.5757	84.654	-16.131	82.1851	-14.3832	87.459	-24.6316	88.1399	-19.7175	93.865	-18.2632	83.3629	-24.4032	88.2691	-19.8276	84.9373	-18.6594	92.3542	-17.6554	72.2261	-16.3988	86.3416	-20.4621	79.3551	-20.2289	83.3329	-22.8686	93.1962	-19.4802	91.9698	-13.6639	97.999	-29.4295	75.544	-16.5644	85.3501	-23.6364	89.2798	-29.5703
88.0372	-16.2047	83.3234	-11.0015	92.751	-21.4078	85.1668	-18.1228	77.674	-15.8285	94.3038	-12.4667	83.5512	-13.1731	82.7727	-11.0601	87.5315	-21.7385	89.0775	-17.0268	94.5784	-15.013	84.2774	-21.5618	87.7867	-16.5962	86.8965	-15.905	95.1613	-16.5017	72.8188	-13.7525	88.3234	-17.7408	79.9661	-17.2934	86.0569	-20.879	93.812	-16.4616	95.0013	-13.2728	101.549	-29.2978	76.6646	-13.9847	85.4359	-20.4569	92.3288	-28.4129
89.5853	-14.0736	84.9481	-8.5699	94.2224	-19.5772	88.4057	-17.0845	80.1279	-13.9765	92.7008	-9.3908	82.4912	-10.1979	85.7671	-9.2553	88.4096	-18.93	89.6541	-14.2571	95.986	-12.1812	85.6042	-18.8652	88.1048	-13.3528	89.8051	-14.9506	97.6882	-15.8377	73.2466	-11.0414	90.6442	-15.3765	81.0484	-14.5124	89.0715	-19.3047	94.693	-13.4877	97.6731	-14.9023	104.861	-27.6337	78.659	-11.7055	86.2004	-17.288	94.7552	-26.3864
91.3493	-12.631	86.531	-6.9881	96.1677	-18.2739	91.7494	-16.6685	82.5526	-12.4608	91.6333	-6.0976	81.7999	-7.1244	89.4065	-9.072	88.4193	-16.012	89.9065	-11.4223	98.2949	-9.9929	86.4293	-16.0687	88.8419	-10.1827	93.0995	-14.5439	100.353	-15.6977	73.8582	-8.3573	93.3443	-13.5505	82.7528	-12.0306	92.1636	-17.5434	96.0299	-10.7539	100.34	-16.607	108.177	-26.1469	80.7168	-9.5375	87.8199	-14.7749	96.8105	-23.8129
93.4631	-11.2727	88.0794	-5.6637	98.8467	-16.8817	95.0296	-15.8655	85.4528	-11.7974	91.9754	-2.6765	81.6503	-4.0021	92.9154	-10.004	88.1873	-13.1803	89.6122	-8.5976	101.127	-8.0062	86.8153	-13.0959	90.0672	-7.1905	96.3303	-14.2143	103.308	-15.6813	74.9693	-5.8015	96.3601	-12.1493	84.9506	-9.8459	94.6258	-15.0782	98.2302	-8.567	103.338	-17.3848	109.304	-22.79	83.2751	-8.388	90.4722	-12.862	98.8474	-21.2365
95.1706	-9.8725	89.2375	-3.8838	101.104	-15.8613	97.9926	-14.2387	88.5128	-11.7351	92.8917	0.7337	82.3365	-0.8834	96.4052	-9.5507	86.8594	-10.5114	89.597	-5.7719	103.391	-5.7776	87.8062	-10.2675	91.8834	-4.4851	99.5104	-13.5206	106.178	-14.8621	76.531	-3.8148	99.5612	-11.0908	87.6922	-9.0074	97.2024	-12.6087	100.939	-8.4282	106.114	-16.7295	110.277	-19.2844	86.0554	-8.2404	93.055	-10.9902	100.286	-18.3666
97.3335	-7.8903	90.2784	-2.2378	104.389	-13.5428	100.095	-11.7262	91.6164	-11.9048	94.6545	3.5865	83.4759	2.0793	100.086	-8.7184	86.2022	-7.6848	89.7896	-2.945	104.682	-2.6723	88.3674	-7.3563	93.9514	-1.9063	102.593	-12.3241	108.827	-12.9265	78.5378	-2.2331	102.882	-10.387	90.7028	-8.597	98.3022	-9.6021	104.003	-8.5809	108.28	-14.2619	111.405	-15.8196	88.8812	-9.0494	95.7144	-9.2105	100.894	-15.1419
98.9588	-5.9056	91.5204	-0.3146	106.397	-11.4967	101.316	-8.5336	94.6096	-12.3387	97.413	5.7786	85.5711	4.2141	102.297	-6.5968	85.5684	-4.8545	89.4925	-0.1117	105.603	0.5355	88.7235	-4.3864	96.7178	-0.3039	104.851	-10.1612	111.136	-10.7782	81.0386	-1.3767	105.84	-8.9644	93.6853	-8.2773	98.6399	-6.0674	107.072	-8.6131	110.036	-11.6914	111.862	-12.2873	91.722	-9.9037	97.9682	-6.9961	102.131	-12.1314
100.747	-3.6527	92.9576	1.6082	108.536	-8.9137	102.168	-5.2893	97.1341	-10.7164	100.381	7.6141	88.4789	5.6373	103.768	-3.1208	84.4179	-2.1678	89.5678	2.7071	106.462	3.7352	89.1548	-1.4394	99.3368	1.5541	106.899	-7.5396	113.052	-8.101	83.7584	-1.7634	108.409	-6.8311	96.7746	-7.9659	99.3496	-2.621	110.025	-7.7544	110.927	-8.628	111.867	-8.6687	94.5691	-10.0092	100.162	-4.6782	103.12	-9.0501
102.329	-0.9383	94.6248	3.4822	110.033	-5.3587	103.675	-2.203	98.9755	-8.2078	103.561	9.0096	91.4854	6.6094	105.109	0.19	82.5843	0.2492	90.3381	5.4078	106.324	7.0193	89.8902	1.6	101.63	3.9312	108.626	-4.8698	114.356	-5.175	86.5139	-1.8182	110.284	-4.0619	99.2001	-6.873	99.4104	0.9134	112.791	-6.1569	111.427	-5.5113	111.203	-5.1164	97.3797	-9.0208	102.642	-2.6422	103.188	-5.866
103.625	1.1839	96.391	4.9736	110.859	-2.6058	103.754	0.9645	100.624	-5.5668	106.697	10.7337	94.6139	6.6662	105.769	3.7286	82.0952	2.9033	91.9366	7.9037	105.835	10.3358	91.3686	3.7967	103.712	6.421	109.511	-1.7133	115.574	-2.1237	89.1952	-1.5263	111.16	-0.8224	101.077	-4.3149	98.9314	4.3967	114.536	-3.8186	111.681	-2.4287	111.277	-1.5003	99.9594	-7.6168	104.849	-0.2007	102.414	-2.8064
104.728	3.9479	98.1526	6.6726	111.304	1.2233	102.931	4.27	102.461	-3.0687	108.617	13.3441	97.7673	6.7624	106.551	7.2514	82.1169	5.8592	94.32	9.2352	105.22	13.6121	94.1876	5.2343	104.928	9.4558	110.078	1.5008	116.308	0.9442	91.8208	-0.9512	111.225	2.5197	102.856	-1.8859	98.3071	7.8626	115.192	-0.7649	111.791	0.6138	110.885	2.0811	101.965	-5.529	105.73	2.7533	101.916	0.3978
105.396	6.3644	99.4925	8.1784	111.3	4.5503	102.515	7.612	103.777	-0.3086	109.931	16.6455	100.831	7.5015	106.758	10.8305	82.7705	8.7537	97.1776	9.5635	104.274	16.8208	97.0351	6.2237	104.882	12.6901	110.202	4.7415	116.404	4.1884	94.4961	-0.3087	111.337	5.9015	105.427	-0.0042	98.0458	11.394	115.254	2.3139	111.455	3.7588	109.695	5.485	103.576	-3.0531	105.973	5.9732	101.131	3.5867
106.186	8.9334	100.927	9.6796	111.445	8.1872	102.13	10.9757	104.223	2.735	110.967	19.9427	103.726	8.7535	106.414	14.3707	84.2604	11.1008	100.015	9.2616	102.916	19.879	99.3342	7.9816	104.485	15.9187	109.85	7.9726	116.091	7.4277	96.6459	1.2422	110.871	9.1822	106.618	2.2248	97.3561	14.8453	115.722	5.3592	110.696	6.8052	108.563	8.8967	104.793	-0.3966	106.011	9.1771	99.6252	6.3893
106.409	11.7894	101.326	11.8421	111.492	11.7367	101.194	14.146	104.418	5.8348	110.985	23.4208	106.496	10.31	105.769	17.8857	86.6666	12.8293	102.844	8.9405	101.823	23.0176	101.253	10.3262	103.434	19.01	109.187	11.1593	116.041	10.6789	98.5846	3.2362	109.639	12.3374	106.806	5.3501	96.3686	18.2444	115.617	8.3661	109.682	9.8068	107.918	12.452	106.065	2.2807	106.316	12.349	97.8167	9.0967
106.348	14.2993	101.573	13.2751	111.124	15.3236	99.7798	17.2184	104.576	8.9218	110.502	26.8569	108.363	12.6346	105.773	21.4725	89.3918	13.8799	105.669	8.5968	100.693	26.1597	102.876	12.839	101.886	21.8763	108.603	14.3716	115.531	13.7906	100.434	5.2367	108.293	15.4358	107.634	8.2351	95.4183	21.6548	114.66	11.3306	108.423	12.7372	106.421	15.7451	106.947	5.0036	105.947	15.3796	96.4184	12.0509
106.042	17.1578	101.308	15.8172	110.777	18.4985	98.5399	20.342	104.718	12.0196	109.498	30.179	109.564	15.6583	104.393	24.7981	92.1021	14.9624	108.438	8.6985	99.1481	29.1106	103.854	15.6428	99.5834	24.201	107.639	17.4414	114.195	16.7648	102.091	7.5281	106.987	18.5469	108.095	11.1766	94.3884	25.0253	113.977	14.3161	107.425	15.7614	104.527	18.8186	107.297	7.9129	104.536	18.3051	94.9128	14.9441
105.325	20.2634	100.555	18.6605	110.094	21.8662	97.0567	23.3665	104.541	15.0638	108.121	33.3738	110.732	18.5895	103.306	28.2231	94.791	16.0651	111.114	9.9234	97.0566	31.7011	104.973	18.4266	98.1044	27.1082	106.251	20.4001	113.139	19.8375	102.571	10.0554	105.57	21.5977	108.179	14.1718	92.9983	28.268	113.16	17.2763	105.848	18.4811	102.893	22.0356	107.825	10.803	103.566	21.3481	93.516	17.8942
104.375	23.2444	99.5316	21.6113	109.219	24.8775	95.5951	26.3986	103.578	18.0138	106.657	36.5146	110.385	21.5897	102.175	31.6296	97.4487	17.2153	113.031	11.814	94.628	33.992	105.87	21.1583	96.0142	29.4759	104.942	23.3766	112.045	22.8933	102.471	12.8295	103.615	24.3285	107.84	17.1514	91.6084	31.5026	112.145	20.1747	104.17	21.1865	101.117	25.1527	108.244	13.6915	102.489	24.3438	91.6924	20.5737
103.357	26.0257	98.38	24.251	108.334	27.8004	94.1612	29.449	102.942	21.0545	104.54	39.2451	109.399	24.5987	100.661	34.8763	99.9856	18.7421	114.133	14.3814	92.6192	36.6654	105.507	24.1393	93.4908	31.6076	103.64	26.3573	110.775	25.8765	102.721	15.5585	101.645	27.0578	107.328	20.0976	89.9791	34.644	110.847	22.9695	102.61	23.9429	99.1745	28.1559	108.356	16.6111	101.148	27.2464	89.7849	23.1896
102.11	28.7556	97.1003	26.7024	107.121	30.8088	92.6026	32.4199	102.249	24.0551	102.118	41.761	108.303	27.5482	98.7091	37.9017	101.906	20.846	114.546	17.1448	90.4658	39.2169	104.788	27.0319	91.2221	33.9494	102.204	29.272	109.376	28.8181	102.757	18.2966	99.7466	29.8254	106.864	23.0597	88.3661	37.7906	109.447	25.7048	100.767	26.5381	97.8154	31.5114	108.247	19.5406	99.7507	30.1285	88.4237	26.1549
100.695	31.5766	95.6242	29.5795	105.766	33.5737	90.7428	35.2294	101.626	27.0521	99.3195	43.7463	107.003	30.4291	96.5101	40.7501	103.045	23.5195	114.173	19.9088	88.1447	41.5962	103.553	29.7368	88.9462	36.2887	100.748	32.1762	107.912	31.7056	102.577	21.0206	97.7085	32.5165	106.519	26.03	86.7542	40.9375	108.218	28.5481	99.0366	29.2169	95.7025	34.4285	108.171	22.4641	98.3721	33.0167	86.9683	29.0722
99.1966	34.333	94.1439	32.1556	104.249	36.5104	89.0761	38.1605	100.698	29.9604	96.2396	45.3867	105.395	33.1197	94.7358	43.8884	103.553	26.4076	113.487	22.6449	85.8037	43.9571	101.925	32.247	86.2103	38.0191	99.4202	35.1413	106.335	34.5372	101.909	23.6841	95.6185	35.1847	105.491	28.8302	85.1424	44.0845	106.809	31.2264	96.9643	31.6019	93.5537	37.3482	108.312	25.3796	96.8151	35.792	85.4739	31.9711
97.5067	36.9851	92.484	34.6545	102.529	39.3157	87.1017	40.8723	99.3898	32.7795	93.3028	47.2319	103.541	35.6769	92.4692	46.6076	103.612	29.3254	112.446	25.2683	83.597	46.4541	100.415	34.8192	83.3762	39.6476	98.1602	38.1578	104.847	37.4045	101.19	26.3331	94.0197	38.1214	104.268	31.5979	83.5305	47.2315	104.633	33.4248	94.6916	33.8405	91.1412	40.0164	108.093	28.2994	95.3914	38.6514	84.0874	34.9223
95.6903	39.7204	90.6622	37.4441	100.718	41.9967	84.9795	43.4943	98.1144	35.6117	90.4517	49.2498	101.81	38.3166	89.8746	49.1164	103.572	32.2325	111.181	27.8063	81.0584	48.6346	98.8683	37.3748	80.5887	41.3385	96.3752	40.8268	102.878	39.9869	100.362	28.9579	92.4483	41.0674	103.39	34.432	81.9442	50.4019	102.506	35.6404	92.4605	36.1068	88.3753	42.3382	107.642	31.1781	93.9513	41.4937	82.5847	37.8153
93.79	42.3655	88.8981	39.8375	98.6819	44.8934	82.947	46.1654	96.8119	38.4357	87.3727	50.8018	99.8166	40.7507	87.3474	51.666	103.031	35.1017	109.883	30.3301	78.5389	50.8304	97.1164	39.767	77.8393	43.0654	94.3105	43.3565	100.849	42.5295	99.4325	31.5453	90.5056	43.8196	103.07	37.4581	80.238	53.4794	100.601	38.0292	90.2294	38.373	85.5577	44.5282	106.753	33.9853	92.361	44.2495	81.1392	40.7389
91.7949	44.806	86.8727	42.2541	96.7171	47.3578	81.0864	48.9489	95.8199	41.3486	84.0585	51.8464	97.5838	42.9732	84.7559	54.159	102.033	37.826	108.468	32.7965	76.0355	53.0622	94.94	41.8212	74.7304	44.0857	92.3198	45.9275	98.8395	45.0965	98.2029	34.0033	88.4743	46.5137	101.711	39.9379	77.9688	56.1631	98.8191	40.5315	87.9983	40.6393	83.3758	47.4267	105.937	36.8009	90.6935	46.9623	79.7796	43.7048
89.6188	47.2883	84.749	44.6341	94.4886	49.9426	79.0228	51.6027	94.9366	44.3029	80.6719	52.6055	95.2245	45.0699	81.7759	56.1581	101.057	40.5574	107.083	35.291	73.2747	54.909	92.9635	44.0546	71.8832	45.6492	90.3685	48.5489	96.6969	47.4939	97.0576	36.4989	86.4477	49.2098	99.9803	42.4095	76.1172	59.1528	96.5863	42.6596	85.7671	42.9056	80.7275	49.8809	105.142	39.6265	88.6699	49.3913	78.0845	46.4776
87.5484	49.6563	82.5092	46.9685	92.5876	52.3442	76.9322	54.2427	93.6535	47.1274	77.4046	53.7877	92.9187	47.2323	78.7354	58.0944	100.54	43.4378	105.572	37.6779	70.4634	56.6938	90.9811	46.2807	68.9761	47.0722	87.9408	50.6767	94.3217	49.6888	95.9861	39.0255	84.422	51.9064	98.9307	45.2369	74.0621	62.0398	94.3759	44.8032	83.5453	45.185	78.0818	52.3396	104.305	42.43	86.4087	51.6562	76.4908	49.3063
85.4116	51.944	80.2311	49.1705	90.592	54.7174	74.8721	56.9168	92.3271	49.9309	74.1594	55.0315	90.4038	49.1073	75.9684	60.3547	99.2598	45.9843	103.675	39.8089	67.84	58.7415	88.8344	48.3541	65.8762	48.1063	85.6349	52.9229	91.8338	51.7616	94.6242	41.4141	82.3963	54.603	97.8472	48.0343	71.6614	64.5974	92.1704	46.9501	81.3244	47.467	75.509	54.8723	103.073	45.0919	84.4361	54.1755	75.1182	52.2702
83.486	53.9869	78.4027	50.7931	88.5693	57.1807	72.6647	59.4214	91.0822	52.7796	70.991	56.4423	87.7092	50.7553	73.2338	62.6677	97.5617	48.4081	101.704	41.8446	65.0171	60.5172	86.6818	50.4224	62.7972	49.1737	83.6897	55.5516	89.5733	54.0592	92.9724	43.5945	80.3705	57.2993	96.5396	50.7142	69.0945	67.0036	89.9653	49.0976	78.7189	49.2848	72.9232	57.3835	101.56	47.5997	82.4031	56.6459	73.6092	55.1616
81.2486	56.1732	76.0675	52.7845	86.4296	59.5619	70.1358	61.623	89.7467	55.5548	67.843	57.8982	84.9772	52.3295	70.1554	64.5143	95.9397	50.8242	99.7415	43.8882	62.0705	62.0851	84.6184	52.577	59.6846	50.1924	81.121	57.5528	87.4735	56.5218	91.2042	45.7081	78.3839	60.0442	95.0238	53.3044	66.7304	69.6071	87.7948	51.2978	76.353	51.3797	70.2084	59.7527	99.89	50.0102	80.3442	59.0975	72.1768	58.0887
78.9742	58.3287	73.6488	54.7229	84.2995	61.9344	67.868	64.1284	87.8132	57.9878	64.5626	59.054	82.3347	54.0604	66.8541	65.9332	94.365	53.2832	97.8943	46.0579	59.0205	63.3894	82.6887	54.8506	56.8763	51.7781	78.9885	59.9767	84.9234	58.5395	89.4677	47.839	75.852	62.2445	93.5607	55.9161	64.0861	71.9096	85.3446	53.1299	74.0166	53.5226	67.5734	62.2304	98.6129	52.6537	78.3218	61.5691	70.7814	61.042
76.5788	60.5659	71.0911	56.5891	82.0666	64.5427	65.1401	65.9327	86.176	60.594	61.3293	60.3179	79.6066	55.6013	63.8211	67.8775	92.6232	55.5899	95.7395	47.8919	55.8981	64.5691	81.042	57.3384	54.0717	53.481	76.7976	62.3335	82.3551	60.5367	87.7311	49.9698	73.4706	64.5961	92.115	58.5468	61.678	74.4756	82.8403	54.9051	71.404	55.3515	64.6657	64.3726	97.16	55.1861	76.1336	63.8928	69.2285	63.9088
74.2928	62.508	68.5446	58.1708	80.041	66.8453	62.3348	67.7205	84.4129	63.1156	58.0692	61.5156	76.7423	56.9089	60.5664	69.374	90.5638	57.6592	93.5014	49.6505	52.8214	65.8198	79.1648	59.6477	51.3984	55.275	74.2001	64.3179	79.8013	62.5458	85.9946	52.1006	71.2578	67.105	90.5336	61.0766	58.9951	76.7583	80.6562	57.0814	68.7708	57.1354	61.4995	66.0915	95.4772	57.5904	73.8906	66.1442	67.2209	66.4726
71.8375	64.6629	65.8978	59.9399	77.7772	69.3859	59.8838	70.0183	82.4375	65.5292	54.7867	62.6738	74.0119	58.5012	57.3909	71.0076	88.5382	59.7505	91.4019	51.5554	49.8582	67.3535	77.2565	61.9351	49.1491	57.6569	71.7782	66.486	77.2475	64.5548	84.2581	54.2315	68.7428	69.3358	88.6686	63.4273	56.1603	78.8841	77.9634	58.5261	66.1517	58.94	58.2527	67.6983	93.935	60.0766	71.425	68.1748	65.6012	69.2869
69.4651	66.4899	63.3139	61.5325	75.6163	71.4472	57.2122	72.0704	80.8929	68.2016	51.5477	63.901	71.2256	59.9335	54.3423	72.8906	86.5219	61.8512	89.1949	53.3415	46.6775	68.3933	75.6378	64.4452	46.6538	59.7549	69.2505	68.5208	74.7044	66.5842	82.5214	56.3622	66.6531	71.9836	86.8349	65.7959	53.3448	81.0214	75.2753	60.0276	63.5804	60.8233	55.0019	69.2496	92.3162	62.5153	68.8843	70.1252	63.9394	72.0775
67.1616	68.3663	60.8006	63.0761	73.5226	73.6565	54.5576	74.1456	79.0963	70.6478	48.6324	65.8034	68.4805	61.4139	51.0374	74.3049	84.4994	63.9444	86.9955	55.138	43.5711	69.6093	74.1405	67.0208	44.2783	61.9861	66.6762	70.507	72.0993	68.5272	80.8241	58.5458	64.1268	74.1894	85.0027	68.1653	50.3906	82.9654	72.7186	61.7471	60.9423	62.5756	51.5651	70.3252	90.6668	64.9365	66.346	72.0778	61.8528	74.5941
64.6306	70.2094	58.0174	64.6021	71.2438	75.8167	51.8014	76.0538	76.9319	72.8489	45.4327	67.097	65.8587	63.1832	47.7179	75.7081	82.334	65.8899	84.9398	57.0966	40.3999	70.5913	72.6777	69.6168	42.206	64.4859	64.12	72.5161	69.2872	70.0978	78.8949	60.4544	61.4793	76.2921	83.1735	70.5386	47.2695	84.5911	70.1356	63.4239	58.0165	63.8357	48.0961	71.3442	89.1257	67.4235	63.927	74.1707	59.8024	77.1299
62.0489	72.0398	55.3137	66.3931	68.784	77.6864	49.0394	77.9537	74.6976	74.9749	42.1374	68.239	63.0926	64.6857	44.235	76.5406	80.0223	67.6625	82.8081	58.9631	37.207	71.5809	71.158	72.1842	40.48	67.2567	61.5477	74.5011	66.4587	71.6613	76.6097	62.0319	58.8601	78.4169	81.3773	72.9555	44.1352	86.1696	67.5445	65.0833	55.2677	65.4255	44.8279	72.8572	87.5153	69.8686	61.489	76.1914	57.7596	79.6744
59.3329	73.8997	52.8328	67.8651	65.833	79.9343	46.3875	80.0341	72.7388	77.3599	38.902	69.4765	60.3691	66.2671	40.8435	77.6705	77.7057	69.4156	80.6688	60.818	34.0081	72.498	69.5699	74.7143	39.0377	70.1734	59.0068	76.5495	63.5179	73.0229	74.778	64.051	56.241	80.5417	79.0963	74.8613	41.2233	88.1631	64.8544	66.5326	52.3418	66.5754	41.5159	74.2513	85.8258	72.2648	58.8276	77.9404	55.5694	82.0834
56.6848	75.598	50.031	69.462	63.3387	81.734	43.7562	82.1612	70.8274	79.8041	35.7238	70.8385	57.7033	67.9403	37.4573	78.8441	75.7224	71.5756	78.3794	62.5076	30.7287	73.0931	67.7828	77.0906	36.7732	72.5106	56.2016	78.1432	60.5498	74.3566	72.9882	66.1237	53.6218	82.6664	76.8323	76.796	38.0104	89.6396	61.9963	67.6878	49.3305	67.6048	38.0371	75.2467	84.0956	74.6439	56.3343	79.9757	53.2622	84.3704
54.0066	77.2146	47.1682	70.8672	60.8449	83.5621	40.7491	83.6233	68.5908	81.9085	32.5583	72.2601	54.8292	69.2257	33.9719	79.7054	73.4229	73.2974	76.2225	64.3482	27.5316	74.0569	65.8064	79.3264	34.8693	75.14	53.3254	79.6431	57.5756	75.6751	70.9582	67.9547	51.0026	84.7912	75.0471	79.2439	34.684	90.797	59.4365	69.4028	46.3439	68.6577	34.582	76.2814	81.9154	76.546	53.6319	81.6124	50.6995	86.3696
51.1697	78.8738	44.2788	72.4105	58.0606	85.337	37.7883	85.1776	66.0419	83.6505	29.3641	73.7877	52.0717	70.7427	30.6133	80.9538	70.9584	74.8307	74.172	66.293	24.2298	74.5045	63.6825	81.4176	33.1074	77.9303	50.7792	81.6802	54.4986	76.6699	68.7539	69.5991	48.3834	86.9159	72.4944	80.6906	31.3303	91.9168	56.7223	70.8218	43.279	69.4639	31.3491	77.9071	79.4918	78.2299	50.7046	82.9166	48.4442	88.8672
48.4393	80.4154	41.5599	73.8745	55.3187	86.9563	34.9416	86.9224	63.3018	85.0522	26.0172	74.2019	49.3709	72.3635	27.2646	82.2517	68.9691	76.9745	72.1976	68.3314	20.9135	74.9834	61.4825	83.4613	31.1501	80.4396	47.6947	82.5945	51.3763	77.5276	66.7476	71.4456	45.7711	89.0544	69.8943	82.1936	28.0265	93.1652	53.8229	71.8556	40.3016	70.4656	27.945	79.0676	77.0585	79.8692	47.9607	84.5503	45.6463	90.111
45.7516	81.7454	38.8521	75.0256	52.6511	88.4652	31.8385	88.2533	60.4392	86.2494	22.5208	74.1102	46.6704	73.9659	23.7717	83.0204	66.7755	78.8753	70.1243	70.2636	17.6029	75.2195	59.5897	85.7419	28.2941	82.0644	44.5421	83.4926	48.4122	78.8125	64.7643	73.3149	43.147	91.1698	67.5444	84.0683	24.6169	94.0738	50.8557	72.6518	37.2639	71.3196	24.4676	80.0471	74.5246	81.3244	45.0714	85.9051	42.4959	90.9096
42.9017	83.0483	35.8637	76.1578	49.9397	89.9389	28.7856	89.6854	57.861	87.9519	19.0608	74.2934	44.0144	75.8383	20.2448	83.7295	64.392	80.5564	67.9353	72.047	14.2892	75.015	58.1098	88.381	25.5613	83.848	41.5179	84.6846	45.3598	79.8257	62.5224	74.9281	40.1126	92.6571	65.3454	86.1283	21.2683	95.1821	47.9862	73.7349	34.2642	72.3832	20.9983	81.0927	71.973	82.7043	42.144	87.2026	39.5234	92.2887
40.1464	84.2255	33.1776	77.2848	47.1153	91.1662	25.7175	91.0979	55.1798	89.517	15.5515	74.7728	41.0872	76.4473	16.7342	84.5031	61.8994	82.0585	65.6093	73.6779	10.9774	75.3076	55.62	89.8183	22.8133	85.6177	38.5823	86.0639	42.2495	80.7448	60.4608	76.7242	37.3759	94.6317	62.7706	87.5955	17.8215	95.8427	45.1571	74.9859	31.289	73.5235	17.4972	81.8582	69.5325	84.3048	39.2434	88.5508	36.3716	93.1543
37.2162	85.3016	30.28	78.2278	44.1525	92.3753	22.5415	91.9642	52.2937	90.5715	12.4	74.3182	37.8924	76.6065	13.2061	85.1782	59.3982	83.5492	63.2566	75.2735	7.648	75.6035	52.9882	91.277	19.9065	87.0606	35.3705	86.496	39.1986	81.7032	58.4875	78.5889	34.5809	96.3494	60.1451	89.0264	14.3366	96.444	42.2968	76.083	28.2207	74.0638	13.8908	82.1108	66.8846	85.5433	36.3672	89.9506	33.136	93.587
34.107	86.3441	27.0029	78.8858	41.2111	93.8024	19.2237	92.4679	49.2859	91.29	9.4414	72.2832	34.7502	76.7367	9.6186	85.3038	56.9025	85.0493	60.837	76.7632	4.3319	75.2591	50.5227	92.9692	16.7706	87.916	32.1379	86.9578	36.0053	82.0648	56.5588	80.5337	31.3478	97.3549	57.7708	90.8651	10.8697	97.1324	39.255	76.5401	25.1312	74.6677	10.3578	82.9164	64.2781	86.8988	33.455	91.283	29.9641	94.1333
31.2605	87.2903	24.1098	79.4703	38.4113	95.1104	15.9198	93.139	46.3734	92.2996	6.1628	71.0931	31.4744	76.6284	6.081	85.902	54.4038	86.5435	58.3436	78.135	1.0008	75.0369	48.0957	94.8475	13.534	88.3513	28.9032	87.1444	32.7777	82.4428	54.3973	82.2148	28.3394	98.8765	55.4208	92.8041	7.4238	97.8756	36.2495	77.1955	22.0186	75.3596	6.7657	83.2346	61.7472	88.3776	30.6029	92.71	26.8326	94.8501
28.2638	88.1622	21.2433	79.9767	35.2843	96.3478	12.6215	93.8335	43.4753	93.3795	3.0306	69.4882	28.6827	75.9948	2.5166	86.1472	51.7096	87.6702	55.8909	79.5591	-2.3334	74.844	45.3342	95.5913	10.4532	89.4159	25.6504	87.096	29.6008	83.1578	52.1432	83.818	25.331	100.487	52.8467	94.1427	3.9441	98.23	33.3034	78.0715	18.9169	76.0461	3.1469	83.3546	58.9729	89.1733	27.8404	94.3041	23.6127	95.0874
25.2954	88.7706	18.5772	80.0522	32.0137	97.489	9.2956	94.3208	40.606	94.5341	0.8257	66.978	26.7168	73.3104	-1.0804	86.1753	49.1417	88.9646	53.4529	80.9929	-5.6328	74.3328	42.3625	96.0492	7.2911	90.1045	22.4213	87.4606	26.4215	83.8713	50.0072	85.5214	22.1164	101.281	49.9136	94.8909	0.4356	98.5662	30.4254	79.1591	15.7776	76.4444	-0.4107	83.6717	56.1814	90.0206	24.9313	95.637	20.4192	95.122
22.3024	89.2006	15.5539	79.8585	29.0509	98.5427	5.9672	94.6769	37.8173	95.8935	-1.0877	64.0011	24.5512	71.0223	-4.6641	86.2948	46.8467	90.7853	51.0612	82.5292	-8.8479	73.3893	39.5199	96.9693	4.049	90.4888	19.1873	87.4958	23.211	84.2039	48.3045	87.6974	18.7473	101.706	47.2464	96.2669	-3.0817	98.8345	27.4429	79.7801	12.6294	76.7198	-3.8978	84.559	53.4701	91.1638	22.0122	96.9667	17.2149	95.5438
19.2887	89.6871	12.2757	79.7557	26.3017	99.6186	2.6507	94.8826	35.0007	97.2345	-2.938	61.0807	22.1597	68.8082	-8.2494	86.0627	44.4046	92.3636	48.4617	83.6852	-12.1496	72.8537	36.6894	97.9483	0.8042	90.7903	15.9402	87.3487	19.9858	84.5039	46.2443	89.477	15.4102	102.185	44.4477	97.2786	-6.5921	98.9061	24.4321	80.3988	9.485	77.0868	-7.5114	84.6656	50.816	92.4559	19.1892	98.4435	13.9639	95.8182
16.3313	90.1568	9.7278	79.4006	22.9348	100.913	-0.6739	94.805	32.0849	98.1394	-4.3374	57.9017	20.4896	66.3645	-11.8473	86.0839	41.8986	93.8511	45.9768	84.9863	-15.3129	71.9032	33.816	98.6751	-2.422	91.2557	12.6902	87.3245	16.7696	84.9288	44.0874	91.1755	12.2	103.197	41.5768	98.1152	-10.1087	99.3177	21.4687	81.2072	6.3839	77.7846	-11.1184	84.8724	48.0408	93.2649	16.5793	100.278	10.7083	95.9858
14.2763	90.1408	8.8721	78.69	19.6805	101.592	-3.9874	95.1374	28.9963	98.5037	-5.06	54.5242	19.9155	63.2137	-15.4048	85.7073	39.3945	95.3334	43.7851	86.83	-18.4073	70.6235	30.8482	99.0357	-5.6659	91.5612	9.4647	87.7078	13.5298	84.839	42.1018	93.0684	8.874	103.71	38.9156	99.5191	-13.6305	99.1638	18.6328	82.4184	3.2315	78.1111	-14.7257	84.9132	45.1334	93.75	13.7734	101.772	7.4443	95.9123
12.3647	90.0173	7.9318	77.8374	16.7976	102.197	-7.3214	95.0956	25.9572	99.0803	-5.6972	51.0993	19.2205	60.1334	-18.9064	84.8716	36.7128	96.4654	41.463	88.4738	-21.5127	69.4067	27.8902	99.4371	-8.9005	91.9365	6.2302	87.6425	10.2844	84.9049	40.3427	95.1784	5.5425	104.218	36.0789	100.425	-17.1583	99.0594	15.8034	83.6555	0.0574	78.2605	-18.3325	85.0082	42.2807	94.3951	10.9225	103.215	4.214	95.5694
10.4469	89.8074	7.6085	76.9965	13.2854	102.618	-10.6619	94.9969	22.9067	99.5793	-6.316	47.6869	18.5003	57.0702	-22.4077	84.0843	34.0856	97.6951	39.1978	90.1803	-24.618	68.19	24.9209	99.6704	-12.1281	92.3727	2.9846	87.4785	7.044	85.0347	38.5459	97.2359	2.2318	104.804	33.1755	101.192	-20.6848	99.156	12.8976	84.6141	-3.0931	78.5	-21.9395	85.1863	39.5147	95.2983	8.0634	104.644	1.0042	95.1518
4.6022	88.8057	3.2658	73.3296	5.9386	104.282	-13.9841	95.5474	19.8259	99.9461	-6.9362	44.2833	17.7873	54.0055	-25.9725	83.607	31.6069	99.2342	37.076	92.0708	-27.7234	66.9732	21.9388	99.7972	-15.357	92.8114	-0.2664	87.4655	3.817	84.8247	36.5036	99.0529	-1.1111	105.268	30.2881	101.988	-24.1996	99.3062	9.8765	85.2561	-6.2033	79.0478	-25.5521	85.2328	36.834	96.5251	5.2549	106.139	-2.2547	95.3432
Numerical data for Fig. 4b
average		std shape 1		std shape 2		embryo half 1		embryo half 2		embryo half 3		embryo half 4		embryo half 5		embryo half 6		embryo half 7		embryo half 8		embryo half 9		embryo half 10		embryo half 11		embryo half 12		embryo half 13		embryo half 14		embryo half 15		embryo half 16		embryo half 17		embryo half 18		embryo half 19		embryo half 20		embryo half 21		embryo half 22
0	-91.939	0	-83.4718	0	-100.406	0	-96.9641	0	-92.4222	0	-86.8788	0	-85.8898	0	-103.408	0	-85.9238	0	-76.0554	0	-95.4399	0	-89.4732	0	-96.1131	0	-87.8098	0	-94.7565	0	-82.081	0	-102.559	0	-92.8191	0	-112.235	0	-81.0213	0	-83.6779	0	-95.7494	0	-86.306	0	-94.5323	0	-100.541
3.2261	-91.8775	3.0458	-83.329	3.4064	-100.426	3.4606	-96.9695	3.1592	-92.0087	3.3317	-87.5631	3.0868	-85.2651	3.5327	-103.46	2.9699	-85.8907	2.8349	-76.4693	3.3645	-95.3065	2.9069	-89.2091	3.234	-96.7281	3.2385	-87.7332	3.4132	-94.6509	2.7348	-82.1652	3.4015	-102.64	3.1992	-92.4047	3.4842	-112.522	3.0073	-80.5067	3.2762	-83.1534	3.8222	-95.9456	3.0536	-86.091	3.1929	-94.1073	3.2695	-100.515
6.4423	-91.6638	6.078	-83.0085	6.8065	-100.319	6.9115	-96.8957	6.2991	-91.4392	6.6743	-88.1499	6.1752	-84.6533	7.0571	-103.363	5.9415	-85.8602	5.6772	-76.8798	6.7251	-95.093	5.8264	-89.07	6.4974	-96.4244	6.4779	-87.7504	6.8047	-94.1586	5.413	-81.353	6.8016	-103.071	6.2289	-91.2738	6.9641	-112.922	6.0508	-80.0264	6.5725	-82.836	7.6457	-95.992	6.0627	-85.545	6.3935	-93.831	6.5295	-100.017
9.8159	-91.3664	8.8671	-82.7205	10.7647	-100.012	10.3188	-96.6885	9.4269	-90.8022	10.0464	-88.3483	9.2635	-84.0416	10.5594	-103.057	8.9116	-85.8277	8.514	-76.8334	10.0732	-94.6503	8.7428	-88.9486	9.7696	-95.9485	9.7098	-88.0527	10.1412	-93.3679	8.1551	-80.9581	10.1941	-103.341	9.2427	-90.0492	10.4495	-113.096	9.157	-79.9586	9.9034	-82.8323	11.4238	-95.3526	9.0645	-84.9123	9.5699	-93.4256	9.8372	-99.9619
13.1418	-90.8467	12.0554	-82.2348	14.2281	-99.4586	13.6741	-96.3437	12.5107	-90.0313	13.4312	-88.475	12.3519	-83.4296	14.0587	-102.597	11.826	-85.2553	11.3444	-76.3252	13.4238	-94.272	11.6526	-88.6944	13.0426	-95.5662	12.8583	-87.2709	13.4597	-92.497	10.8825	-80.5594	13.5417	-102.642	12.3244	-89.0571	13.9248	-112.704	12.2579	-79.8767	13.2144	-82.6761	15.0245	-94.103	12.0693	-84.3115	12.7409	-92.9043	13.0882	-99.4661
16.3241	-90.3095	15.0696	-81.7707	17.5786	-98.8484	17.0935	-95.7937	15.4377	-88.7264	16.7829	-89.0087	15.4392	-82.8106	17.544	-102.022	14.7688	-85.0098	14.1765	-75.9559	16.7779	-93.9348	14.5775	-88.5731	16.3178	-95.3238	16.0639	-86.9707	16.7912	-91.6817	13.5195	-79.6905	16.8716	-101.845	15.454	-88.2051	17.4162	-112.395	15.3519	-79.7531	16.4788	-81.9567	18.5926	-92.7141	15.1253	-84.0898	15.9336	-92.5129	16.3228	-98.7375
19.497	-89.6848	17.8175	-81.3602	21.1766	-98.0095	20.4555	-94.9974	18.5395	-88.0599	20.1553	-88.8307	18.5308	-82.2187	20.9661	-101.13	17.7394	-84.9753	17.0073	-75.555	20.1315	-93.5578	17.4455	-88.2508	19.5668	-94.7086	19.2966	-86.8567	20.1154	-90.845	16.2889	-79.3874	20.2348	-101.29	18.4781	-87.0495	20.8407	-111.816	18.4037	-79.1598	19.7161	-81.1501	22.1367	-91.2645	18.1413	-83.6851	19.1014	-91.9956	19.581	-98.2034
22.7575	-88.8689	21.0407	-80.6582	24.4743	-97.0796	23.7868	-94.0581	21.6304	-87.3602	23.549	-88.7362	21.6494	-81.792	24.3992	-100.28	20.6587	-84.4381	19.8391	-75.1396	23.4152	-92.827	20.2413	-87.3198	22.8558	-94.4072	22.4469	-86.0578	23.3636	-89.7949	18.8966	-78.6517	23.6036	-100.805	21.456	-85.774	24.1043	-110.543	21.4032	-78.2741	22.9065	-80.2091	25.5344	-89.5329	21.0504	-82.6873	22.29	-91.5668	22.8216	-97.6791
25.8346	-87.9479	23.9999	-79.9271	27.6694	-95.9687	27.1043	-93.0649	24.5598	-86.0656	26.9402	-88.7084	24.7583	-81.2883	27.7238	-99.1072	23.567	-83.8546	22.6941	-74.9481	26.6993	-92.0401	23.1503	-87.0815	26.1291	-93.9782	25.6224	-85.4109	26.5627	-88.5859	21.4146	-77.4234	26.8723	-99.8508	24.3235	-84.3205	27.2743	-109.063	24.5058	-78.1506	26.0592	-79.1778	28.7519	-87.447	23.7909	-81.3141	25.4037	-90.8366	25.7878	-96.2224
28.7472	-87.0445	26.8028	-79.2475	30.6916	-94.8415	30.412	-92.082	27.6519	-85.2565	30.2977	-88.1979	27.8228	-80.5975	31.1007	-98.0933	26.4691	-83.2311	25.5446	-74.664	29.919	-91.09	26.0287	-86.7212	29.3493	-93.2826	28.8047	-84.8516	29.6755	-87.1572	24.0537	-76.5785	29.9658	-98.4036	27.1384	-82.7299	30.4032	-107.507	27.5249	-77.8712	29.166	-77.9872	31.7977	-85.1374	26.6042	-80.1146	28.4678	-89.9243	28.698	-94.645
31.7355	-85.8628	29.6803	-78.2067	33.7907	-93.519	33.5538	-90.6106	30.491	-84.0019	33.5921	-87.4572	30.7632	-79.4583	34.4855	-97.1058	29.3833	-82.6586	28.3576	-74.1719	33.0351	-89.8302	28.826	-85.8301	32.5046	-92.3709	32.0099	-84.3917	32.6635	-85.5001	26.5935	-75.4839	33.1105	-97.0697	29.8581	-80.9937	33.5081	-105.884	30.376	-76.517	32.235	-76.6782	35.0787	-83.0856	29.4934	-79.0859	31.6349	-89.4117	31.577	-93.0865
34.732	-84.6901	32.5557	-77.163	36.9084	-92.2171	36.884	-89.7981	33.1946	-82.2933	36.8253	-86.4579	33.7724	-78.5345	37.741	-95.7211	32.315	-82.1235	31.0748	-73.2874	36.3868	-89.3831	31.6526	-85.0572	35.676	-91.4714	35.2495	-84.17	35.6173	-83.7875	29.1194	-74.3281	36.1835	-95.6489	32.609	-79.2844	36.5055	-104.113	33.3902	-75.7786	35.308	-75.3877	37.6957	-80.4654	32.3461	-77.9513	34.769	-88.6262	34.222	-91.1036
38.1363	-83.0057	35.1856	-76.0408	41.087	-89.9707	40.163	-88.857	35.9593	-80.7163	40.0999	-85.5817	36.7586	-77.5496	40.8981	-94.1954	35.1441	-81.3129	33.7875	-72.3793	39.3755	-87.8886	34.3343	-83.9673	38.8669	-90.6692	38.4168	-83.5559	38.5583	-82.0504	31.6361	-73.1677	39.209	-94.0789	35.3222	-77.5555	39.3021	-102.014	36.3098	-74.76	38.2708	-73.8879	40.0912	-77.4843	34.9648	-76.4053	37.7635	-87.5254	37.1712	-89.602
40.7949	-81.5333	37.6908	-74.7504	43.899	-88.3162	43.2302	-87.1743	38.7104	-79.1621	43.4083	-84.9086	39.6982	-76.4174	44.1158	-92.7593	37.869	-80.0883	36.4884	-71.4309	42.4208	-86.4114	36.8998	-82.5458	41.9348	-89.4848	41.487	-82.5486	41.2211	-80.0538	33.8664	-71.5274	42.2903	-92.6147	37.8513	-75.5243	41.9241	-99.7053	39.1603	-73.5246	41.128	-72.2189	42.7632	-74.7326	37.4712	-74.6247	40.5576	-85.9327	39.5636	-87.4512
43.5346	-79.8912	40.3371	-73.3172	46.7321	-86.4653	46.348	-85.6451	41.3637	-77.4334	46.3523	-83.1843	42.6578	-75.3367	47.2558	-91.1476	40.6228	-78.9854	39.149	-70.3812	45.5573	-85.1372	39.4477	-81.1253	44.8636	-88.0182	44.4039	-81.1535	43.4471	-77.4215	36.2472	-70.1559	44.9375	-90.4539	40.4175	-73.5473	44.6297	-97.4925	42.0164	-72.3166	43.9914	-70.561	45.3279	-71.9027	40.2127	-73.2581	43.432	-84.4898	41.8956	-85.0949
46.1233	-78.2372	42.7194	-71.985	49.5271	-84.4895	49.0344	-83.4808	43.9049	-75.4921	49.4385	-81.7672	45.5191	-74.0368	50.2466	-89.2617	43.3915	-77.9074	41.8413	-69.4076	48.5479	-83.6502	42.0125	-79.7508	47.7262	-86.4127	47.3004	-79.691	46.0151	-75.1721	38.7787	-69.0254	47.5945	-88.2973	42.8196	-71.4086	47.1924	-95.1442	44.8686	-71.0846	46.9347	-69.0283	47.1561	-68.542	42.8942	-71.79	45.9464	-82.5018	44.4921	-83.0518
48.7375	-76.3791	45.2662	-70.3577	52.2088	-82.4004	51.9061	-81.5856	46.5099	-73.6274	52.6135	-80.5396	48.314	-72.5827	53.127	-87.2236	46.0954	-76.7018	44.5461	-68.4811	51.2264	-81.5805	44.5801	-78.368	50.6226	-84.8233	50.2293	-78.2787	48.2628	-72.5925	40.9891	-67.358	50.1509	-86.0572	45.333	-69.3767	49.6093	-92.6144	47.6943	-69.7971	49.6802	-67.1391	48.3565	-64.9233	45.3625	-69.9776	48.5414	-80.633	47.0057	-80.916
51.1368	-74.4831	46.8431	-69.2862	55.4305	-79.68	54.7868	-79.7307	48.8127	-71.4725	55.7109	-79.1703	51.0869	-71.0907	55.9945	-85.2004	48.5863	-75.0638	47.0355	-67.0842	54.0467	-79.7297	47.1085	-76.906	53.2937	-82.8756	53.0883	-76.7829	50.5026	-69.977	43.2237	-65.6914	52.7285	-83.8364	47.6888	-67.1612	52.1937	-90.2319	50.4601	-68.3838	52.43	-65.2514	49.9298	-61.4763	47.6191	-67.9072	51.3172	-79.0708	49.219	-78.4879
53.3909	-72.4078	48.9026	-67.4353	57.8792	-77.3803	57.3472	-77.3741	50.862	-69.0095	58.6271	-77.4185	53.9202	-69.708	58.9321	-83.2456	51.2283	-73.7348	49.5214	-65.6415	56.7039	-77.6524	49.4441	-75.1599	55.7847	-80.7261	55.682	-74.8523	52.6271	-67.3031	45.3106	-63.9093	55.4073	-81.7023	49.8139	-64.7131	54.0202	-87.3012	53.0713	-66.7146	55.2147	-63.4091	51.6926	-58.0722	49.8978	-65.8622	53.2951	-76.5369	51.3522	-75.9415
55.6444	-70.1552	50.9905	-65.2749	60.2983	-75.0354	59.8639	-75.0238	52.9438	-66.5954	61.3878	-75.4516	56.6264	-68.1122	61.671	-81.0326	53.9281	-72.5231	51.9504	-64.1507	59.398	-75.6044	51.6726	-73.2715	58.2439	-78.5219	58.2699	-72.9047	54.2083	-64.2511	47.0412	-61.733	57.4961	-79.0167	52.0231	-62.3504	55.8091	-84.284	55.6034	-64.9146	57.8754	-61.4265	53.4036	-54.6477	52.1401	-63.7923	55.5024	-74.2288	53.2514	-73.2688
57.7451	-67.9476	52.9101	-63.2137	62.5802	-72.6814	62.4229	-72.7054	54.9814	-64.144	64.2734	-73.6563	59.1409	-66.2209	64.2195	-78.5815	56.388	-70.8402	54.0851	-62.2317	61.8025	-73.2679	53.8236	-71.2949	60.6651	-76.3178	60.7975	-70.873	56.3595	-61.579	48.8056	-59.6006	59.5275	-76.2625	54.2575	-60.0214	57.8641	-81.4549	58.1269	-63.1063	60.2269	-59.0543	55.0888	-51.2154	54.4075	-61.7207	58.0718	-72.2668	54.6243	-70.2449
59.7739	-65.6615	54.8203	-60.9951	64.7275	-70.328	64.7352	-70.1779	57.0185	-61.6809	67.0416	-71.737	61.4434	-64.0671	66.683	-76.0455	58.5604	-68.823	56.4538	-60.6591	64.1449	-70.8434	56.0181	-69.3548	62.7263	-73.7852	63.2687	-68.7675	58.0554	-58.6676	50.6184	-57.4941	61.5841	-73.5322	56.2767	-57.4725	59.6014	-78.4089	60.6956	-61.3599	62.6001	-56.714	56.7908	-47.7852	56.4294	-59.4498	60.408	-70.0706	56.5937	-67.6189
61.8555	-63.2305	56.7759	-58.5916	66.9352	-67.8695	66.7143	-67.3223	59.0288	-59.2112	69.4872	-69.3711	63.8316	-62.0143	69.1595	-73.5247	60.7926	-66.8858	58.8826	-59.1575	66.6761	-68.6642	57.8987	-67.1424	64.995	-71.3871	65.3726	-66.331	59.5772	-55.6083	52.2504	-55.2925	63.6007	-70.782	57.9464	-54.7069	60.9839	-75.2016	63.2727	-59.6307	65.0101	-54.4006	57.9002	-44.1333	58.2484	-56.9722	62.423	-67.5753	58.3876	-64.8862
63.5616	-60.8895	58.1953	-56.4837	68.9279	-65.2953	68.6135	-64.4414	60.4425	-56.4371	72.2753	-67.4362	66.1999	-59.9405	71.7711	-71.0648	63.2644	-65.2323	61.1041	-57.3524	68.5031	-65.8527	59.679	-64.8281	67.2197	-68.9331	67.4399	-63.8455	61.4149	-52.7718	53.4029	-52.7587	65.5204	-67.9733	59.5292	-51.891	62.0915	-71.8838	65.8541	-57.9169	67.1935	-51.898	59.3121	-40.6008	60.1034	-54.5357	64.3875	-65.0246	59.8048	-61.8872
65.438	-58.2907	59.9266	-53.8814	70.9493	-62.7	70.793	-61.6853	61.7868	-53.5658	74.8243	-65.2083	68.4714	-57.7667	73.4655	-68.0752	65.4206	-63.1994	63.2733	-55.4822	70.7585	-63.3422	61.9522	-62.91	69.061	-66.2239	69.4076	-61.2808	62.5064	-49.5292	55.0334	-50.5401	67.0357	-64.9198	61.5066	-49.3206	62.9976	-68.5057	68.3455	-56.0781	69.1196	-49.1816	61.0229	-37.1731	61.8201	-51.9943	66.3638	-62.4878	61.2231	-58.9027
67.0966	-55.9275	61.3855	-51.4913	72.8076	-60.3637	72.0841	-58.592	63.1736	-50.6941	77.177	-62.7587	70.5925	-55.4289	75.006	-64.8863	67.5203	-61.0931	65.4154	-53.5832	72.6445	-60.5715	63.2268	-60.3958	70.7403	-63.3919	71.4079	-58.7241	64.0244	-46.4988	56.6782	-48.3309	69.0506	-62.1021	63.1443	-46.5174	63.6546	-65.0664	70.9214	-54.331	70.8042	-46.3664	62.6498	-33.7184	63.3219	-49.3382	68.3565	-59.9593	62.6462	-55.9211
68.7971	-53.0839	62.9245	-48.7075	74.6697	-57.4602	72.7793	-55.2651	63.8292	-47.5868	79.4192	-60.2044	72.3572	-52.8319	76.9235	-61.9144	69.6201	-58.9957	67.6249	-51.7506	74.4018	-57.6943	64.3829	-57.7096	72.9329	-60.9154	73.3594	-56.1335	65.942	-43.6673	57.8611	-45.8226	70.3983	-59.1598	64.2604	-43.4889	64.8171	-61.7791	73.2197	-52.2733	72.6519	-43.6007	64.2973	-30.2745	64.4041	-46.4494	70.3203	-57.4124	64.065	-52.937
70.2867	-50.2482	64.3098	-45.8398	76.2636	-54.6565	73.0931	-51.8373	64.5204	-44.4777	81.6583	-57.6498	74.1531	-50.259	78.3301	-58.6598	71.8186	-56.9657	69.5387	-49.657	76.1623	-54.8272	66.2615	-55.4469	74.6158	-58.0746	75.2713	-53.5095	67.9178	-40.8886	59.0128	-43.3007	70.8933	-55.7514	65.1135	-40.353	65.9175	-58.4617	75.4506	-50.1145	74.3938	-40.7644	66.3993	-27.0617	65.9922	-43.8461	71.9342	-54.6547	65.5581	-49.9873
71.6892	-47.5425	65.62	-43.0274	77.7584	-52.0575	73.7251	-48.4287	65.1865	-41.3766	83.9465	-55.0957	76.2788	-47.9256	79.0974	-55.2227	73.6099	-54.645	71.2908	-47.3873	77.8487	-51.9039	67.7728	-52.9665	76.4757	-55.3407	77.1123	-50.8425	69.9626	-38.1491	60.1945	-40.7881	72.4378	-52.6628	65.9927	-37.2315	66.8489	-55.0939	77.9955	-48.2944	75.9758	-37.837	69.2394	-24.4627	67.6007	-41.3366	73.3071	-51.7379	66.966	-47.0122
73.1139	-44.6977	66.9617	-40.1906	79.2661	-49.2048	74.082	-45.0171	65.8681	-38.2708	85.3834	-52.0973	78.0493	-45.3173	79.7717	-51.7489	74.9959	-52.0041	73.4661	-45.5169	79.5411	-48.9861	69.1457	-50.3843	77.9577	-52.4508	78.6338	-47.9813	71.6679	-35.181	61.3252	-38.2643	73.1605	-49.375	66.8523	-34.0979	68.0239	-51.8016	79.894	-45.9246	77.7063	-34.996	72.7694	-23.4342	68.169	-38.3139	75.1728	-49.1205	67.9259	-43.8529
74.4014	-41.7756	68.1207	-37.3176	80.6821	-46.2336	74.4806	-41.5975	66.48	-35.1836	86.6799	-48.957	79.363	-42.4691	80.5725	-48.2957	76.0922	-49.2355	75.424	-43.4539	81.2335	-46.0682	70.5661	-47.833	79.2944	-49.4406	80.2655	-45.1941	73.7408	-32.469	62.0284	-35.5877	73.7509	-46.0244	68.0711	-31.115	69.2571	-48.5247	81.5746	-43.2808	79.5378	-32.1994	76.3813	-22.074	68.7097	-35.2823	76.6631	-46.3099	69.2795	-40.8465
75.5463	-38.8052	69.1368	-34.4698	81.9558	-43.1406	74.9506	-38.176	67.1033	-32.0888	88.5129	-46.0927	80.6923	-39.6039	81.2275	-44.8424	77.5536	-46.6415	77.133	-41.1458	82.9967	-43.1757	71.9622	-45.2713	80.8501	-46.5392	81.9006	-42.4047	75.9042	-29.8188	62.4317	-32.8435	74.5494	-42.7257	69.5489	-28.2547	70.3124	-45.195	83.2593	-40.6733	80.7713	-29.1682	79.7821	-21.4011	69.2699	-32.2708	77.8361	-43.3211	70.5044	-37.7753
76.6787	-35.9035	70.2021	-31.8654	83.1553	-39.9415	75.585	-34.7683	67.8519	-28.9901	89.978	-42.9976	82.3268	-36.9522	81.076	-41.3117	78.841	-44.0127	78.6924	-38.7446	84.4359	-40.1557	73.3698	-42.7134	81.7659	-43.3601	82.9945	-39.3599	77.8163	-26.9845	62.8628	-30.1563	75.1339	-39.3889	70.7133	-25.2564	71.2106	-41.8218	84.6269	-37.8903	81.6295	-25.8891	82.9216	-23.6697	69.8308	-29.2596	78.937	-40.3135	71.1719	-34.5223
77.8742	-33.1759	71.5909	-29.4003	84.1574	-36.9516	75.2479	-31.3239	68.8242	-25.9914	90.6083	-39.7105	81.8367	-33.8753	80.8836	-37.8251	79.5427	-41.1071	80.4717	-36.484	85.478	-36.935	74.7262	-40.1355	82.7409	-40.1967	83.4075	-36.15	79.8389	-24.2499	64.0858	-27.6443	76.5968	-36.2703	71.9114	-22.2789	72.3468	-38.5216	85.8381	-35.0331	83.0681	-23.0182	85.7267	-26.1001	70.3917	-26.2484	79.7115	-37.2148	71.147	-31.3298
78.8508	-30.374	72.7176	-27.0429	84.9841	-33.705	75.8093	-28.0242	70.1197	-23.0838	91.105	-36.3491	80.9127	-30.8552	80.869	-34.3008	80.0674	-38.1776	82.0858	-34.1631	86.5744	-33.7471	75.7703	-37.4089	83.4629	-36.9939	83.8931	-32.9438	81.7626	-21.4186	64.7572	-24.9713	77.3214	-32.9892	73.8008	-19.8371	73.4872	-35.2117	86.8029	-32.1092	85.3822	-20.6306	87.3703	-29.5132	70.9511	-23.2365	80.6101	-34.138	73.4703	-28.9036
80.2104	-28.8165	73.6702	-24.9624	86.7505	-32.6706	76.9647	-24.8184	71.6506	-20.3042	91.8	-33.0192	79.7391	-27.9219	80.761	-30.7915	80.2042	-35.2211	83.1618	-31.4976	88.1975	-30.7948	76.8376	-34.6818	83.8564	-33.7298	84.1832	-29.7301	84.0618	-18.8897	65.3227	-22.2486	77.7593	-29.5641	76.2242	-17.861	74.7962	-31.9863	87.4644	-29.075	87.4277	-18.0697	88.2854	-33.1997	71.5139	-20.2262	81.4794	-31.0358	76.7582	-28.6131
81.2532	-26.3027	74.706	-21.7267	87.8003	-30.8786	78.1943	-21.8344	73.7251	-17.9249	92.4611	-29.6873	78.5935	-24.9811	80.1963	-27.3305	80.165	-32.2485	84.48	-28.9596	89.3079	-27.6116	77.8131	-31.9391	84.1597	-30.4561	84.1524	-26.4965	86.6435	-16.6528	65.9008	-19.5379	78.478	-26.3488	78.5641	-16.1262	76.5385	-28.9734	88.3533	-26.095	89.6772	-17.4844	88.9736	-36.9881	72.074	-17.2093	83.0094	-28.2659	79.3197	-30.1167
82.4372	-23.964	75.9578	-18.412	88.9165	-29.516	80.0886	-19.2197	76.2722	-16.3175	93.0304	-26.3267	77.8824	-21.9275	80.053	-23.8051	80.1385	-29.273	85.8419	-26.4426	90.6686	-24.5367	78.3442	-29.0496	85.2301	-27.2999	84.3092	-23.268	89.3694	-14.4765	67.0118	-17.0055	80.7429	-23.6973	81.46	-15.5996	78.6448	-26.0834	89.5667	-23.2479	92.4296	-18.3908	90.2902	-40.472	72.7813	-14.2318	84.2353	-25.4594	81.7242	-32.7302
83.6265	-21.7777	77.0711	-15.4762	90.1819	-28.0792	83.4884	-19.4445	79.1665	-15.5438	93.1203	-22.95	77.2921	-18.8302	80.0904	-20.2526	79.9666	-26.3275	87.0861	-23.8332	92.4539	-21.7022	79.5719	-26.4235	85.1449	-24.0351	84.2173	-19.9511	92.227	-13.8538	67.8576	-14.3915	82.9149	-21.0628	84.4077	-15.7158	81.7573	-24.8754	90.9196	-20.4514	94.2472	-20.6722	92.3314	-43.8353	73.9393	-11.3152	85.6435	-22.7576	84.4178	-34.253
85.9309	-18.7721	79.9005	-10.563	91.9612	-26.9812	86.261	-21.2652	82.1658	-16.0611	92.849	-19.5791	76.666	-15.7457	80.6926	-16.8396	79.3319	-23.4151	87.5758	-21.0549	94.4826	-19.046	80.5287	-23.7648	84.9843	-20.765	84.65	-17.0304	94.8402	-15.8459	68.4645	-11.6865	85.4594	-18.8597	86.8252	-16.8272	85.2682	-24.5598	92.022	-17.5447	95.4863	-23.6276	93.7997	-47.3818	76.0081	-9.2345	87.6147	-21.1223	87.5433	-34.1662
87.9362	-17.5311	82.057	-9.2813	93.8154	-25.781	88.7236	-23.7654	85.003	-17.2753	92.1501	-16.2441	76.0356	-12.6607	82.2019	-13.4732	78.6781	-20.5054	87.9557	-18.2117	96.0462	-16.0422	80.7926	-20.8239	85.0492	-17.484	87.2356	-15.1917	96.8272	-18.7031	69.5645	-9.152	88.3579	-17.6734	88.8874	-19.6463	88.7719	-24.3106	93.3927	-14.7587	97.5297	-26.3552	97.4071	-46.9847	78.8295	-7.976	90.5659	-21.3492	90.6108	-32.9983
89.8804	-16.6974	83.8987	-8.457	95.8621	-24.9378	91.3447	-25.841	86.781	-19.4157	91.31	-12.966	75.3385	-9.5649	84.5042	-11.3333	78.5598	-17.5496	88.7986	-15.4658	98.8363	-14.3224	81.2868	-17.9478	85.399	-14.1962	90.2219	-14.7884	98.6449	-21.6063	70.6239	-6.5283	91.6431	-16.8853	90.9295	-22.1725	92.2532	-23.8059	95.3059	-12.3013	99.7427	-28.8532	101.212	-45.7313	81.8296	-7.3482	93.7051	-21.4525	93.4956	-31.4204
91.8334	-16.2159	85.6891	-7.6578	97.9777	-24.774	94.6203	-26.9744	88.3788	-22.3518	90.5459	-9.6435	75.2727	-6.5172	88.1406	-10.8138	78.4749	-14.5878	89.322	-12.6565	102.119	-13.7107	81.8953	-15.0914	86.3835	-11.0767	93.4543	-14.9486	100.32	-24.5702	71.9507	-4.2232	94.9383	-16.4893	92.776	-24.8093	95.4196	-22.547	97.7973	-10.3493	102.664	-30.1581	103.474	-43.0737	85.1356	-7.3569	96.8832	-21.4743	96.1338	-29.5363
93.6135	-15.6577	87.4839	-6.6975	99.7431	-24.618	97.9271	-26.2266	90.3279	-24.8612	90.3756	-6.277	76.5696	-3.5724	91.4557	-12.08	77.7865	-11.6797	89.4849	-9.8082	105.321	-12.6955	82.4539	-12.2292	88.6748	-8.8191	96.6032	-15.4871	102.786	-27.0114	74.3687	-3.0333	98.2247	-17.0526	94.565	-27.6056	97.1961	-19.555	100.787	-10.4737	105.705	-30.2699	105.156	-39.514	87.3182	-8.0285	99.9954	-21.2997	98.5697	-27.3118
95.7277	-15.0843	89.747	-5.6753	101.708	-24.4933	101.249	-24.8877	92.8408	-26.782	90.78	-2.9452	78.1083	-0.729	94.8438	-13.249	77.7148	-8.7122	88.9918	-6.9762	108.225	-10.7853	82.8563	-9.3324	91.4511	-7.0895	99.6391	-16.5082	105.418	-27.0414	77.0296	-3.0964	101.687	-17.4626	96.606	-28.9702	99.3034	-16.6179	103.613	-11.5158	107.874	-27.6375	106.704	-36.0193	88.6078	-11.3151	102.737	-19.6126	100.989	-25.0809
98.6432	-14.1117	91.664	-4.327	105.622	-23.8963	102.999	-22.2049	95.7815	-26.2009	92.1098	0.1464	80.4077	1.1566	98.2924	-13.1134	77.8587	-5.7641	89.0648	-4.1366	109.492	-8.0067	82.9329	-6.4052	94.5251	-5.8665	102.83	-16.9026	108.435	-25.3715	79.189	-4.4516	104.898	-17.2668	99.7547	-29.2006	100.472	-13.5434	106.242	-13.2949	109.611	-24.7591	107.588	-32.3135	89.4639	-14.3928	105.246	-17.5801	102.189	-22.121
100.694	-12.4975	93.2615	-3.7367	108.126	-21.2583	104.194	-18.8566	98.7703	-24.9027	94.465	2.6612	83.3399	2.543	101.319	-11.5223	78.7887	-2.92	89.4238	-1.276	109.177	-4.5642	82.8725	-3.5116	97.4903	-4.6008	106.048	-16.5861	110.815	-23.0616	81.4558	-6.0546	107.273	-14.7035	102.786	-28.5115	100.796	-9.9948	109.092	-14.503	111.15	-21.7663	107.717	-28.487	91.0432	-16.7053	107.487	-15.2964	102.9	-18.8476
102.365	-10.8681	94.9523	-3.3292	109.777	-18.407	105.353	-15.6054	101.243	-23.0633	97.2883	4.4614	86.1882	3.7572	103.407	-8.6516	80.2688	-0.3262	89.7151	1.6301	108.937	-1.2166	84.2974	-0.8161	99.9703	-2.4383	109.222	-15.6741	112.724	-20.4244	84.0175	-7.1178	109.763	-12.3832	105.098	-26.867	101.127	-6.5208	112.118	-14.0084	111.827	-18.5647	108.296	-24.7181	93.9657	-18.0992	109.334	-12.6732	103.293	-15.576
104.024	-8.7581	97.0126	-2.271	111.035	-15.2452	106.42	-12.3357	102.911	-20.3344	100.422	5.8247	89.3286	3.6926	104.698	-5.3094	82.1903	2.1304	91.1659	3.8529	108.578	2.1452	86.709	0.4493	102.16	0.0746	111.663	-13.7571	113.586	-17.0759	86.5119	-8.4287	111.819	-9.67	107.04	-24.1048	100.926	-3.0474	115.128	-12.8282	111.854	-15.214	109.331	-21.0144	96.9983	-17.9948	110.637	-9.7374	103.471	-12.2977
105.406	-6.5134	98.7005	-1.2357	112.112	-11.7911	107.084	-8.9208	104.597	-17.5449	103.444	7.2558	92.4542	3.3283	106.061	-2.0494	84.5944	3.3445	93.6759	5.4094	107.51	5.3073	89.6486	0.7439	103.487	3.0549	113.114	-10.784	113.843	-13.6967	89.1706	-9.0164	113.894	-6.8785	108.739	-21.3879	100.616	0.4542	117.042	-10.7409	111.747	-11.9011	109.843	-17.2727	100.049	-17.4843	111.965	-6.7652	102.98	-9.0458
106.434	-4.3943	100.237	-0.3031	112.631	-8.4855	107.099	-5.4662	105.426	-14.5677	105.941	9.6142	95.5544	2.8551	107.673	1.1847	87.6211	3.349	96.3698	6.3977	106.575	8.54	92.5329	0.1623	104.898	6.0988	113.941	-7.6698	114.201	-10.3181	91.9201	-9.0256	114.879	-3.7994	109.53	-18.2757	100.201	3.8962	117.503	-7.5807	111.421	-8.6006	109.85	-13.4425	102.822	-16.3093	112.509	-3.6827	102.144	-5.8573
107.199	-2.1434	101.573	0.5967	112.825	-4.8836	106.805	-2.0426	105.671	-11.3678	108.332	12.0702	98.6999	2.7611	108.076	4.6044	90.5644	3.7717	99.026	5.7389	105.6	11.7643	95.3854	0.67	105.51	9.1936	114.483	-4.4905	114.744	-6.9435	94.5576	-8.0636	115.103	-0.3424	110.277	-15.1186	98.5767	7.0134	117.624	-4.5011	110.987	-5.3335	109.108	-9.6804	105.131	-14.1801	112.556	-0.4416	101.322	-2.6779
107.774	0.6182	102.678	2.196	112.87	-0.9595	105.878	1.2695	106.122	-8.2083	110.087	14.9737	101.901	2.773	107.979	8.1377	93.5098	4.1242	101.543	4.2391	104.267	14.8588	98.0766	1.783	104.838	12.4105	114.514	-1.3024	114.716	-3.5541	97.2566	-6.998	114.847	3.0619	110.917	-11.9604	97.584	10.3542	117.731	-1.4186	110.439	-2.0565	108.409	-5.9169	106.519	-11.5161	112.161	2.7376	100.68	0.5662
108.175	3.1753	103.482	3.7533	112.868	2.5974	104.736	4.5437	106.27	-5.0345	110.843	18.2064	104.787	3.3416	107.178	11.5848	96.4715	4.2453	104.004	3.1391	102.665	17.8291	100.536	3.3926	103.817	15.5012	113.878	1.8724	114.422	-0.1312	98.9367	-5.1299	115.089	6.5039	111.178	-8.7248	96.5802	13.6707	117.789	1.672	109.99	1.2339	107.75	-2.1394	107.916	-8.7616	111.483	5.883	99.8692	3.7555
108.122	5.5372	103.525	5.2607	112.719	5.8137	103.769	7.8774	106.201	-1.8494	111.086	21.619	107.33	5.4558	107.155	15.13	98.9661	5.6153	106.866	3.5111	100.847	20.6702	102.769	5.3472	102.816	18.6047	113.052	5.0195	114.165	3.2924	99.9419	-2.4632	113.778	9.3604	111.369	-5.4935	94.9147	16.7638	117.256	4.7222	109.2	4.4847	106.527	1.4684	109.592	-6.1847	110.641	8.972	98.4963	6.7444
107.818	8.3421	103.228	7.7512	112.407	8.933	102.39	11.0344	105.863	1.3112	111.135	25.0309	109.837	7.5764	106.187	18.4609	101.545	7.4075	109.803	4.1146	99.262	23.6528	104.01	7.8879	101.144	21.3617	112.286	8.1715	113.681	6.6838	100.554	0.2399	111.508	12.0708	111.457	-2.2635	93.9676	20.1375	116.481	7.7267	108.195	7.6552	105.442	5.1138	110.393	-3.2695	109.372	11.922	97.291	9.7907
107.315	11.6693	102.677	10.5628	111.953	12.7758	100.829	14.1268	105.603	4.4602	110.265	28.2427	109.894	10.5866	105.04	21.823	103.655	9.2166	112.132	5.2942	97.4451	26.4651	105.041	10.6855	99.0859	23.994	111.523	11.3249	112.773	9.9897	101.654	2.7675	110.071	15.1761	111.456	0.951	92.558	23.3196	115.692	10.7325	106.708	10.628	104.613	8.8345	110.653	-0.2048	107.978	14.8239	96.5922	13.0243
106.766	14.4853	101.911	13.4144	111.62	15.5562	99.4318	17.2847	105.521	7.6118	108.906	31.406	110.219	13.7554	104.124	25.2345	104.391	12.1442	113.317	7.9604	95.3552	29.1226	106.209	13.409	97.0797	26.6075	110.782	14.4905	111.426	13.1459	102.675	5.3139	107.958	17.8516	110.65	4.1021	91.2633	26.5433	114.899	13.7348	105.098	13.5352	103.091	12.3557	110.633	2.8627	106.812	17.8027	95.202	16.0289
105.986	17.2209	100.944	16.004	111.028	18.4378	97.8937	20.3833	105.153	10.7755	107.367	34.3667	110.742	16.8251	102.858	28.525	104.986	15.0831	114.635	10.571	93.5166	31.9516	105.824	16.1834	94.8966	29.0671	109.756	17.5381	110.091	16.3131	103.194	8.0435	105.779	20.4899	110.182	7.302	90.1677	29.8602	114.103	16.7373	103.734	16.5851	101.487	15.8283	111.06	5.8833	105.854	20.8643	93.405	18.7908
104.973	20.2533	99.7436	18.9995	110.202	21.5071	96.2931	23.4602	104.577	13.9136	105.034	36.8767	109.597	19.771	101.057	31.5699	105.235	18.0298	115.145	13.2927	91.8866	34.9197	105.197	19.0274	92.7711	31.598	108.404	20.4859	108.511	19.3374	102.927	10.7911	103.623	23.1395	109.75	10.5143	88.5857	32.9951	113.063	19.6442	102.007	19.418	99.4461	19.0719	111.31	8.9145	104.668	23.8668	91.6172	21.5426
103.897	23.0876	98.5952	21.343	109.198	24.8321	94.9257	26.65	104.021	17.0549	102.783	39.4095	108.617	22.7757	99.1702	34.5537	105.158	21.0018	114.909	16.1653	89.4171	37.1816	105.052	21.9439	90.237	33.645	107.597	23.6179	107.028	22.4143	102.853	13.5541	101.441	25.7756	109.185	13.7071	87.4538	36.3166	111.779	22.4803	100.285	22.2639	97.8305	22.5284	111.26	11.9832	102.875	26.4786	90.0433	24.4429
102.66	25.8894	97.1687	24.1585	108.151	27.6204	93.357	29.6495	103.424	20.1841	100.18	41.5144	107.671	25.7881	97.3613	37.5889	104.785	23.9298	114.531	19.0009	87.2209	39.7334	103.981	24.5942	87.6051	35.6016	106.338	26.5753	105.686	25.5744	103.035	16.3034	99.3733	28.4771	108.344	16.8389	86.0772	39.4357	110.567	25.3463	98.6669	25.1714	96.0647	25.8725	111.211	15.0457	101.049	29.11	88.7246	27.4781
101.204	28.7457	95.6006	27.0199	106.807	30.4715	91.1395	32.3245	102.706	23.2941	97.3009	43.3477	106.478	28.6838	95.4675	40.57	104.12	26.835	114.15	21.8503	84.9711	42.2208	102.483	27.147	85.1872	37.8497	104.891	29.4865	103.76	28.4019	102.346	18.9953	97.8204	31.5269	107.542	19.9751	83.8705	42.1982	108.95	27.9785	96.7935	27.9322	93.9233	29.0166	111.171	18.1088	99.6471	31.998	86.8493	30.1809
99.7123	31.4246	94.0628	29.5906	105.362	33.2586	89.4685	35.3413	101.965	26.3808	94.4231	45.141	104.681	31.2742	93.2995	43.3576	103.502	29.736	113.665	24.6482	82.3999	44.4197	101.022	29.6814	82.497	39.7245	103.897	32.578	101.998	31.3122	101.475	21.647	95.8965	34.3331	106.905	23.1322	82.2182	45.285	107.137	30.5068	94.4596	30.3148	92.4889	32.5729	111.131	21.1711	97.6675	34.5282	85.2111	33.0128
98.1381	34.2039	92.3996	32.4409	103.877	35.9669	87.4184	38.1093	101.108	29.4255	91.6407	47.1043	102.881	33.8635	90.8285	45.8841	102.945	32.6862	112.353	27.1554	79.8707	46.6516	99.6916	32.2824	79.8605	41.7041	102.767	35.5899	100.053	34.1085	100.825	24.3325	94.1468	37.2282	106.407	26.3218	80.2002	48.1224	105.314	33.0204	92.415	32.9215	90.4711	35.8221	110.974	24.2306	96.0256	37.2432	83.8719	36.0441
96.3834	36.6848	90.6547	34.7897	102.112	38.5799	85.262	40.8144	100.132	32.4512	88.5829	48.5563	101.117	36.4768	88.3082	48.3615	101.817	35.3249	110.869	29.6282	77.3417	48.8838	98.3692	34.894	77.0264	43.2876	101.107	38.3645	98.0121	36.8722	100.557	27.109	92.4784	40.1771	105.629	29.4726	78.0276	50.8754	103.603	35.622	90.4497	35.5914	88.2424	38.9327	110.635	27.2658	94.3643	39.9713	82.3748	38.9903
94.5004	39.2979	88.6369	37.5634	100.364	41.0324	83.2202	43.5929	99.3783	35.537	85.5629	50.0864	99.3568	39.0905	85.8058	50.866	100.028	37.7627	109.433	32.1032	74.8073	51.1124	96.9418	37.4143	74.0838	44.7199	99.4477	41.1173	95.9602	39.621	99.1407	29.3803	90.3816	42.8801	104.662	32.5633	75.8627	53.6213	101.582	37.9459	88.0479	37.9236	85.9632	42.0186	109.988	30.2668	92.3367	42.4805	81.0195	42.0143
92.662	41.732	86.7764	39.9919	98.5476	43.4721	81.0384	46.2807	98.2893	38.4836	82.6385	51.8142	97.0889	41.2432	83.1888	53.2184	98.4054	40.262	108.034	34.6128	72.2643	53.332	94.9404	39.5604	71.2681	46.4487	97.3589	43.5967	93.9052	42.3836	97.6473	31.7298	88.2367	45.5455	103.543	35.608	73.488	56.1917	99.375	40.1338	85.8788	40.4356	83.4212	44.8449	109.227	33.2422	90.2449	44.9278	79.2745	44.7853
90.8585	43.9676	85.0069	41.9573	96.71	45.978	79.2549	49.2547	96.6897	41.2299	79.6721	53.4536	94.6905	43.3024	80.3724	55.3314	97.1482	42.9573	106.445	36.9643	69.4661	55.1806	93.4281	42.0247	68.5471	48.3107	95.2357	46.0591	92.0119	45.1922	96.4713	34.2398	86.6536	48.5519	102.38	38.6361	71.3817	59.0123	97.1663	42.3163	83.6048	42.8587	80.5496	47.3957	108.151	36.0875	88.1668	47.3778	77.5204	47.5506
88.7654	46.3887	82.7142	44.4034	94.8167	48.374	77.2667	52.0744	94.9859	43.9196	76.4926	54.6364	92.3611	45.4147	77.7472	57.6866	95.9164	45.6022	104.501	39.0811	66.6478	57.0335	92.0297	44.5748	65.5243	49.5935	93.1171	48.5231	89.7948	47.662	94.8537	36.4807	84.9187	51.4469	101.15	41.633	68.8517	61.3549	94.9566	44.4982	81.2478	45.2207	77.7721	50.0225	106.723	38.8122	85.9241	49.6342	76.1666	50.575
86.7576	48.686	80.4739	46.7035	93.0414	50.6686	75.0529	54.7506	93.4322	46.6691	73.3888	56.0082	90.2571	47.778	74.9754	59.8536	93.7808	47.7006	102.621	41.2481	64.0735	59.2054	90.0113	46.7112	62.5307	50.9857	91.1674	51.0944	87.4464	50.1778	93.1698	38.6846	82.5618	53.9297	99.5613	44.4464	66.0835	63.5111	92.7666	46.7078	78.9078	47.5941	75.4817	53.0904	105.324	41.5477	83.4723	51.708	74.7079	53.5391
84.6295	51.0248	78.3405	48.7655	90.9186	53.2842	72.809	57.3685	91.8517	49.4112	70.3486	57.5244	87.7411	49.6115	72.0472	61.8368	91.6676	49.8089	100.545	43.189	60.8747	60.2758	88.5549	49.2172	59.8204	52.8407	89.2263	53.6754	85.1994	52.7463	91.4885	40.8879	80.3891	56.56	97.9558	47.241	63.5518	65.932	90.5496	48.8769	76.5683	49.968	72.4056	55.3041	104.225	44.3848	81.2764	54.0322	73.331	56.5447
82.4059	53.333	75.9571	50.9764	88.8548	55.6896	70.1358	59.5608	89.8744	51.9364	67.2929	58.9906	85.0513	51.2754	69.2759	64.0248	89.7431	52.046	98.2804	44.9481	57.9229	61.8981	87.1076	51.7294	57.0647	54.6252	87.1131	56.1463	82.6396	55.0155	89.8111	43.0931	78.2429	59.2226	96.6994	50.2262	60.8148	68.1163	87.9439	50.5724	74.248	52.3686	69.2478	57.5034	103.364	47.3246	78.9755	56.2535	71.8571	59.4913
80.1478	55.5838	73.43	53.0754	86.8656	58.0921	67.7824	62.1522	88.489	54.7928	64.3343	60.6458	82.3832	52.9458	66.525	66.1342	88.0973	54.5258	96.3679	47.0743	54.8448	63.2363	85.0926	53.8679	54.1482	56.1707	84.8838	58.4688	80.0182	57.2366	88.1336	45.2984	76.0787	61.8709	95.0552	53.0081	57.8717	69.9866	85.628	52.6181	71.6434	54.4268	66.0242	59.5293	102.063	50.1016	76.4097	58.205	70.2296	62.3541
77.7615	57.9183	70.9997	55.1189	84.5233	60.7178	65.0102	64.0414	87.0626	57.6213	61.2329	62.0021	79.5863	54.4267	63.2029	67.4291	86.0828	56.6942	94.3109	49.0391	51.79	64.6207	83.6803	56.3947	51.7365	58.4289	82.6359	60.7851	77.4256	59.4963	86.4762	47.5286	73.6137	64.1827	93.3536	55.7637	54.8635	71.7572	83.3858	54.7498	68.8893	56.3157	62.6001	61.2337	100.496	52.7258	73.8629	60.1728	68.9136	65.3921
75.4163	60.0478	68.4589	56.994	82.3737	63.1016	61.9456	65.6389	85.0988	60.1516	58.0442	63.1866	77.0581	56.2458	60.2486	69.3599	83.9938	58.8113	92.0456	50.7977	48.7786	66.1047	82.3177	58.9862	49.081	60.339	80.1268	62.7946	74.5899	61.3714	84.7591	49.6864	70.946	66.3175	91.6565	58.514	52.086	73.8896	80.7349	56.3742	66.1388	58.1976	59.1704	62.9354	98.7215	55.2308	71.4044	62.229	66.9154	68.0157
73.1285	62.0802	66.052	58.7607	80.205	65.3998	59.194	67.7658	83.1961	62.7098	54.9019	64.444	74.704	58.3478	57.1865	71.0848	81.9547	60.9654	90.1361	52.9264	45.5657	67.1634	80.8288	61.4927	46.4936	62.363	77.6843	64.9212	71.6904	63.1528	82.5856	51.4207	68.2397	68.3918	89.8223	61.2017	49.2984	76.0038	78.1828	58.1381	63.4552	60.1841	55.7471	64.6444	96.9702	57.7503	68.9719	64.3148	65.2091	70.8112
70.6665	64.1138	63.401	60.5193	77.9321	67.7082	56.4246	69.8513	81.3069	65.2848	51.9488	66.1166	72.0405	60.0271	53.9637	72.5264	79.8852	63.0948	88.0736	54.8863	42.4519	68.4577	79.5058	64.0982	44.0773	64.6089	75.1519	66.9368	68.9822	65.2223	80.6215	53.3326	65.448	70.3924	87.4642	63.3866	46.5266	78.1465	75.6313	59.9092	60.6441	61.952	52.3459	66.3915	95.4243	60.3842	66.4162	66.2758	63.7471	73.7571
68.139	65.8604	60.694	62.217	75.5839	69.5038	53.6042	71.8511	79.3629	67.7963	48.7746	67.3114	69.3751	61.7058	50.6845	73.8406	77.8365	65.2624	85.7824	56.617	39.2656	69.513	78.1032	66.6548	41.8581	66.9957	72.4757	68.7958	66.0939	67.0214	78.928	55.5251	63.1489	72.8765	85.1644	65.6659	43.6651	80.1361	73.0381	61.618	57.6173	63.3301	48.9225	68.1004	94.0507	63.1172	63.9942	68.3654	61.6571	76.3355
65.5914	67.8075	57.8085	64.074	73.3742	71.541	50.5758	73.4883	77.1311	70.0507	45.6014	68.5265	66.7164	63.3924	47.3597	74.9953	75.7294	67.3339	83.8813	58.7556	36.059	70.5702	76.5359	69.1071	39.1775	68.8737	70.1478	71.0071	63.0549	68.6186	76.7639	57.2673	60.8295	75.3596	82.9834	68.0562	40.5996	81.8271	70.4303	63.3108	54.5937	64.7705	45.5038	69.8268	92.028	65.3918	61.5702	70.4756	59.6563	78.9787
63.1859	69.6796	55.0978	65.7515	71.2741	73.6077	47.4235	74.9248	74.6216	71.9728	42.4747	69.8408	64.0596	65.0811	44.1064	76.3901	73.1338	68.8095	81.8405	60.7367	32.8259	71.4636	74.6952	71.3849	36.9378	71.268	67.8944	73.3115	60.0047	70.1861	74.9518	59.3317	58.1155	77.457	80.4904	70.1284	37.5488	83.5537	68.0738	65.3002	51.5743	66.1202	42.0662	71.4939	90.0625	67.7617	58.9415	72.3042	57.314	81.276
60.6179	71.5898	52.672	67.3335	68.5637	75.846	44.551	76.8342	72.0318	73.825	39.4002	71.274	61.3837	66.7502	40.729	77.3666	70.9255	70.7401	79.5392	62.4545	29.4993	72.0168	73.1596	73.8886	34.6282	73.6016	65.2516	75.214	56.9385	71.7343	73.1399	61.3978	55.3818	79.5054	78.0377	72.2422	34.3635	84.9687	65.771	67.3728	48.3137	66.7973	38.3972	72.5805	88.2779	70.2073	56.0201	73.6859	54.7331	83.3572
57.841	73.4447	49.9681	68.9181	65.714	77.9713	41.4654	78.3641	69.5682	75.8513	36.4795	73.0072	58.9651	68.7496	37.389	78.4494	68.8256	72.8456	77.6417	64.5955	26.1574	72.498	71.4878	76.1777	32.0521	75.6542	62.5906	77.0581	53.8188	73.1297	70.9336	63.097	52.6357	81.5425	75.6853	74.4632	31.0807	86.1958	63.1917	69.1219	45.2427	68.0736	34.9422	74.2025	85.676	71.8365	53.4117	75.5434	52.1366	85.402
55.0626	75.0658	47.0819	70.4061	63.0432	79.7255	38.5559	80.1867	67.1366	77.9391	33.4539	74.6712	56.5471	70.75	34.1449	79.8841	66.3959	74.5636	75.6146	66.5893	22.9367	73.4858	69.0846	77.9071	29.4491	77.6504	59.6911	78.4624	50.4983	74.0225	69.2288	65.2775	49.9595	83.6563	73.3458	76.6847	27.793	87.3781	60.3852	70.413	42.1198	69.207	31.5253	75.9353	83.2914	73.7169	50.7169	77.2603	49.6749	87.6397
52.286	76.682	44.2358	71.9376	60.3362	81.4265	35.6439	82.0042	64.4523	79.605	30.2065	75.2189	53.8606	72.4039	30.8872	81.2585	64.1221	76.4692	73.3181	68.3154	19.6119	73.887	67.0784	80.0253	26.9723	79.8414	56.6856	79.7086	47.4303	75.5077	67.3302	67.247	47.3145	85.784	70.8192	78.725	24.5157	88.6574	57.5138	71.6074	38.9365	70.1704	28.0906	77.6124	81.2401	76.013	47.8221	78.6764	46.8569	89.303
49.4328	78.1359	41.2425	73.2267	57.6231	83.0452	32.5264	83.4895	61.6149	81.0586	26.8091	75.3955	51.2014	74.0897	27.4202	81.9502	61.853	78.3829	71.1001	70.1256	16.2394	73.9748	64.9961	82.0555	24.1468	81.5432	53.7044	80.987	44.3239	76.9351	65.1347	68.9618	44.4765	87.6615	68.1648	80.5501	21.0958	89.2075	54.6863	72.8749	35.7056	70.9948	24.5883	79.104	78.8511	77.9446	45.3001	80.684	43.7643	90.4683
46.6041	79.6505	38.0752	74.6801	55.133	84.6209	29.3321	84.838	59.1944	83.2049	23.4797	76.1163	48.572	75.8951	24.0791	83.0499	59.4553	80.1406	68.8019	71.8151	12.882	74.0689	62.6473	83.8006	21.1263	82.8561	50.7232	82.2654	41.1477	78.1715	62.9182	70.6532	41.4024	89.1484	65.5278	82.4137	17.6677	89.8044	51.8373	74.125	32.4816	71.8502	20.8918	80.0977	76.1878	79.3738	42.5217	82.2599	40.6194	91.4537
43.7657	81.1615	35.2141	76.0734	52.3173	86.2497	26.2796	86.4709	56.2761	84.2754	20.1174	76.6341	45.815	77.2326	20.725	84.0955	56.9271	81.6921	66.3993	73.3718	9.5426	74.4528	60.1061	85.2385	18.1678	84.3629	47.7497	83.5747	37.93	79.2924	61.0348	72.6423	38.6169	91.1368	62.9598	84.3966	14.2852	90.7134	48.8758	75.0059	29.2046	72.4844	17.2033	81.0744	73.3119	80.4834	39.5948	83.609	37.6062	92.8474
40.8352	82.4648	32.4985	77.0575	49.172	87.872	23.1347	87.8185	53.1987	85.2042	16.835	76.2414	42.6896	77.7831	17.2478	84.7707	54.3549	83.1841	64.1356	75.1214	6.1828	74.696	57.7098	86.9119	15.2035	85.5685	44.755	84.8275	34.6001	80.1579	59.2996	74.7867	35.6716	92.7197	60.0879	85.8922	10.8483	91.3845	45.8624	75.7595	26.0369	73.4037	13.4534	81.8462	70.425	81.572	36.7864	85.1252	34.3805	93.4493
37.8148	83.553	29.3498	77.8914	46.2798	89.2146	19.8853	88.9935	50.3638	86.6766	13.6187	75.044	39.5877	78.3535	13.7841	85.4776	51.822	84.7287	61.9004	76.9293	2.9158	73.8337	55.3436	88.5782	11.8817	85.8405	41.5727	85.428	31.2473	80.7926	57.1186	76.5161	32.4201	93.8331	57.1908	87.3555	7.3704	91.739	42.8576	76.5316	22.9645	74.7013	9.7663	82.9583	67.762	82.9946	34.2905	87.1897	31.0696	93.5066
34.9513	84.633	26.2286	78.742	43.6741	90.524	16.7114	90.3855	47.5275	88.1421	10.399	74.0168	36.4785	79.0121	10.2687	85.7224	49.4458	86.5334	59.607	78.6154	-0.4293	73.6223	52.6225	89.6374	8.6459	86.419	38.5073	86.407	27.8431	81.116	55.3693	78.6466	29.3356	95.3032	54.3066	88.841	3.9214	92.174	39.9676	77.6498	19.701	75.386	5.9877	83.2683	65.3142	84.8432	31.5354	88.7727	27.7805	93.4812
31.9364	85.7303	23.3469	79.5074	40.5259	91.9532	13.3704	91.2573	44.659	89.5259	6.9196	73.4594	33.4096	79.5005	6.7935	86.3069	46.8615	87.9147	56.9734	79.7284	-3.7984	73.4463	50.0001	90.9058	5.3693	86.6915	35.4981	87.5151	24.4259	81.4326	53.5168	80.6661	26.5366	97.3178	51.4134	90.2957	0.5338	93.0776	37.0472	78.6696	16.5904	76.5964	2.2087	83.6223	62.4911	86.0074	28.581	90.0719	24.5797	94.3456
28.8721	86.4907	20.5919	79.8168	37.1523	93.1646	9.9709	91.7967	41.7527	90.8227	4.6068	71.5074	30.5884	78.1007	3.3061	86.7734	44.1068	89.0548	54.3909	80.9588	-7.1472	72.9982	47.4042	92.2259	2.0733	86.9533	32.2516	87.7653	21.1015	82.3472	51.337	82.3949	23.2913	98.0177	48.463	91.6006	-2.9469	93.3574	34.0305	79.4022	13.3798	77.3782	-1.4871	84.5286	59.6248	87.12	25.7936	91.659	21.3143	94.8857
25.8226	87.1764	17.3508	79.9579	34.2944	94.395	6.526	92.0993	38.8023	91.9866	2.6687	68.5114	27.6313	76.9615	-0.2062	87.0217	41.5756	90.6525	51.9226	82.4121	-10.4658	72.4789	44.6618	93.2416	-1.2071	87.267	29.0171	88.0328	17.7012	82.5133	49.1744	84.127	20.016	98.8391	45.5225	92.9443	-6.4084	93.8216	30.9567	79.8425	10.0772	77.634	-5.3132	84.6626	56.7848	88.2672	23.2311	93.5882	18.0513	94.809
22.7788	87.8375	14.062	80.0634	31.4957	95.6115	3.0654	92.2276	35.8458	93.2393	0.6163	65.817	24.7564	75.7098	-3.6884	87.6101	38.7903	91.61	49.5225	83.9662	-13.5844	71.1657	41.941	94.2995	-4.4338	87.7889	25.7843	88.3082	14.3026	82.7202	47.0079	85.8561	16.8414	99.9948	42.5225	94.1138	-9.8667	94.35	27.9255	80.494	6.7527	77.8242	-9.1337	84.7806	53.9605	89.4943	20.7021	95.5799	14.7965	94.5684
19.5715	88.5522	11.0592	80.2401	28.0838	96.8643	-0.3829	92.3927	32.8814	94.1967	-1.6012	63.2329	22.1896	73.8653	-7.2024	87.8735	36.0437	92.558	47.0702	85.4364	-16.9116	70.6797	39.2241	95.3712	-7.7191	87.7478	22.5514	88.5855	10.9772	83.5918	44.8499	87.5922	13.4825	100.558	39.4646	95.152	-13.3547	94.53	24.9695	81.4071	3.5081	78.6521	-12.9529	84.9472	51.0507	90.3686	18.1652	97.5561	11.5062	94.8685
16.9539	88.8831	9.376	79.8041	24.5317	97.9621	-3.8183	92.0107	29.8899	95.0691	-2.8457	60.1039	20.4503	71.2797	-10.7286	87.8928	33.6914	94.4358	44.5611	86.8087	-20.2045	69.9555	36.5058	96.4593	-11.0072	87.995	19.3241	88.7126	7.5528	83.2894	42.6806	89.3306	10.1931	101.394	36.4692	96.2681	-16.8417	94.2238	22.0995	82.6021	0.1955	78.758	-16.7412	84.6448	48.0392	90.9337	15.6284	99.5324	8.2117	94.6808
14.7139	88.9196	7.7848	79.0828	21.643	98.7565	-7.267	91.9886	26.8186	95.7732	-4.0855	56.922	18.7493	68.5954	-14.2626	87.9212	31.1895	96.0407	41.9163	87.9306	-23.3904	68.8625	33.6713	97.0939	-14.3011	88.2268	16.0943	88.8193	4.2111	83.8796	40.9056	91.4298	6.8949	102.291	33.4023	97.2328	-20.3269	93.9969	19.2312	83.793	-3.144	78.7772	-20.5211	84.248	45.2047	92.1225	13.0915	101.509	4.9575	94.3137
12.6209	88.9434	7.1988	78.4069	18.043	99.48	-10.7119	92.0854	23.7137	96.5117	-5.2547	53.7519	17.1914	65.8812	-17.7927	87.9511	28.6232	97.54	39.476	89.3342	-26.5415	67.6843	30.7944	97.6181	-17.5982	88.3904	12.8626	88.9521	0.8505	84.4838	39.0964	93.494	3.5648	103.007	30.2725	98.1173	-23.8063	93.7425	16.3975	85.0514	-6.4736	78.8136	-24.3204	84.1505	42.286	92.9646	10.5546	103.485	1.6932	94.0648
4.5972	88.2061	-0.0863	75.0091	9.2807	101.403	-14.1359	91.5004	20.649	97.3328	-6.0421	50.4521	16.0354	62.9489	-21.313	87.8012	26.0696	99.0562	37.3012	91.2422	-29.8174	66.8564	27.9349	98.1962	-20.8855	88.713	9.6364	89.0301	-2.5879	84.647	36.8715	95.176	0.1722	103.416	27.1522	98.999	-27.2815	93.3346	13.5954	86.3774	-9.7809	79.1737	-28.0808	83.3559	39.2466	93.4515	8.0178	105.461	-1.6184	94.0118
Numerical data for Fig. 4c
average		std shape 1		std shape 2		embryo half 1		embryo half 2		embryo half 3		embryo half 4		embryo half 5		embryo half 6		embryo half 7		embryo half 8		embryo half 9		embryo half 10		embryo half 11		embryo half 12		embryo half 13		embryo half 14		embryo half 15		embryo half 16		embryo half 17		embryo half 18		embryo half 19		embryo half 20		embryo half 21		embryo half 22
0	-87.6554	0	-79.4019	0	-95.909	0	-89.1571	0	-80.3094	0	-88.4961	0	-83.3348	0	-103.031	0	-87.4973	0	-81.0819	0	-95.2867	0	-84.1304	0	-95.7391	0	-81.0621	0	-88.0807	0	-72.9095	0	-96.9861	0	-87.6829	0	-102.565	0	-76.0117	0	-82.1053	0	-86.5123	0	-78.3239	0	-90.052	0	-98.0641
3.3368	-87.5691	3.1911	-79.2709	3.4825	-95.8672	3.5741	-88.8548	3.4032	-80.2637	3.3078	-89.0973	3.2099	-82.9927	3.6727	-102.696	3.0312	-87.4027	3.2594	-80.8553	3.4424	-95.1891	2.8837	-84.1984	3.4201	-95.9056	3.2785	-81.2784	3.584	-87.7926	2.716	-72.7509	3.5562	-97.1877	3.3558	-87.3155	3.5397	-102.874	3.1505	-76.0339	3.5624	-82.0226	3.7391	-85.7736	3.1608	-78.2332	3.2336	-89.7488	3.3284	-98.0522
6.3707	-87.4976	5.7669	-79.1958	6.9746	-95.7994	7.1425	-88.8953	6.7573	-79.6817	6.6376	-89.6006	6.4062	-82.5248	7.3781	-102.961	6.0638	-87.2068	6.522	-81.1279	6.805	-94.6804	5.7655	-84.433	6.823	-95.9639	6.5663	-81.4012	7.1749	-87.5749	5.3986	-72.4509	7.1027	-97.0392	6.6826	-86.8161	7.0335	-102.671	6.2918	-76.0086	7.1324	-81.9167	7.5343	-85.4927	6.2779	-77.7063	6.4828	-89.7997	6.6488	-97.8861
9.3473	-87.1519	8.4292	-78.8733	10.2653	-95.4306	10.726	-88.8132	10.1089	-79.044	9.9586	-90.0812	9.5925	-82.0882	11.0805	-102.634	9.0961	-87.0255	9.7797	-81.0019	10.1585	-93.9187	8.6375	-84.2026	10.1912	-95.3256	9.7785	-80.8573	10.7557	-87.3469	8.0547	-71.9159	10.6644	-96.843	9.9298	-85.9233	10.5135	-101.983	9.4215	-75.7715	10.6237	-81.4515	11.3379	-85.2603	9.373	-77.0988	9.6604	-89.3067	9.9396	-97.5071
12.4927	-86.775	11.4245	-78.4654	13.5608	-95.0847	14.2608	-88.1324	13.4699	-78.4537	13.3155	-90.1764	12.8194	-82.104	14.735	-101.998	12.1307	-86.8503	13.0379	-80.6591	13.5813	-93.5342	11.514	-84.2182	13.6064	-95.5613	12.9915	-80.3863	14.2506	-86.4501	10.7209	-71.4097	14.1762	-96.3108	13.0731	-84.7538	14.0683	-101.684	12.5466	-75.4351	14.0619	-80.419	15.0272	-84.2288	12.4395	-76.3923	12.8252	-88.5467	13.2369	-97.089
15.4726	-86.3301	14.2413	-78.0458	16.7039	-94.6144	17.7103	-87.1611	16.8127	-77.8155	16.6834	-90.1923	16.011	-81.7077	18.382	-101.288	15.1628	-86.6641	16.2874	-80.3388	16.9974	-93.149	14.385	-84.3966	17.0214	-95.7415	16.2569	-80.3238	17.7947	-85.9784	13.3619	-70.7715	17.671	-95.6063	16.0524	-83.1747	17.388	-100.617	15.6606	-75.0574	17.5004	-79.4843	18.5114	-82.6369	15.4743	-75.4641	16.04	-88.1104	16.5055	-96.4677
18.5571	-85.6401	16.8989	-77.3818	20.2154	-93.8983	21.2731	-86.6704	19.8964	-76.3531	20.0431	-90.1142	19.1905	-81.1585	22.0438	-100.655	18.1317	-86.0894	19.4316	-79.4124	20.4434	-93.005	17.1614	-83.5889	20.4048	-95.6859	19.542	-80.0914	21.22	-85.1472	15.9892	-70.0857	21.1159	-94.8178	19.2055	-81.9705	20.5832	-98.9917	18.7214	-74.3993	20.9518	-78.562	22.0127	-81.099	18.304	-74.1325	19.1829	-87.264	19.7989	-96.0021
21.3226	-84.9395	19.1918	-76.7827	23.4534	-93.0964	24.6539	-85.7459	23.0929	-75.2877	23.3547	-89.5507	22.3647	-80.5762	25.6357	-99.8595	21.0793	-85.341	22.6917	-79.0362	23.6464	-91.9545	19.9836	-83.0094	23.7388	-95.3438	22.7536	-79.4919	24.561	-83.7192	18.6035	-69.3819	24.4385	-93.6338	22.2326	-80.4837	23.7083	-97.3287	21.7731	-73.6248	24.1508	-77.0387	25.4835	-79.4832	21.0376	-72.5722	22.3884	-86.7211	23.0579	-95.5977
24.5962	-83.8247	21.8449	-76.0409	27.3475	-91.6085	27.8617	-84.0421	26.4094	-74.5646	26.6625	-88.9141	25.525	-79.9693	29.1997	-98.915	24.0967	-85.0752	25.8154	-78.4296	26.9336	-90.9217	22.8529	-82.6736	26.9696	-94.0924	25.943	-78.7243	27.9061	-82.399	21.1732	-68.5553	27.5568	-91.9249	25.0582	-78.6481	26.9	-95.7422	24.8278	-72.8843	27.3514	-75.4514	28.7222	-77.4964	23.9315	-71.2956	25.5083	-86.0543	26.1624	-94.376
27.5276	-82.6605	24.6388	-75.0332	30.4165	-90.2878	31.2937	-82.9202	29.5242	-73.1437	29.9794	-88.3279	28.5953	-78.9965	32.7723	-97.899	27.1364	-84.913	28.7058	-76.7764	30.1753	-89.8367	25.6352	-81.8991	30.1886	-92.964	29.2075	-78.3505	31.1246	-80.7861	23.7211	-67.6165	30.499	-89.9221	27.7402	-76.6049	29.7106	-93.6689	27.8848	-72.1484	30.5711	-73.9221	31.7731	-75.1913	26.8671	-70.0761	28.4455	-84.5904	29.1183	-92.9703
30.5612	-81.3776	27.4119	-73.9735	33.7105	-88.7817	34.2615	-81.0208	32.3633	-71.2804	33.2621	-87.6385	31.6525	-77.9537	36.1594	-96.389	30.1256	-84.47	31.6336	-75.3368	33.2665	-88.3195	28.4122	-81.0808	33.3545	-91.6518	32.3954	-77.584	34.1748	-78.895	26.3206	-66.8138	33.4058	-87.8952	30.6047	-74.8292	32.297	-91.2313	30.9476	-71.427	33.7292	-72.2654	34.6682	-72.6983	29.6492	-68.6896	31.5666	-83.7069	31.9629	-91.3937
33.5253	-79.9317	30.0589	-72.8374	36.9918	-87.0261	37.1219	-78.842	35.1877	-69.4033	36.4021	-86.4141	34.7095	-76.9149	39.5656	-94.9372	33.062	-83.6569	34.5569	-73.8786	36.2697	-86.6376	31.1946	-80.2845	36.4582	-90.2303	35.602	-76.9345	37.0954	-76.7881	28.7046	-65.5843	36.2816	-85.8371	33.3733	-72.9063	35.0384	-88.9888	33.9238	-70.4738	36.9989	-70.825	37.1778	-69.8023	32.0349	-66.5808	34.6296	-82.6273	34.7487	-89.572
36.275	-78.4242	32.729	-71.4477	39.8209	-85.4007	40.0797	-76.8156	38.2709	-67.9282	39.6012	-85.4003	37.7748	-75.895	42.9198	-93.4035	35.8775	-82.5438	37.4868	-72.4182	39.4239	-85.265	33.9521	-79.4149	39.469	-88.5932	38.8631	-76.5517	39.9808	-74.6395	31.0711	-64.2833	38.9536	-83.4666	35.9119	-70.6923	37.5056	-86.43	36.803	-69.1939	39.914	-68.804	38.7704	-66.3537	34.8267	-65.1429	37.4157	-81.0109	37.5455	-87.7939
38.986	-76.8261	35.2356	-69.9924	42.7365	-83.6598	42.9109	-74.5963	41.0022	-65.9209	42.7455	-84.3323	40.7436	-74.6452	46.2134	-91.6679	38.7922	-81.6771	40.3896	-70.9164	42.4703	-83.6616	36.5917	-78.289	42.434	-86.8861	42.1078	-75.8269	43.004	-72.6676	33.5032	-63.0957	41.662	-81.1354	38.3946	-68.4052	39.7123	-83.6521	39.6326	-67.8264	42.7541	-66.6335	40.3204	-62.8502	37.6378	-63.7431	39.8535	-78.8113	40.1569	-85.7266
41.3536	-75.3156	37.3617	-68.7718	45.3455	-81.8595	45.6782	-72.3288	43.6891	-63.8189	45.7529	-82.8279	43.7535	-73.4962	49.4044	-89.8342	41.6589	-80.7411	43.0002	-68.9743	45.284	-81.6873	39.1787	-76.9974	45.3677	-85.128	44.9318	-74.4174	45.52	-70.1312	35.7577	-61.5961	44.0791	-78.5554	41.0383	-66.3054	41.868	-80.8445	42.4833	-66.5034	45.6357	-64.5326	41.8951	-59.3673	40.0803	-61.7047	42.6496	-77.2205	42.8058	-83.6837
44.0735	-73.4379	39.2815	-67.4282	48.8656	-79.4476	48.2476	-69.8457	46.2798	-61.6386	48.9019	-81.6405	46.7518	-72.3584	52.1551	-87.3237	44.2062	-79.1059	45.5708	-66.9585	48.1143	-79.7913	41.7072	-75.6014	48.0986	-83.0607	47.63	-72.6122	47.8338	-67.3669	38.0292	-60.1131	46.2351	-75.7317	43.1633	-63.6999	44.0303	-78.0912	45.3439	-65.2177	48.5772	-62.5177	43.4671	-55.883	42.0664	-59.3111	45.4669	-75.607	45.1992	-81.4061
46.7313	-71.3094	41.7064	-65.4124	51.7562	-77.2064	50.8762	-67.3973	48.4942	-59.0268	52.0746	-80.4688	49.5053	-70.6633	55.3225	-85.3379	46.8963	-77.7092	48.1712	-64.9784	51.2478	-78.3812	44.239	-74.2119	51.1237	-81.4613	50.5292	-71.0331	50.1667	-64.6348	40.3871	-58.7829	48.3146	-72.8214	45.2375	-61.0306	45.9165	-75.0837	48.1457	-63.7928	51.4413	-60.3996	45.0532	-52.4069	43.9633	-56.8042	47.8675	-73.4017	47.3317	-78.8376
48.9427	-69.0844	43.7022	-63.271	54.1831	-74.8978	53.3726	-64.8413	51.0627	-56.8149	54.9228	-78.778	51.9985	-68.6225	57.991	-82.8541	49.6157	-76.3683	50.8192	-63.0614	53.9148	-76.1882	46.7256	-72.7566	53.9107	-79.5043	53.1521	-69.0949	52.5918	-61.9749	42.4942	-57.1379	50.2516	-69.8458	47.4266	-58.4828	47.3906	-71.8669	50.8461	-62.2	53.9406	-57.8624	46.6592	-48.9413	46.0378	-54.4309	49.374	-70.5578	49.659	-76.4777
51.0492	-66.9996	45.6328	-61.2134	56.4655	-72.7859	54.9229	-61.6233	53.5969	-54.5713	57.6579	-76.8184	54.6119	-66.7314	60.3406	-79.9823	52.1029	-74.6416	53.4364	-61.088	56.1566	-73.5923	49.3132	-71.4429	56.4097	-77.2075	55.6593	-66.9788	54.3409	-58.8448	44.5654	-55.3844	51.547	-66.5094	49.7504	-56.0452	48.66	-68.5557	53.4853	-60.4892	56.4222	-55.301	48.2327	-45.4579	48.2339	-52.0623	51.3054	-67.9975	51.8493	-73.9641
53.4256	-64.5258	47.8387	-58.7787	59.0125	-70.273	56.7742	-58.5762	55.7466	-51.9224	60.5611	-75.1168	57.2629	-64.9262	63.012	-77.4178	54.5678	-72.8591	55.7485	-58.8065	58.4128	-70.9951	51.6086	-69.7529	58.5825	-74.5558	58.0979	-64.7795	56.1421	-55.727	46.7689	-53.7867	53.5289	-63.5529	51.8094	-53.3764	50.179	-65.3799	56.0606	-58.708	58.8988	-52.7357	49.7807	-41.9572	49.5679	-49.3326	53.4484	-65.5336	53.9198	-71.4135
55.3795	-62.2806	49.6704	-56.6341	61.0886	-67.927	58.8157	-55.6171	57.8847	-49.2637	63.4181	-73.3339	59.4531	-62.5403	65.3128	-74.5153	57.0328	-71.0848	57.8826	-56.3187	60.7193	-68.4472	53.7156	-67.7413	60.8881	-72.0197	60.4069	-62.4614	57.9236	-52.6027	48.6366	-51.842	55.0745	-60.3643	53.9299	-50.7421	51.8495	-62.2387	58.601	-56.85	61.356	-50.1529	51.4872	-38.5561	50.2467	-46.2401	55.4404	-62.974	55.7899	-68.7709
57.2554	-59.7651	51.3153	-54.232	63.1956	-65.2982	60.3442	-52.3767	59.6125	-46.3425	66.0092	-71.2045	61.8709	-60.3999	67.0331	-71.224	59.5016	-69.2928	60.0495	-53.8723	63.0291	-65.9016	55.772	-65.7162	63.2067	-69.4839	62.8246	-60.2109	59.6521	-49.448	50.4077	-49.7717	56.6065	-57.1718	55.8741	-48.0178	53.0782	-58.9671	61.0355	-54.8832	63.8534	-47.5978	53.5644	-35.338	50.5329	-43.147	57.3979	-60.3905	57.1834	-65.7317
59.1487	-57.0885	52.8404	-51.6743	65.457	-62.5027	61.2123	-48.9053	60.8964	-43.1935	68.5551	-69.0073	64.1939	-58.174	68.9803	-68.0962	61.8428	-67.4081	62.2172	-51.4268	65.2712	-63.2971	57.5601	-63.4549	64.897	-66.5408	64.8232	-57.7038	61.4599	-46.3278	52.2035	-47.7348	58.6847	-54.2608	57.4763	-45.0532	54.0707	-55.5742	63.2825	-52.688	65.8273	-44.6369	55.5491	-32.0529	51.0277	-40.0965	59.1845	-57.705	58.7277	-62.7832
60.9977	-54.3953	54.4656	-48.9687	67.5298	-59.822	62.0399	-45.4204	61.8446	-39.9124	71.0187	-66.7296	66.3482	-55.768	70.7149	-64.8174	63.8105	-65.1224	64.4217	-49.0065	67.4344	-60.6245	59.3625	-61.1975	66.5273	-63.5162	66.3348	-54.7555	63.6419	-43.5064	54.0414	-45.7222	60.3832	-51.1497	59.5229	-42.3557	55.3527	-52.2908	65.8756	-50.9058	68.2278	-41.9899	58.4062	-29.5734	51.9421	-37.065	60.6762	-54.8138	60.2153	-59.8078
62.69	-51.5792	56.0563	-46.081	69.3237	-57.0775	62.7215	-41.885	63.3299	-36.8491	73.57	-64.5209	68.5412	-53.3961	71.806	-61.3494	65.842	-62.8593	66.4798	-46.4862	69.7753	-58.0931	61.1121	-58.897	68.1923	-60.5241	68.1445	-52.0172	65.6469	-40.5291	55.5233	-43.4695	61.5076	-47.7554	61.1465	-39.4259	56.5798	-48.9878	68.2722	-48.897	70.2481	-39.1357	61.0747	-26.8459	52.6427	-33.9823	62.0439	-51.8635	61.6268	-56.7874
64.3806	-48.6094	57.6395	-43.0941	71.1216	-54.1248	63.6225	-38.4326	64.6462	-33.7213	75.8884	-62.1133	70.9623	-51.2475	72.1295	-57.6462	67.9027	-60.626	68.1772	-43.6793	71.7034	-55.2733	62.8879	-56.6029	69.7683	-57.4792	70.1137	-49.3857	67.2012	-37.3115	56.8496	-41.0902	63.3899	-44.7523	62.6679	-36.4163	57.94	-45.7236	70.485	-46.6508	71.837	-35.9543	63.7806	-24.2077	53.5866	-30.993	63.5114	-48.9658	63.0105	-53.7625
66.008	-45.7486	59.1854	-40.1688	72.8306	-51.3284	65.0418	-35.1185	65.5922	-30.4509	77.9238	-59.4682	73.0752	-48.8663	72.5657	-53.9546	69.7928	-58.2491	70.3112	-41.1921	73.3867	-52.2674	64.5301	-54.2338	71.3583	-54.4421	72.1099	-46.7748	68.296	-33.9023	58.4693	-38.9297	65.0676	-41.6957	64.2795	-33.4588	59.3898	-42.4862	72.7129	-44.4361	74.338	-33.3918	66.8599	-21.9582	54.8629	-28.0956	64.9686	-46.0629	64.1299	-50.6345
67.5063	-42.8552	60.6807	-37.3251	74.3319	-48.3852	65.9961	-31.6204	66.1326	-27.0934	80.228	-57.0363	74.8586	-46.1512	73.3783	-50.3287	71.5458	-55.7662	72.1732	-38.5528	75.1022	-49.2878	65.8482	-51.6626	72.364	-51.1788	74.0131	-44.0858	70.0241	-30.7398	59.8899	-36.6362	66.5168	-38.503	65.8811	-30.4929	60.4031	-39.3368	74.9343	-42.1953	76.7718	-30.7774	70.0628	-20.1734	56.0111	-25.1349	66.3614	-43.1264	65.6415	-47.6934
68.9468	-40.1088	62.1027	-34.6777	75.791	-45.5399	67.4265	-28.4113	66.9205	-23.7801	82.3284	-54.4081	76.6432	-43.4639	73.1776	-46.6778	73.1428	-53.1825	73.4959	-35.548	76.8574	-46.3321	67.2148	-49.1108	73.2713	-47.8636	75.3328	-41.0962	72.223	-27.9076	61.0316	-34.1737	68.1823	-35.3733	67.4407	-27.5211	61.7416	-36.7575	76.9631	-39.86	79.5204	-28.5483	73.7935	-20.7673	57.5899	-22.4665	67.8825	-40.2555	67.2597	-44.783
70.3824	-37.1853	63.6007	-31.8475	77.1641	-42.5232	69.6449	-25.5907	68.1042	-20.587	84.0331	-51.5136	78.1573	-40.5464	73.1955	-42.9882	74.5242	-50.479	74.559	-32.4532	78.5373	-43.3275	68.3742	-46.4711	74.5028	-44.6906	76.5711	-38.0382	74.7042	-25.2958	61.8945	-31.6064	69.3048	-31.9793	69.091	-24.615	63.4502	-34.7932	78.4472	-37.0921	82.1215	-26.1541	77.5641	-21.6534	59.3443	-19.8814	69.3946	-37.3908	68.4631	-41.6831
71.9064	-34.2193	65.3019	-28.9696	78.511	-39.4689	72.1655	-23.1365	69.7874	-17.6348	85.4557	-48.479	78.6676	-37.4407	73.5089	-39.2835	75.6258	-47.6482	75.2258	-29.2692	80.6922	-40.6482	69.441	-43.7854	75.88	-41.5691	77.7385	-34.9782	77.2208	-22.7524	62.9891	-29.1425	71.231	-29.0106	70.8791	-21.7727	66.5018	-33.3509	80.2158	-34.4944	84.6161	-23.5616	80.748	-23.4037	60.4201	-16.8691	71.0022	-34.6113	69.6279	-38.5762
73.3079	-31.392	66.8879	-26.3847	79.7279	-36.3993	75.1891	-21.3676	72.0468	-15.1796	87.247	-45.6345	78.7118	-34.2018	73.7896	-35.5806	76.5808	-44.766	75.8686	-26.0687	82.6187	-37.819	70.8921	-41.2477	76.727	-38.2501	78.532	-31.7972	79.6938	-20.0842	64.2856	-26.7448	73.06	-25.9677	73.0898	-19.1682	68.8313	-31.8211	81.968	-31.9037	87.4875	-21.3957	83.393	-26.259	62.1083	-14.1547	72.7111	-31.8892	70.724	-35.4117
74.7378	-28.6665	68.6437	-23.7922	80.8319	-33.5407	78.5065	-20.1968	74.0537	-12.4005	88.579	-42.6032	78.2073	-31.0228	74.0643	-31.8757	77.2775	-41.8158	76.5676	-22.878	84.2839	-34.8021	71.8088	-38.565	77.6662	-34.9402	79.5953	-28.6858	82.8904	-18.7205	65.5585	-24.3403	74.8548	-22.8977	76.2366	-18.4725	71.3926	-31.2591	83.2774	-29.0488	90.8425	-22.3461	85.3504	-29.4157	64.5227	-12.7331	74.2608	-29.0747	71.9364	-32.3095
76.5003	-25.9089	71.0243	-20.553	81.9762	-31.2648	81.5787	-21.4809	76.0997	-10.3514	88.95	-39.2507	77.7147	-27.8289	74.8607	-28.2537	77.952	-38.8394	77.1665	-19.668	85.9776	-31.8079	72.4315	-35.7351	77.5759	-31.605	80.3653	-25.5402	86.0732	-17.3488	66.5423	-21.8301	77.0759	-20.1412	79.6639	-18.6221	74.4212	-31.7516	84.7117	-26.2563	93.2911	-24.7622	86.0765	-33.2052	67.4375	-12.383	76.1703	-26.4296	73.6143	-30.2741
78.8349	-22.9574	74.8022	-16.9798	82.8677	-28.9351	84.0973	-24.2167	79.3336	-10.0279	89.5659	-35.9466	76.8912	-24.7216	75.9702	-24.7068	78.2506	-35.8465	77.7316	-16.4473	87.729	-28.8475	73.3791	-33.003	77.5708	-28.1953	80.5632	-22.2506	89.0978	-16.8002	67.3077	-19.2331	79.9597	-17.9849	82.9767	-19.2538	77.1751	-33.151	86.3077	-23.5598	94.3314	-28.0498	86.1042	-37.0151	70.0829	-12.7079	78.6369	-24.3977	76.9799	-29.8627
80.9173	-21.0721	77.4755	-14.1504	84.3592	-27.9939	85.4507	-27.5028	82.7225	-10.3447	89.842	-32.6152	75.9292	-21.6474	77.7987	-21.4735	78.283	-32.8219	78.4636	-13.2716	88.9331	-25.6435	74.5851	-30.3687	78.0496	-24.8233	81.7461	-18.8893	92.2816	-18.2898	67.9856	-16.599	83.2999	-17.2361	85.865	-20.6355	79.9941	-34.7611	88.1005	-20.9751	94.1367	-31.5277	86.0626	-40.8231	72.722	-13.831	81.5601	-23.3574	80.2501	-30.496
84.0012	-20.3359	82.1631	-12.0316	85.8393	-28.6403	85.9604	-31.0925	85.4823	-10.9263	90.0456	-29.2625	75.3723	-18.4679	80.5505	-19.1611	78.2612	-29.7908	79.5677	-10.1888	90.4725	-22.4486	75.6033	-27.7401	78.7454	-21.5312	83.8027	-16.9897	95.0575	-20.2744	68.7051	-13.9777	86.6997	-17.2474	87.4551	-23.6368	83.0792	-36.4121	89.5419	-18.158	93.2057	-35.0333	86.376	-44.6706	75.3385	-15.2906	84.2482	-22.7063	82.8346	-32.2088
85.8198	-21.0708	84.8909	-11.9245	86.7487	-30.2171	87.3355	-34.3867	87.1212	-14.1105	90.3816	-25.9383	74.8314	-15.2826	84.2332	-18.5023	78.1782	-26.7567	80.9621	-7.217	92.8147	-20.2858	75.9419	-24.8599	80.7094	-18.8752	86.7193	-16.1908	95.7559	-23.5553	69.3468	-11.3416	90.062	-18.2095	88.6879	-26.823	86.0726	-38.1053	91.2251	-15.5455	92.6901	-38.4472	87.9523	-47.934	77.3015	-17.528	86.9905	-23.6419	85.4527	-33.9269
87.4794	-21.9197	86.4735	-11.5634	88.4853	-32.2761	88.6199	-37.8374	88.3763	-17.2745	90.0283	-22.6154	73.8937	-12.1855	87.7603	-19.629	78.0177	-23.7207	82.8247	-4.2873	95.972	-18.7324	76.3409	-21.9825	83.2247	-16.7221	89.6321	-16.7313	96.0665	-27.2431	69.8185	-8.6698	92.9502	-20.0921	89.2176	-30.1216	88.873	-39.6739	93.4958	-13.4446	94.8852	-41.2793	91.2447	-50.1723	79.126	-19.9889	89.8674	-25.1107	88.3649	-34.8566
89.2224	-22.844	87.8813	-11.5099	90.5636	-34.1781	90.6181	-40.5109	87.814	-20.5311	89.9351	-19.2581	73.0791	-9.1127	90.8607	-21.6266	77.7425	-20.7058	85.401	-3.0335	99.0185	-17.7087	77.0359	-19.1881	86.4655	-16.2814	92.1688	-18.5748	96.3326	-30.8514	70.6554	-6.135	95.0618	-22.9446	89.5666	-33.4451	91.3538	-41.1815	95.8541	-11.3644	98.0703	-43.0985	94.7859	-51.6287	80.9736	-22.5106	92.8131	-26.1677	91.2397	-35.4475
90.8865	-23.8286	89.4085	-11.4502	92.3644	-36.207	93.9734	-42.0687	86.9568	-23.8583	89.2616	-15.9951	73.1795	-5.8759	93.6169	-23.9949	77.3052	-17.7089	88.6697	-2.7104	102.027	-19.2224	78.1184	-16.4945	89.7952	-16.9229	94.3388	-20.9304	96.4431	-34.3211	71.9665	-3.7346	96.9979	-25.9161	90.9764	-36.5067	94.0233	-40.3502	98.7638	-10.5705	101.516	-42.8902	98.3543	-50.391	83.0442	-24.8872	95.3966	-28.1672	94.557	-34.8158
93.2935	-25.3149	89.5964	-10.7383	96.9907	-39.8915	97.523	-42.6591	86.533	-27.2383	88.4575	-12.7545	74.0655	-2.8027	96.5923	-26.3456	76.8611	-14.7053	91.8162	-3.1068	105.252	-19.9778	78.7543	-13.6865	93.1239	-17.7289	96.2212	-23.5802	99.2544	-36.163	73.7002	-1.6431	99.4886	-28.4059	92.9774	-39.0932	96.7411	-38.7821	101.418	-10.8816	104.465	-41.2393	101.468	-48.2004	85.1603	-27.3076	97.6621	-30.4432	97.4863	-33.5861
97.2855	-24.3896	90.3436	-10.6413	104.228	-38.1378	100.573	-41.0616	87.1428	-30.6297	88.1684	-9.4088	75.5715	0.1481	99.7901	-26.461	77.0289	-11.7413	94.5126	-4.6341	108.553	-19.3776	79.2362	-10.8189	96.5084	-17.7445	98.0975	-26.2009	102.814	-37.1672	75.977	-0.1015	102.307	-30.7976	95.7723	-40.801	99.0082	-36.0126	103.486	-13.5111	106.925	-38.5283	104.619	-45.9014	87.2969	-29.5532	100.144	-30.9508	99.9568	-31.6022
99.3059	-23.6243	92.0066	-10.8728	106.605	-36.3759	102.657	-38.0804	88.6626	-33.5608	88.4509	-6.0402	77.5785	2.5191	102.766	-24.0864	77.7894	-8.7951	95.9184	-7.1396	110.561	-17.0791	79.8121	-7.9753	99.888	-17.6655	100.527	-28.1756	106.223	-36.8304	78.5639	0.0722	105.548	-31.601	98.674	-40.7538	100.606	-32.8449	105.369	-16.0538	109.428	-35.9996	107.318	-43.4631	90.1654	-30.5237	103.183	-29.3995	101.955	-28.8779
101.518	-22.4158	93.8324	-11.1069	109.204	-33.7246	103.971	-34.7074	91.1004	-36.0432	89.4877	-2.9714	80.6493	3.5854	105.261	-21.3345	78.3792	-5.7466	96.7587	-10.0722	112.105	-14.2306	81.0189	-5.2289	102.793	-16.1442	103.658	-28.9154	109.402	-35.0047	80.7567	-1.2376	109.159	-31.3167	101.311	-38.8303	101.938	-29.5302	107.015	-18.7541	111.458	-33.0437	108.855	-39.882	93.191	-31.4714	105.968	-27.7286	103.416	-25.863
103.628	-20.7983	95.6813	-11.2144	111.576	-30.3822	104.624	-31.1695	93.8643	-38.0199	91.7969	-0.4492	83.6277	5.0552	107.708	-18.5976	79.5749	-3.0339	97.9151	-12.9044	113.194	-11.1855	82.9979	-3.4808	105.135	-13.6352	106.963	-28.818	112.142	-32.736	82.2274	-3.6907	112.536	-30.2454	104.175	-37.1265	102.425	-26.0865	108.783	-21.3247	112.515	-29.6392	110.476	-36.4109	96.1244	-32.3004	108.694	-25.8313	104.438	-22.7473
105.329	-19.2928	97.1405	-11.2902	113.518	-27.2955	105.373	-27.6353	97.2579	-38.5207	94.6811	1.2352	86.7098	5.3165	108.713	-15.0745	82.1545	-1.48	98.1634	-15.9554	113.716	-7.8905	85.8971	-2.8794	106.99	-10.7178	109.996	-27.4069	114.03	-29.6323	83.482	-6.0735	114.872	-27.5661	106.146	-34.5828	102.338	-22.5329	111.406	-23.185	112.601	-26.0859	111.534	-32.7486	98.753	-31.1541	110.49	-23.4332	105.282	-19.5473
106.573	-17.076	98.5998	-10.6148	114.547	-23.5372	105.416	-24.1065	100.445	-37.8082	97.8199	2.4852	89.8273	4.4233	109.517	-11.4398	85.1565	-0.8207	98.9174	-19.1333	113.363	-4.551	88.6011	-3.7692	107.509	-7.4669	111.656	-24.8359	115.342	-26.308	84.7954	-8.4395	116.834	-24.5079	107.481	-31.5719	102.142	-18.9868	114.462	-22.9029	112.554	-22.5161	112.331	-28.9958	101.629	-29.8761	111.262	-20.1904	106.115	-16.3131
107.575	-14.8209	99.9777	-9.602	115.172	-20.0398	105.253	-20.5266	103.119	-35.6777	101.141	3.1645	92.379	2.4553	109.796	-7.7661	88.1867	-0.5633	101.217	-20.8971	111.868	-1.5065	91.2575	-4.9286	106.908	-4.0611	112.87	-21.6419	116.258	-22.835	86.3796	-10.6462	117.367	-21.0955	108.541	-28.3487	101.838	-15.4442	117.272	-21.5654	112.465	-18.9604	112.626	-25.2031	104.446	-28.5012	112.142	-17.058	106.78	-13.0531
108.473	-11.8266	101.574	-7.8013	115.372	-15.8519	105.183	-16.9338	105.171	-32.9104	104.256	4.1263	94.7456	0.2764	109.771	-4.0676	91.2157	-0.4744	104.537	-21.314	110.214	1.4287	94.0795	-5.4448	106.661	-0.6422	114.093	-18.5962	117.001	-19.3227	88.3927	-12.4017	117.748	-17.523	110.05	-25.3242	101.582	-11.93	119.179	-19.0618	111.949	-15.4261	112.591	-21.3812	106.9	-26.495	112.48	-13.8417	106.177	-9.7999
109.068	-9.5775	102.991	-6.7969	115.146	-12.3581	105.011	-13.3381	106.731	-29.8848	106.802	6.3978	97.0492	-2.2155	109.163	-0.4333	94.2122	-0.8571	107.181	-19.6025	108.702	4.4438	97.0507	-5.3416	106.099	2.7136	114.032	-15.3389	117.383	-15.7404	90.7208	-13.6392	117.965	-14.0305	110.551	-22.014	101.74	-8.4198	120.078	-16.013	111.871	-11.8537	112.678	-17.5631	109.098	-24.157	112.532	-10.5918	104.882	-6.7262
109.378	-6.7075	103.872	-5.0791	114.883	-8.3358	104.248	-9.8815	107.91	-26.6956	108.928	9.0494	99.5497	-3.7992	108.037	3.1084	97.28	-0.7207	109.477	-17.3873	107.385	7.5907	99.5897	-4.6163	105.33	6.0555	113.706	-12.0587	117.36	-12.1518	93.1656	-14.0908	116.906	-10.5871	110.91	-18.6497	101.105	-4.952	120.306	-12.8875	111.294	-8.3761	111.892	-13.8264	110.495	-21.4311	112.197	-7.3641	103.584	-3.6823
109.417	-3.947	104.474	-3.3066	114.359	-4.5874	103.135	-6.4528	108.821	-23.4194	110.269	12.1046	102.833	-3.8442	107.185	6.7153	100.123	-0.036	110.383	-14.6753	106.008	10.7164	101.743	-2.5515	104.321	9.3011	113.361	-8.7948	117.115	-8.5622	95.5678	-12.8729	116.241	-7.0874	111.258	-15.3016	100.107	-1.5234	120.467	-9.7526	110.498	-4.8976	111.08	-10.0929	111.262	-18.3635	111.747	-4.1475	102.929	-0.4075
109.183	-0.9934	104.667	-1.7413	113.698	-0.2455	102.118	-3.0001	109.377	-20.0596	110.733	15.4059	106.152	-4.5518	106.034	10.2396	102.797	1.6748	110.723	-11.5619	104.324	13.7249	104.334	-1.1394	102.873	12.3923	113.253	-5.5186	116.686	-5.0002	98.0438	-11.7431	115.126	-3.7307	111.635	-11.9564	99.3897	1.9352	120.543	-6.6213	110.03	-1.3614	110.242	-6.3625	111.521	-15.2537	111.156	-0.9645	101.45	2.5641
108.847	2.0569	104.397	0.9902	113.296	3.1237	101.168	0.4634	109.911	-16.6864	110.88	18.7629	108.668	-4.0542	104.846	13.7644	104.688	3.7138	111.443	-8.5339	102.956	16.8815	106.53	0.6535	101.447	15.4774	112.939	-2.247	115.966	-1.4721	100.041	-10.1487	113.645	-0.5078	112.019	-8.6015	99.0106	5.4621	119.993	-3.5523	109.083	2.0769	109.425	-2.6247	111.707	-12.1117	110.351	2.1877	99.9579	5.5566
108.457	4.9171	104.109	3.3795	112.805	6.4546	99.8523	3.7645	109.738	-13.3219	110.826	22.1314	110.816	-1.216	103.437	17.1871	105.893	6.5301	111.835	-5.3405	101.313	19.9091	108.003	3.1616	99.768	18.467	112.31	0.9424	115.669	2.1163	101.615	-7.8523	111.981	2.6545	111.956	-5.2424	98.2064	8.9159	119.142	-0.5031	108.144	5.5216	108.556	1.089	111.854	-8.96	109.517	5.3257	98.6687	8.6166
107.847	8.111	103.446	6.5241	112.248	9.6979	98.1862	6.9622	109.37	-9.9586	110.384	25.4171	112.975	1.1313	101.806	20.5199	106.513	9.4345	111.95	-2.0763	99.3058	22.6994	108.674	5.9907	97.7055	21.18	111.258	4.0569	114.502	5.4741	103.7	-5.8395	110.318	5.8069	111.775	-1.8809	96.8621	12.1997	118.377	2.5417	106.927	8.8564	106.939	4.5675	111.914	-5.7934	108.611	8.4366	97.4779	11.71
106.862	11.3971	102.349	9.7799	111.375	13.0144	96.7588	10.266	109.314	-6.5504	108.944	28.3791	113.103	4.3027	100.482	23.9851	106.453	12.4772	111.713	1.144	97.5283	25.593	108.549	8.8206	95.5617	23.8463	110.374	7.2329	113.198	8.8336	104.579	-3.5744	108.516	8.8841	111.97	1.4858	95.517	15.4641	117.921	5.65	105.336	12.0496	106.037	8.2737	112.202	-2.6699	107.775	11.5804	96.1397	14.7638
106.004	14.241	101.333	12.6205	110.676	15.8615	95.0866	13.3925	108.971	-3.1817	107.106	31.258	113.257	7.5555	98.788	27.2779	106.261	15.5152	111.509	4.3816	96.0947	28.7295	107.61	11.5934	93.5239	26.6084	109.824	10.45	111.924	12.1794	104.68	-0.8207	106.877	12.0576	111.284	4.7565	94.6657	18.9189	117.371	8.7015	103.67	15.2035	104.909	11.9214	112.836	0.42	106.679	14.614	94.4363	17.6051
104.862	17.3274	99.8953	15.7518	109.828	18.9031	93.0233	16.3429	108.358	0.1736	105.389	34.1511	113.314	10.77	96.6593	30.3053	105.705	18.4857	111.282	7.6928	94.3664	31.7055	106.792	14.3715	91.4056	29.2867	109.334	13.6801	110.35	15.4157	105.317	1.8068	105.039	15.0839	110.847	8.0827	93.7716	22.3595	116.07	11.5884	102.209	18.4588	103.023	15.2198	112.918	3.5841	105.003	17.4165	92.6787	20.4
103.795	19.9384	98.9053	17.834	108.684	22.0429	90.8212	19.1738	107.754	3.5272	103.636	37.0487	112.653	13.9399	94.5365	33.3518	105.097	21.4614	110.646	10.7177	92.287	34.4524	105.989	17.1502	88.9685	31.6901	108.468	16.8547	108.923	18.7196	105.956	4.4527	103.11	18.0374	110.433	11.4341	92.5353	25.6664	114.703	14.4189	100.114	21.3337	100.705	18.2424	112.627	6.7182	103.574	20.3329	90.915	23.2098
102.34	23.0536	97.3291	20.9313	107.35	25.1759	88.6256	22.0188	107.03	6.8708	101.19	39.2941	111.597	16.9937	92.3487	36.3427	104.523	24.4126	108.471	13.2809	89.8092	36.8182	105.186	19.9288	86.4935	34.0636	107.638	20.0381	107.256	21.8666	106.22	7.1519	100.989	20.8795	109.763	14.7392	90.9417	28.8501	113.465	17.3076	97.9989	24.2163	99.2047	21.7768	112.212	9.8443	102.24	23.2975	89.4791	26.2147
100.88	25.8454	95.7072	23.5527	106.052	28.1381	86.5066	24.9079	106.878	10.261	98.4533	41.2517	110.849	20.1396	90.1373	39.3097	103.53	27.2859	107.073	16.2399	87.5819	39.4153	104.386	22.7093	83.5317	35.7682	106.75	23.1998	105.47	24.9772	106.036	9.8651	98.6356	23.5607	108.918	18.0029	89.4069	32.0545	112.23	20.1851	96.2263	27.3218	97.0926	24.9562	112.224	13.0077	100.874	26.2446	87.7288	29.0276
99.2539	28.8931	93.8984	26.577	104.609	31.2092	84.5237	27.8976	106.772	13.6456	95.7307	43.1883	110.149	23.2244	87.5758	41.9935	102.627	30.1694	105.331	18.9657	85.2997	41.9685	103.6	25.4987	80.8356	37.8243	105.691	26.2828	103.907	28.2228	105.793	12.5545	96.526	26.4296	108.117	21.2794	87.8573	35.2377	110.436	22.7714	94.396	30.317	95.2367	28.286	111.913	16.1245	99.506	29.2042	86.1356	31.9228
97.7212	31.6303	92.1431	29.2752	103.299	33.9854	82.7059	30.9733	105.88	16.9528	93.1253	45.3038	108.281	25.9128	84.9638	44.6134	101.436	32.9604	103.466	21.6243	82.6941	44.2211	102.576	28.1835	78.2662	40.1013	104.246	29.2075	101.924	31.2217	105.506	15.2286	94.5172	29.3367	107.142	24.5007	86.1908	38.3612	109.023	25.5583	91.767	32.7645	93.2706	31.5482	110.947	19.1448	97.6746	31.8493	84.756	34.9612
95.892	34.3709	90.1082	32.1514	101.676	36.5903	80.5318	33.817	104.672	20.1461	90.2577	47.0504	106.458	28.5885	82.4837	47.3788	100.146	35.7215	102.006	24.5557	80.0717	46.4396	101.228	30.7485	75.5723	42.2202	102.671	32.0969	99.9274	34.2336	105.151	17.9085	92.5906	32.2906	105.937	27.6513	84.5151	41.4895	107.733	28.4119	89.5994	35.5887	91.0754	34.686	109.621	22.0267	95.8477	34.5073	83.2251	37.9201
93.7356	37.5695	88.0244	35.0575	99.4467	40.0814	78.6525	36.8458	103.668	23.3682	87.3445	48.7271	104.931	31.4353	79.8705	50.0036	98.4734	38.2364	100.098	27.2085	77.5394	48.7774	100.345	33.4936	72.9705	44.4268	101.289	35.0464	97.5659	36.8939	104.817	20.5919	90.5545	35.2015	104.728	30.8016	82.9789	44.6975	105.939	30.9917	87.5165	38.4967	88.9252	37.8478	108.997	25.0941	94.5226	37.4913	81.7619	40.9124
91.8136	40.242	85.8659	37.8932	97.7612	42.5908	76.9836	40.0364	103.107	26.7424	84.5021	50.5077	103.382	34.1856	77.2679	52.6263	96.7691	40.7403	98.1254	29.811	74.6915	50.6568	99.4139	36.2156	69.9569	46.063	100.109	38.0494	95.0328	39.42	104.181	23.2101	88.528	38.0973	103.456	33.9244	81.1001	47.6845	104.171	33.5954	85.2199	41.1991	86.5282	40.828	108.499	28.2302	92.1464	39.6388	80.3071	43.907
90.0614	42.477	84.1024	40.0233	96.0204	44.9307	75.0768	43.0864	102.448	30.0886	81.7303	52.4125	100.954	36.3731	74.3222	54.8858	95.1652	43.3032	96.128	32.3908	71.9822	52.7443	98.0774	38.7833	67.3196	48.2042	98.5312	40.9227	92.8294	42.2744	103.103	25.7162	86.4958	41.0119	102.138	37.0378	78.9744	50.5301	102.421	36.2107	82.6136	43.6446	83.7366	43.4116	107.75	31.3116	89.8672	41.9415	78.8654	46.9077
88.2183	44.8098	82.1637	42.4865	94.273	47.1331	73.4885	46.3633	101.222	33.2283	78.7084	53.8974	99.1484	39.0373	71.322	57.0813	93.3703	45.7581	94.1158	34.9669	69.2882	54.8601	96.7375	41.3511	64.7306	50.4488	96.8501	43.7492	90.2368	44.7496	102.07	28.2304	84.53	43.9649	100.915	40.1599	76.7892	53.2891	100.592	38.7638	80.0454	46.1186	80.8487	45.9123	106.32	34.0691	87.9215	44.5637	77.407	49.9027
86.2875	47.0779	80.2492	44.5127	92.3258	49.6432	71.2736	49.0275	99.953	36.3656	75.8267	55.62	97.1152	41.4963	68.314	59.2363	91.4413	48.0936	92.168	37.5928	66.3027	56.5823	95.3616	43.8968	61.8895	52.3451	95.0611	46.4703	87.5549	47.1523	101.051	30.7487	82.2925	46.7246	99.513	43.187	74.7255	56.1754	98.4729	41.071	77.5283	48.6512	77.941	48.3953	104.684	36.7867	85.8488	47.0738	75.99	52.9224
84.1056	49.54	77.7213	46.9827	90.4899	52.0972	68.4808	51.3294	99.3063	39.7342	72.9033	57.2725	94.7373	43.7015	65.2761	61.354	89.4737	50.387	90.2114	40.2187	63.3494	58.3354	93.838	46.3508	59.0338	54.2155	92.8501	48.9155	84.8876	49.566	100.044	33.2791	79.9181	49.3903	97.6123	45.9547	72.5028	58.9575	96.2533	43.3001	74.6383	50.7236	75.0379	50.8815	103.491	39.7165	83.3695	49.1597	74.328	55.7883
81.909	52.0114	75.2941	49.5045	88.5239	54.5184	66.1874	54.106	97.5886	42.5648	69.8999	58.7921	92.6247	46.1439	62.1733	63.3499	87.393	52.5931	88.1288	42.7182	60.1712	59.6159	92.038	48.6186	56.2642	56.2169	90.616	51.3483	82.2207	51.9802	98.8863	35.7025	77.5662	52.0693	95.9839	48.8839	69.9313	61.3469	94.0442	45.5367	71.8744	52.9536	72.1347	53.3676	101.981	42.47	81.0365	51.3923	72.5627	58.5843
79.5089	54.4687	72.8102	51.8576	86.2076	57.0798	63.4642	56.4247	95.7304	45.4272	66.8909	60.2963	90.2623	48.3377	58.926	65.1372	85.4204	54.8792	85.6372	44.843	57.1618	61.2556	90.4536	51.0236	53.6884	58.4792	88.6067	53.9131	79.5611	54.4069	97.601	38.0473	75.2149	54.7491	94.3728	51.8204	66.8988	63.2176	91.838	47.7756	69.2719	55.3829	69.2586	55.8956	100.457	45.229	78.874	53.8038	70.7399	61.3645
77.226	56.631	70.3851	53.8489	84.0669	59.4131	60.5731	58.5662	94.4266	48.5909	63.9145	61.8673	88.0005	50.6282	55.7615	67.0398	83.47	57.177	83.1295	46.9589	54.0733	62.7074	89.0149	53.5332	50.8233	60.3043	86.9487	56.7402	76.8228	56.7217	96.3821	40.4705	72.9112	57.4971	92.3188	54.5061	64.3566	65.6824	89.6361	50.0202	66.3056	57.3742	66.162	58.1132	99.1022	48.0738	76.3487	55.8458	69.3315	64.3913
74.9828	58.8318	67.9311	55.8805	82.0345	61.783	57.6874	60.7101	93.027	51.7125	60.8577	63.2742	85.8484	53.0321	52.737	69.1704	81.1181	59.1099	80.922	49.3407	50.9544	64.0882	87.3074	55.8655	47.9308	62.0847	84.8599	59.2986	74.0718	59.0352	94.9105	42.7276	70.1772	59.727	90.3059	57.2172	61.6822	67.9965	87.3966	52.2212	63.3156	59.3241	62.9294	60.152	97.7865	50.9568	73.8606	57.9388	67.3999	67.0782
72.6491	60.9256	65.4624	57.8116	79.8357	64.0395	54.8044	62.8565	91.1888	54.552	57.8141	64.6632	83.4658	55.2137	49.4	70.8018	79.1117	61.3698	78.8402	51.8581	47.9516	65.7501	85.4351	58.0695	45.3834	64.3956	82.3495	61.3751	71.2743	61.2637	93.3075	44.9286	67.3408	61.8606	88.1895	59.812	58.7911	70.0625	85.1555	54.4238	60.1243	60.9054	59.688	62.1766	96.2234	53.6433	71.5324	60.1696	65.4305	69.7518
69.988	63.1123	62.6439	59.8279	77.332	66.3967	51.9215	65.0029	89.2961	57.3675	54.8481	66.1872	80.8262	57.0643	46.0682	72.4445	77.1532	63.6791	76.4535	54.1036	44.7059	66.9032	83.4858	60.2063	42.7237	66.5745	79.6581	63.2663	68.2389	63.1817	91.7694	47.1666	64.6835	64.1996	86.0552	62.3693	55.9333	72.1617	82.7048	56.374	57.0322	62.6857	56.4472	64.195	94.1086	56.0174	69.3906	62.6093	63.679	72.5644
67.3783	65.1391	59.7976	61.7191	74.959	68.5592	49.0386	67.1493	87.8178	60.4454	51.9228	67.8133	78.3279	59.0864	42.7235	74.045	75.0145	65.804	74.3628	56.6396	41.3384	67.5134	81.6353	62.4356	39.7442	68.1939	77.1625	65.3906	65.0834	64.9063	90.2281	49.4021	61.7843	66.2835	83.6896	64.7769	53.0282	74.1988	80.2513	58.3194	53.9049	64.2934	52.9573	65.7587	92.0454	58.4153	66.9073	64.7089	61.6118	75.1757
64.9324	66.8567	57.2421	63.3049	72.6227	70.4086	46.1557	69.2957	85.9237	63.2849	48.8198	69.0701	75.9435	61.2556	39.3173	75.4954	72.6605	67.7252	72.0957	58.8848	38.036	68.4371	80.0146	64.8227	36.6776	69.7089	74.8568	67.7318	61.974	66.7149	88.6869	51.6475	59.4251	68.9631	81.5738	67.4204	50.1507	76.288	77.9919	60.5008	50.4688	65.3208	49.4718	67.3288	89.9951	60.8209	64.138	66.3825	59.5908	77.8459
62.3794	68.6839	54.5833	65.0498	70.1755	72.3179	43.2815	71.4605	83.629	65.7711	45.7099	70.3534	73.2828	63.0833	35.9134	76.9597	70.2223	69.5275	69.2651	60.5825	34.7296	69.2935	78.4689	67.2587	33.6348	71.2923	72.2758	69.6344	58.8704	68.533	87.153	53.8728	56.6082	71.1098	79.1088	69.6734	47.2392	78.2716	75.4442	62.3391	47.1723	66.6955	46.009	69.0041	87.8997	63.1783	61.3662	68.0463	57.2398	80.1531
59.6732	70.593	51.6731	66.8586	67.6733	74.3274	40.3529	73.5191	81.0698	68.0014	42.6862	71.8258	70.6109	64.894	32.473	78.2003	67.7335	71.266	66.7749	62.6935	31.3827	69.9828	76.661	69.5186	30.6128	72.9082	69.3417	71.1697	55.6893	70.2117	85.4919	55.9511	53.8565	73.3676	76.5051	71.8074	43.9401	79.6021	72.9521	64.2633	43.73	67.5797	42.4249	70.165	85.863	65.6544	58.8534	70.1178	54.6189	82.2288
56.8837	72.3582	48.6948	68.4247	65.0726	76.2916	37.0981	75.0543	79.0246	70.7445	39.515	72.9708	67.9496	66.7198	28.8786	79.0673	65.4195	73.2343	64.3516	64.9193	28.1705	71.2536	74.7688	71.7123	27.547	74.3637	66.6565	73.0627	52.4602	71.7806	83.7628	57.9646	51.174	75.6246	73.8658	73.905	40.8147	81.3011	70.4245	66.1061	40.287	68.501	38.6476	70.8083	83.4314	67.5167	56.355	72.2169	52.0245	84.3181
54.042	74.0513	45.6258	69.9774	62.4582	78.1252	33.8037	76.4984	76.6273	73.1139	36.6063	74.6673	65.2817	68.5291	25.2895	80.0478	62.989	74.9924	61.7685	66.863	24.8046	71.8619	72.7539	73.7769	24.2886	75.4218	63.9737	74.9511	49.1021	73.0703	82.004	60.037	48.0263	77.2893	71.2734	76.045	37.6167	82.7699	67.5683	67.4181	36.9052	69.6316	34.9523	71.7812	80.58	68.9263	53.6022	73.9001	49.4757	86.5081
51.1327	75.6191	42.5977	71.3492	59.6678	79.889	30.5173	77.9503	74.0427	75.341	33.5488	75.9436	62.5011	70.1698	21.7121	81.0371	60.5181	76.7339	58.8236	68.301	21.5193	72.8504	70.4637	75.546	21.2124	76.9074	61.1835	76.6191	45.7004	74.2242	80.4986	62.3152	45.0886	79.3044	68.7198	78.2519	34.2066	83.7891	64.8844	68.9975	33.5948	70.9504	31.4636	73.367	77.7237	70.2623	50.727	75.4108	46.5291	87.8698
48.1696	77.0734	39.4113	72.6351	56.928	81.5117	27.2562	79.4593	71.4671	77.5738	30.2774	76.7573	59.7896	71.9171	18.0848	81.6705	58.102	78.5559	56.3728	70.4667	18.1848	73.672	68.3761	77.5317	17.9965	78.0375	58.1071	77.8133	42.2769	75.2586	78.7563	64.3681	42.2137	81.4125	65.9292	80.0673	30.8785	85.0194	62.3101	70.8123	30.1205	71.7529	27.7714	74.1812	75.0824	71.9798	48.201	77.4576	43.4187	89.0812
45.2205	78.556	36.1277	73.9461	54.3133	83.166	23.9562	80.8835	68.4868	79.1922	26.9763	77.416	57.1255	73.7478	14.4158	82.1739	55.422	79.9885	53.7401	72.3921	14.7778	73.9685	66.3618	79.5982	14.6837	78.9177	55.3873	79.6494	38.7808	76.1025	76.8753	66.3092	39.3141	83.4838	62.9239	81.5872	27.4788	86.0233	59.6777	72.5281	26.6481	72.6719	24.005	74.8846	72.4509	73.7197	45.6126	79.4083	40.4134	90.5243
42.102	79.9955	32.8792	75.154	51.3247	84.8371	20.7058	82.465	65.6555	81.0364	23.7415	78.4478	54.4346	75.5207	10.7973	82.9592	52.7792	81.4823	50.9045	74.0277	11.3797	74.0815	64.0709	81.365	11.3688	79.7481	52.5053	81.1861	35.3099	77.0401	75.3809	68.5982	36.3781	85.5064	59.9661	83.215	24.09	87.0917	56.9069	74.0063	23.118	72.8729	20.2822	75.7393	69.5995	75.1042	43.0602	81.4161	37.3635	91.8713
39.1829	81.2271	29.9099	76.2599	48.4559	86.1942	17.352	83.6336	62.9359	83.0841	20.5124	78.1796	51.4622	76.7676	7.1002	83.2582	50.1609	83.0134	47.9754	75.477	7.9458	74.289	61.9817	83.347	8.0692	80.6322	49.4002	82.2637	31.8553	78.093	73.4657	70.4902	33.4499	87.5427	56.8504	84.3955	20.7515	88.2538	54.0588	75.3393	19.5802	73.0108	16.5038	76.3306	66.5822	75.981	40.5237	83.4407	34.1229	92.4505
36.061	82.3057	26.752	77.0899	45.37	87.5216	13.8405	84.356	60.0157	84.8524	17.2522	77.2617	48.459	77.9493	3.3962	83.5496	47.5785	84.6116	45.5139	77.622	4.4997	74.2867	59.8951	85.3353	4.6547	80.9172	46.2147	83.0424	28.3388	78.7285	71.5329	72.3771	30.5205	89.5756	53.7088	85.5234	17.2414	88.7312	51.1742	76.5892	16.1015	73.865	12.7959	77.2605	63.5742	76.8497	37.6342	84.9118	30.8101	92.743
32.9416	83.3292	23.4972	77.6837	42.3859	88.9746	10.2948	84.9779	57.0417	86.5035	13.9355	76.6727	45.4802	79.2647	-0.3052	83.7436	45.123	86.4101	42.9069	79.6103	1.1556	73.7854	57.5627	87.0601	1.2293	81.1739	43.0917	84.0077	24.7526	79.0509	69.9801	74.627	27.2419	90.9538	50.5796	86.6761	13.7073	89.1568	48.3791	78.0618	12.5515	74.1982	9.0295	77.9029	60.7219	78.2104	35.0162	86.788	27.5264	93.0961
29.944	84.1983	20.2196	78.2763	39.6684	90.1202	6.7595	85.6793	54.0116	88.0329	10.6705	75.8369	42.5035	80.3183	-4.0072	83.8681	42.4795	87.7361	40.0475	81.1552	-2.2002	73.256	55.0638	88.5083	-2.1258	81.7951	40.0324	85.2207	21.27	80.0149	68.0731	76.5304	23.9334	92.3011	47.4223	87.7725	10.2049	89.682	45.4876	79.2059	9.0111	74.6237	5.2903	78.7512	57.8967	79.6715	32.5214	88.8999	24.2182	93.5137
26.9401	85.0928	17.1755	78.8702	36.7048	91.3155	3.1701	85.7	50.9307	89.4853	7.7028	74.3601	39.3127	79.7538	-7.7058	84.1189	39.6537	88.8333	36.921	82.1432	-5.6014	72.7814	52.4879	89.8278	-5.4777	82.0775	36.9832	86.424	17.7023	80.0168	65.9994	78.2985	20.6117	93.5838	44.2021	88.7662	6.7732	90.6003	42.4587	80.0455	5.4644	74.9901	1.5449	79.2167	54.9554	80.7116	30.0044	90.966	20.9026	93.6908
23.7385	85.7549	14.1617	79.0418	33.3153	92.4681	-0.4015	85.9193	47.8826	91.0053	5.0403	72.2802	36.1042	79.3631	-11.3527	83.398	36.9048	90.1205	33.9649	83.5297	-8.917	71.8997	49.9346	91.1701	-8.902	81.8466	33.7536	86.9891	14.1098	80.1575	63.962	80.0935	17.2107	94.627	40.9776	89.7438	3.2713	91.128	39.4409	80.9026	1.912	75.3004	-2.2867	79.1166	51.8459	81.3554	27.1588	92.4991	17.5909	93.9704
20.3931	86.3046	10.4225	78.9511	30.3636	93.6581	-3.9413	86.4593	44.8559	92.5939	2.5204	70.0392	32.8946	78.9917	-15.0367	82.9634	34.1301	91.332	30.9657	84.7916	-12.1019	70.669	47.4669	92.6871	-12.3209	81.8499	30.5125	87.5569	10.5509	80.6275	61.9041	81.874	13.7333	95.4174	37.7607	90.7428	-0.2552	91.5711	36.3995	81.7034	-1.6398	75.6093	-6.1042	78.9706	48.7902	82.1321	24.4403	94.2114	14.2787	94.255
17.1465	86.7818	6.8184	78.3776	27.4746	95.1861	-7.5116	86.0338	41.744	93.925	-0.2834	68.1093	29.7134	78.4771	-18.7105	82.4744	31.3313	92.491	27.8707	85.8223	-15.4252	69.8187	44.8741	93.9426	-15.7328	81.5464	27.2815	88.1107	7.0678	81.5479	59.9643	83.7507	10.2591	96.2182	34.5416	91.723	-3.7759	92.0365	33.3884	82.5725	-5.178	76.0732	-9.89	79.4993	45.7196	82.8563	21.8783	96.2169	10.9453	94.1542
14.9883	87.0077	5.5352	77.8994	24.4414	96.1161	-11.0929	85.8925	38.4533	94.8434	-1.8995	65.2549	26.8232	77.1082	-22.3636	81.8111	28.5793	93.7694	24.9355	87.2726	-18.7757	69.037	42.1541	94.9374	-19.1472	81.6236	24.0239	88.4678	3.4873	81.8626	58.1089	85.7102	6.8896	97.431	31.2697	92.5582	-7.308	92.2926	30.5136	83.8501	-8.7399	76.0489	-13.636	79.3285	42.6326	83.5393	19.3507	98.2608	7.6502	93.9736
12.911	86.924	4.4737	77.1797	21.3482	96.6682	-14.678	85.7326	35.1574	95.7519	-3.6656	62.3742	23.9474	75.6613	-26.0256	81.2315	25.7953	94.9629	21.8218	88.2976	-22.0413	68.0145	39.4216	95.7137	-22.5436	81.545	20.746	88.5959	-0.105	81.8438	56.07	87.504	3.4119	97.9533	28.0367	93.5052	-10.826	92.4325	27.6602	85.1878	-12.3054	75.9842	-17.4123	78.8929	39.5298	84.1895	16.7839	100.251	4.3748	93.8079
10.83	86.817	2.3501	76.4239	19.3099	97.2101	-18.2557	85.5626	31.9607	96.8659	-5.5035	59.5755	21.082	74.2095	-29.7119	80.83	23.0049	96.1347	18.8416	89.5419	-25.2465	66.8126	36.6958	96.5482	-25.9275	81.2328	17.4663	88.5785	-3.6918	81.842	54.0274	89.2953	-0.1168	98.3	24.8199	94.5064	-14.3334	92.5223	24.7381	86.2937	-15.8707	75.9167	-21.2415	78.8223	36.5239	85.0774	14.0884	102.012	1.0781	93.7081
3.4699	86.4364	-6.1752	74.8851	13.1149	97.9876	-21.81	84.9909	28.9421	98.4759	-7.0548	56.6116	18.2311	72.7093	-33.3766	80.2497	20.2518	97.4095	16.1155	91.3995	-28.5961	66.0327	33.9964	97.6403	-29.333	81.369	14.1935	88.3944	-7.2783	82.1494	51.9899	91.0902	-3.4832	99.5147	21.6083	95.5134	-17.8683	92.7892	21.6971	87.0952	-19.4359	75.8493	-25.0628	78.7393	33.6375	86.3857	11.2318	103.568	-2.2587	93.6232
Numerical data for Fig. 4d
average		std shape 1		std shape 2		embryo half 1		embryo half 2		embryo half 3		embryo half 4		embryo half 5		embryo half 6		embryo half 7		embryo half 8		embryo half 9		embryo half 10		embryo half 11		embryo half 12		embryo half 13		embryo half 14		embryo half 15		embryo half 16		embryo half 17		embryo half 18		embryo half 19		embryo half 20		embryo half 21		embryo half 22
0	-78.9314	0	-68.8874	0	-88.9754	0	-68.8985	0	-66.9982	0	-91.3726	0	-80.5334	0	-97.4644	0	-79.2211	0	-72.4751	0	-87.4897	0	-77.6029	0	-93.1904	0	-75.9294	0	-68.8831	0	-60.7376	0	-88.9818	0	-77.5798	0	-92.3399	0	-68.3775	0	-74.3832	0	-78.3755	0	-67.1818	0	-82.7905	0	-85.6848
3.4606	-78.8137	2.4712	-68.9103	4.45	-88.7172	3.86	-69.1581	3.5131	-66.7749	3.2382	-91.2059	3.2154	-80.2307	3.5131	-96.91	2.8063	-79.492	3.5643	-72.5349	3.3138	-87.296	2.8597	-77.9703	3.6785	-92.9325	3.3253	-76.1036	3.7713	-68.9119	2.7902	-60.0194	3.6293	-89.5102	3.2528	-77.3144	3.8572	-91.8815	3.2186	-68.3275	3.8737	-74.0435	3.9344	-77.9923	3.2165	-66.655	3.3831	-82.4695	3.575	-85.4951
6.5302	-78.5833	5.1832	-68.6615	7.8772	-88.5051	7.7174	-68.6262	7.0278	-66.5645	6.4769	-91.1337	6.414	-79.7832	7.0243	-96.41	5.6163	-79.4874	7.1131	-72.3288	6.6229	-87.1144	5.7353	-77.9741	7.3609	-92.6131	6.6527	-75.954	7.4848	-68.9897	5.5455	-59.1527	7.2741	-89.7992	6.3834	-76.5275	7.7406	-91.6207	6.4504	-68.2675	7.6961	-73.4639	7.908	-77.8587	6.3748	-65.9122	6.7557	-81.859	7.1443	-85.3072
9.3907	-78.1722	7.4595	-68.2385	11.322	-88.106	11.5781	-68.1528	10.4865	-65.9739	9.7159	-91.0596	9.6084	-79.3071	10.5237	-95.8473	8.408	-79.1556	10.6485	-71.7579	9.9006	-86.5898	8.6192	-77.654	11.0232	-92.178	9.954	-75.4451	11.1386	-67.8952	8.3087	-58.3247	10.9313	-89.6566	9.3797	-75.2087	11.5668	-90.9825	9.6824	-68.2807	11.4997	-72.5463	11.844	-77.4193	9.5534	-65.2574	10.1381	-81.3431	10.7261	-85.1289
13.1046	-77.5065	10.3861	-67.6545	15.823	-87.3585	15.4327	-67.6393	13.9131	-65.1485	12.9561	-90.9097	12.8053	-78.8323	14.0352	-95.3275	11.2073	-78.88	14.2101	-71.4149	13.1769	-86.0414	11.4758	-77.2307	14.6782	-91.6379	13.2889	-75.2921	14.8947	-67.3799	11.0705	-57.4781	14.5426	-89.1216	12.4774	-74.2033	15.2522	-89.8788	12.8497	-67.637	15.1532	-71.1556	15.6144	-76.1796	12.7596	-64.7677	13.4873	-80.6407	14.2453	-84.7789
16.7376	-76.6099	13.4965	-67.0161	19.9788	-86.2037	19.1962	-66.7141	17.3067	-64.2302	16.1586	-90.5262	15.9797	-78.2961	17.5017	-94.6387	14.001	-78.6059	17.7279	-70.835	16.3982	-85.2783	14.3579	-76.9534	18.3453	-91.3039	16.6186	-75.11	18.5717	-66.5202	13.8273	-56.6157	18.124	-88.3251	15.5663	-73.1729	19.0066	-88.8561	16.0267	-67.0029	18.886	-70.0445	19.2274	-74.4803	15.7686	-63.6227	16.6486	-79.391	17.6241	-83.5154
20.0001	-75.6991	16.533	-66.1797	23.4672	-85.2184	22.9007	-65.5315	20.6464	-63.1072	19.2697	-89.6248	19.0615	-77.3047	20.9083	-93.6474	16.7535	-78.0038	21.184	-69.9508	19.544	-84.195	17.2522	-76.716	21.8116	-90.0104	19.8481	-74.2883	22.1655	-65.3247	16.5833	-55.7483	21.7324	-87.5958	18.6477	-72.1216	22.6758	-87.5535	19.2024	-66.4159	22.4761	-68.7074	22.8636	-72.8694	18.7151	-62.239	19.7224	-77.8613	21.095	-82.6631
22.6137	-74.7845	18.5233	-65.6163	26.7042	-83.9528	26.6442	-64.6309	23.8949	-61.7597	22.262	-88.3604	22.1297	-76.2925	24.424	-93.1566	19.5648	-77.8152	24.5768	-68.8034	22.7101	-83.1794	20.0809	-76.17	25.2819	-88.7457	23.0241	-73.2695	25.6666	-63.931	19.3477	-54.9021	25.2725	-86.8536	21.6304	-70.7993	26.0607	-85.6757	22.3508	-65.6593	25.8377	-66.6441	26.4457	-71.0965	21.6572	-60.8903	22.7375	-76.2156	24.643	-82.0962
25.6334	-73.6598	21.4273	-64.7128	29.8395	-82.6069	29.959	-62.6182	27.1512	-60.44	25.4106	-87.5727	25.2269	-75.4027	27.856	-92.2596	22.364	-77.5646	27.9466	-67.6318	25.8278	-82.103	22.8659	-75.3552	28.7514	-87.4814	26.3204	-72.7447	28.9872	-62.0741	22.0799	-53.9657	28.3974	-84.9267	24.4511	-69.1689	29.2166	-83.3709	25.5172	-64.9774	29.2263	-64.6951	29.1783	-68.3151	24.6914	-59.631	25.8705	-74.8912	28.0591	-81.3087
28.8985	-72.2475	24.5186	-63.5451	33.2784	-80.9499	33.1989	-60.5924	30.414	-59.191	28.3736	-86.4472	28.3222	-74.5482	31.1342	-90.9173	25.1011	-76.894	31.1845	-66.1269	28.8197	-80.6717	25.6488	-74.5406	32.2593	-86.2704	29.542	-71.9163	32.3291	-60.2567	24.7496	-52.8564	31.4504	-82.9073	27.0735	-67.2424	32.0826	-80.7593	28.669	-64.2461	32.6148	-62.7458	31.768	-65.2651	27.2832	-57.8654	28.9093	-73.5274	31.1717	-79.4757
31.5374	-70.7597	26.8471	-62.4998	36.2276	-79.0197	36.393	-58.5258	33.2176	-57.0931	31.1056	-84.6303	31.2492	-73.1434	34.4512	-89.6509	27.8331	-76.184	34.2194	-64.2589	31.8397	-79.2716	28.4686	-73.8764	35.5423	-84.7074	32.6932	-70.7819	35.6425	-58.4002	27.287	-51.4933	34.5413	-80.923	29.6144	-65.2087	35.0486	-78.2489	31.7769	-63.325	36.0246	-60.822	34.6169	-62.4448	29.4824	-55.3965	31.5805	-71.3879	34.281	-77.7137
34.9481	-68.7011	29.7843	-60.8373	40.1119	-76.5649	39.543	-56.2647	35.8941	-54.7853	34.0806	-83.3334	34.0399	-71.5275	37.8135	-88.6106	30.5644	-75.4796	37.0426	-62.0474	34.7154	-77.628	31.2436	-73.1168	38.4838	-82.428	35.8413	-69.6655	38.6248	-56.1733	29.7958	-50.04	37.476	-78.7786	32.4038	-63.5114	37.5809	-75.3944	34.8078	-62.2008	39.2957	-58.7144	37.28	-59.5711	31.5807	-52.9189	34.4311	-69.4724	37.5121	-76.1073
37.415	-66.903	32.0634	-59.3318	42.7667	-74.4743	42.3716	-53.5586	38.6833	-52.6734	36.8284	-81.6525	36.7837	-69.8125	40.5683	-86.3534	33.2858	-74.7351	40.0058	-60.0631	37.5592	-75.9072	33.9566	-72.111	41.4658	-80.2522	38.9281	-68.3814	41.1816	-53.3528	32.2674	-48.5626	39.9157	-76.036	34.9706	-61.5222	39.8322	-72.2118	37.7801	-60.9142	42.4391	-56.4076	38.6701	-55.8849	33.7518	-50.5143	36.9791	-67.2425	40.2198	-73.9953
39.9712	-64.9416	34.6066	-57.5681	45.3357	-72.3151	44.5305	-50.3749	41.7174	-50.9019	39.4872	-79.7841	39.5243	-68.1094	43.7093	-84.7524	35.9027	-73.7176	42.8399	-57.9104	40.3536	-74.118	36.5937	-70.9397	44.4451	-78.0712	41.9847	-67.0579	43.8048	-50.6378	34.3273	-46.5196	41.9075	-72.9539	37.4514	-59.3999	42.0099	-68.9872	40.7188	-59.5529	45.5273	-54.0253	40.471	-52.3514	36.0203	-48.1928	39.3223	-64.7709	42.484	-71.1713
42.6296	-62.8061	37.2278	-55.4108	48.0314	-70.2015	46.5648	-47.0469	44.2	-48.4431	42.085	-77.8666	42.0133	-66.0448	46.8675	-83.0902	38.538	-72.756	45.473	-55.5112	42.8447	-71.9197	39.1945	-69.6607	47.422	-75.8863	44.8711	-65.4116	46.2645	-47.7571	36.5853	-44.7665	44.3784	-70.2617	39.9333	-57.2921	44.0234	-65.6592	43.6633	-58.1997	48.8981	-52.0329	42.2978	-48.8263	38.1567	-45.7519	41.9725	-62.5993	45.2769	-68.9177
44.9727	-60.7318	39.1707	-53.8128	50.7746	-67.6509	48.7212	-43.8116	46.0844	-45.4778	44.4202	-75.613	44.7535	-64.3239	49.6953	-81.0491	41.2571	-72.0205	47.9167	-52.9186	45.553	-70.0144	41.7609	-68.3035	50.4614	-73.7513	47.6201	-63.4737	48.5145	-44.7063	39.0756	-43.3056	46.6535	-67.4222	42.1741	-54.9282	45.3277	-61.9851	46.612	-56.872	51.964	-49.6663	44.1016	-45.2884	40.1157	-43.1726	44.63	-60.4334	47.648	-66.2463
47.6588	-57.9717	41.4048	-51.7729	53.9128	-64.1705	50.7344	-40.4878	47.6309	-42.3159	47.0477	-73.7148	47.2715	-62.3675	52.02	-78.3666	43.8333	-70.8839	50.1536	-50.142	48.2728	-68.1271	44.1928	-66.7496	53.0628	-71.2081	50.543	-61.8727	50.6202	-41.5582	41.152	-41.2905	48.5663	-64.281	44.4375	-52.5758	47.3729	-58.6494	49.5447	-55.5373	54.8094	-46.9743	45.9982	-41.8097	41.9525	-40.4933	47.0113	-58.0023	49.5379	-63.2246
49.8652	-55.4289	43.6639	-49.2745	56.0666	-61.5832	52.8467	-37.2254	49.9124	-39.5998	49.4628	-71.6216	49.517	-60.0192	54.7152	-76.0635	46.3024	-69.5296	52.3567	-47.3396	50.7468	-65.9061	46.5746	-65.1178	55.4026	-68.3236	53.5287	-60.5396	52.8894	-38.5125	43.2891	-39.3161	50.3961	-61.1046	46.6239	-50.1754	48.7575	-55.1241	52.1748	-53.6776	57.6969	-44.345	47.946	-38.3552	43.7919	-37.8171	49.1489	-55.3205	51.285	-60.113
51.8704	-52.7248	45.5952	-46.6527	58.1456	-58.7969	54.9263	-33.9503	51.5476	-36.5411	51.5619	-69.1363	51.835	-57.7571	57.4052	-73.7037	48.6131	-67.9148	54.4578	-44.4629	53.2361	-63.7028	48.9124	-63.4117	57.8062	-65.5611	55.559	-57.9573	55.544	-35.8024	45.2254	-37.2125	52.2243	-57.9156	48.5128	-47.5199	49.495	-51.2681	54.8167	-51.8012	60.6288	-41.7884	49.7496	-34.8155	45.8399	-35.2615	51.3304	-52.6734	53.5859	-57.3588
53.8575	-49.9712	47.5759	-43.8194	60.1391	-56.123	56.6918	-30.5142	52.9414	-33.2931	53.9255	-66.9162	53.8021	-55.1975	59.6987	-71.0888	51.0336	-66.4957	56.4634	-41.515	55.6279	-61.3991	50.9989	-61.4198	59.5082	-62.2644	57.7367	-55.3906	57.8357	-32.8625	46.7319	-34.7363	54.6546	-55.1966	50.5334	-44.9635	50.2862	-47.4931	57.5118	-50.0041	63.7696	-39.5199	51.6604	-31.3493	47.6946	-32.6998	53.4625	-50.0081	55.3371	-54.2535
55.8214	-47.2024	49.6593	-40.9467	61.9835	-53.4582	58.4393	-27.0778	54.5923	-30.1791	56.2701	-64.6842	55.8599	-52.7507	61.3808	-67.9496	53.4646	-65.0938	58.3607	-38.488	57.7662	-58.8654	52.8462	-59.1959	61.2514	-59.0093	60.0488	-52.9906	59.8722	-29.659	48.3648	-32.3531	56.7585	-52.2695	52.7497	-42.5706	52.089	-44.0523	60.1748	-48.1589	66.8866	-37.2221	54.0806	-28.1979	48.4013	-29.5079	55.2207	-47.1294	57.2246	-51.2374
57.7005	-44.3965	51.6022	-38.1554	63.7989	-50.6376	60.1966	-23.7394	56.5479	-27.2421	58.4635	-62.3145	58.2611	-50.6254	63.0799	-64.8327	55.6583	-63.3235	60.1648	-35.4028	59.9189	-56.3447	54.5536	-56.8423	63.0672	-55.7773	61.9296	-50.2575	62.2622	-26.7065	50.0134	-29.9835	58.3343	-48.9913	54.9304	-40.1684	54.0646	-40.7085	62.6157	-46.0654	70.0442	-34.9736	56.5032	-25.1753	49.4861	-26.454	56.8798	-44.2105	59.4278	-48.4359
59.5158	-41.5509	53.4187	-35.1795	65.6128	-47.9222	62.7042	-20.8787	57.886	-24.103	60.5848	-59.8677	59.9627	-47.8711	64.8588	-61.7465	57.599	-61.2884	61.9102	-32.2862	62.2665	-53.9929	56.3579	-54.5714	64.3067	-52.3191	64.135	-47.782	64.5511	-23.6692	51.5441	-27.5349	59.9327	-45.7695	56.7493	-37.4637	56.5046	-37.7976	64.8156	-43.6922	73.3303	-32.8599	59.0994	-22.5337	51.0241	-23.5978	58.1902	-41.0772	60.858	-45.1515
61.2333	-38.677	55.2307	-32.1854	67.2359	-45.1687	65.2559	-17.9865	58.9829	-20.7668	62.9096	-57.6166	61.7492	-45.1719	66.2351	-58.4908	59.4924	-59.1923	63.6381	-29.1621	64.3523	-51.4136	58.1652	-52.2999	65.8241	-48.9202	66.3534	-45.2772	67.024	-20.8215	53.0629	-25.0759	61.6646	-42.6636	58.6275	-34.7972	59.4052	-35.28	66.7883	-41.1253	76.6075	-30.7378	62.6288	-20.5762	52.9351	-20.9737	59.6848	-38.0331	63.1364	-42.367
63.0707	-35.6967	57.248	-29.084	68.8934	-42.3094	67.7615	-15.186	60.5384	-17.6061	65.0598	-55.2034	63.6052	-42.5296	66.914	-55.0204	61.4048	-57.1217	65.428	-26.0667	66.3435	-48.7538	59.7917	-49.9111	66.9235	-45.5879	68.5312	-42.7552	69.602	-18.0368	54.6661	-22.6738	62.6916	-39.2416	60.4615	-32.1087	62.4563	-33.4267	68.7567	-38.5502	79.9308	-28.688	66.1199	-18.6748	54.7987	-18.2975	61.6112	-35.2035	64.7171	-39.2554
64.6435	-32.9203	58.9712	-26.3371	70.3158	-39.5036	70.4568	-13.9312	62.281	-14.5445	67.126	-52.7094	65.4329	-39.8714	67.3688	-51.504	63.3674	-55.0785	66.9964	-22.8574	68.2923	-46.0632	61.0212	-47.319	66.5882	-41.8728	70.2787	-39.918	71.9433	-14.94	56.3169	-20.3024	63.8895	-35.825	62.2834	-29.4109	65.6536	-32.4357	70.7076	-35.9689	83.0582	-26.3424	69.7593	-18.4489	56.7514	-15.7393	63.7549	-32.588	65.9961	-35.9528
66.4162	-30.1621	60.9213	-23.602	71.9111	-36.7223	74.1899	-14.6496	64.2913	-11.7168	69.1204	-50.1582	66.7917	-36.944	68.4511	-48.1201	65.161	-52.9385	68.3044	-19.5342	70.2919	-43.4041	62.1753	-44.6688	66.9451	-38.1987	72.0546	-37.0736	75.0365	-13.7505	57.9118	-17.8775	65.638	-32.6161	64.1159	-26.7191	68.7232	-32.0377	72.6032	-33.3478	86.685	-24.7531	73.4697	-19.4477	59.2085	-13.5667	66.1441	-30.1431	68.1937	-33.1291
68.3824	-27.3865	63.1441	-20.6563	73.6207	-34.1167	77.5434	-15.95	66.7211	-9.3038	71.2482	-47.7066	68.2063	-33.9857	68.9239	-44.6166	66.5867	-50.5146	69.3594	-16.1161	71.98	-40.5643	63.2835	-41.9931	67.2727	-34.4479	73.4852	-34.0923	78.5467	-12.9437	59.0685	-15.2597	67.3817	-29.4002	65.9226	-24.0022	71.7136	-32.5452	74.5068	-30.7311	90.0341	-25.2012	76.6561	-21.6585	62.029	-12.0733	68.471	-27.6435	70.9478	-30.8967
70.2892	-24.5577	65.4252	-17.7258	75.1532	-31.3896	80.5803	-18.0558	69.559	-7.2381	73.0276	-45.0221	68.912	-30.9211	69.338	-41.0899	68.2272	-48.1728	70.8254	-12.8135	73.5618	-37.6502	64.3998	-39.3207	68.6563	-31.3067	74.5281	-30.8949	82.012	-13.4677	59.9887	-12.5078	69.3726	-26.3431	67.8264	-21.3794	74.4266	-34.5405	76.3074	-28.0564	92.4779	-26.8899	79.5115	-24.1384	65.0588	-10.8564	70.9433	-25.3895	73.724	-28.7062
72.416	-21.6702	68.0901	-13.8949	76.7418	-29.4454	82.9348	-21.0545	72.809	-6.2968	74.6978	-42.2442	69.0865	-27.6797	69.4814	-37.5585	69.4645	-45.7145	71.5449	-9.271	75.0518	-34.6826	65.487	-36.6381	71.0261	-28.3211	76.3207	-28.1898	84.8141	-15.9752	60.9494	-9.7832	71.3043	-23.2234	70.0317	-18.9903	76.5993	-37.1586	77.8138	-25.1819	93.7703	-30.2736	82.0668	-26.915	68.0097	-9.4693	73.4874	-23.2874	76.6491	-26.6754
75.0982	-19.1588	72.0224	-10.2007	78.1741	-28.1168	84.6423	-24.5673	76.2896	-6.2435	76.3639	-39.4736	69.3229	-24.4626	69.4116	-34.0147	70.0827	-42.9434	72.2252	-6.091	76.499	-31.6818	66.4943	-33.9175	73.2133	-25.3877	78.3357	-25.554	86.7924	-19.0019	61.9107	-7.0588	73.5191	-20.346	72.3586	-16.6623	78.3887	-39.9503	79.592	-22.4764	93.8595	-34.0413	82.6222	-30.6636	71.2046	-9.4454	76.2427	-21.6018	79.7952	-25.5331
77.846	-18.1668	75.7676	-9.1098	79.9244	-27.2238	85.8265	-27.9962	79.6998	-6.5513	77.744	-36.5387	69.4768	-21.2366	69.8655	-30.4935	71.2518	-40.4078	75.2631	-4.0221	78.3575	-28.9569	67.5588	-31.2216	76.4196	-23.6684	80.0721	-22.8483	88.3927	-22.2462	62.8753	-4.3349	76.337	-18.0063	75.0592	-14.9572	79.5255	-43.0627	81.463	-19.8591	92.0585	-37.5002	82.6858	-34.4721	74.3979	-9.745	79.2103	-20.7778	82.9677	-27.1306
81.3148	-18.0568	80.875	-9.2126	81.7546	-26.9011	85.8241	-31.7651	82.9284	-7.8824	78.8614	-33.5004	69.4803	-18.0182	70.7974	-27.0681	72.4979	-37.8744	78.1692	-2.1404	80.3893	-26.3229	68.7515	-28.5898	80.0971	-23.1036	82.1264	-20.4951	88.8181	-25.733	63.8224	-1.6072	79.4277	-16.0234	78.2255	-14.1752	79.4633	-46.6634	83.2704	-17.2522	89.5678	-40.4081	82.0498	-38.2508	77.4044	-11.2633	82.2331	-20.5856	84.7371	-30.0851
83.1738	-19.1034	84.5546	-10.5256	81.7931	-27.6813	84.685	-35.385	85.5363	-10.1895	79.6304	-30.3568	69.0018	-14.8186	72.1728	-23.6348	73.4339	-35.2073	81.3686	-1.4547	82.2218	-23.5555	70.0801	-26.0172	83.7833	-22.7571	84.6186	-18.468	88.1802	-29.3867	64.7155	1.1514	82.0782	-13.6303	81.4537	-14.7595	79.8924	-50.2436	85.6416	-15.0986	86.4667	-42.7859	81.4214	-42.0908	78.9762	-13.8116	85.188	-22.0242	86.0911	-33.4809
84.4517	-20.5557	87.6016	-12.9248	81.3018	-28.1867	82.9522	-38.8662	87.2041	-13.2837	80.0418	-27.1518	68.7198	-11.6008	74.5985	-21.5276	74.082	-32.4691	84.7266	-1.765	84.0088	-20.7029	71.0731	-23.2773	86.8604	-24.6059	87.1617	-17.3317	87.1119	-32.9559	65.8727	3.7804	85.1353	-11.5769	84.4507	-16.0939	80.5491	-54.0847	88.2236	-13.341	83.6854	-45.487	80.7363	-45.9623	80.252	-16.9579	87.2988	-24.2479	86.6989	-36.9276
85.483	-22.4831	90.2821	-17.0223	80.6839	-27.944	81.0396	-42.2411	87.7744	-16.7722	80.0622	-23.9305	68.765	-8.3731	78.155	-20.6809	74.5418	-29.6878	87.6311	-3.6884	86.4047	-18.5495	72.2961	-20.6939	88.9196	-27.6903	89.5881	-18.8977	85.5158	-36.2815	67.5352	6.1381	88.6389	-11.6658	86.6507	-18.3052	82.3169	-57.6343	90.7646	-11.9576	82.7319	-49.0822	80.4423	-49.5537	81.5297	-19.9313	87.5515	-27.2834	85.789	-40.4382
85.8905	-24.4958	91.4955	-20.4653	80.2854	-28.5263	79.2101	-45.6271	87.0713	-20.1511	80.0001	-20.6985	69.1647	-5.2254	81.6633	-20.7856	74.8747	-26.8889	89.3931	-6.6263	89.2165	-17.3605	73.932	-18.3084	90.2817	-31.138	91.4246	-21.1873	84.0218	-39.614	69.6252	8.1457	92.2276	-12.5634	87.8452	-21.404	85.3868	-59.5163	93.4916	-11.2038	83.4386	-52.4954	81.6276	-53.3038	81.4566	-23.1315	87.0202	-30.5529	86.4735	-43.8581
86.3396	-26.7413	92.3784	-22.2699	80.3008	-31.2127	79.2001	-49.5204	85.8672	-23.4625	80.3816	-17.6245	70.6275	-2.2665	85.0943	-21.8491	75.4222	-24.1188	90.5873	-9.911	92.3848	-16.788	75.0087	-15.634	91.6996	-34.809	92.8466	-23.8707	82.8978	-42.9368	71.9725	10.0943	95.0888	-14.6781	88.4946	-24.6069	89.0265	-60.0966	96.2636	-11.6606	86.5025	-54.1531	84.3464	-56.0868	81.308	-26.3913	86.9102	-33.9043	87.6232	-47.1694
86.6787	-29.5799	92.9749	-22.1567	80.3825	-37.003	80.1652	-53.2234	84.9544	-26.8583	81.8274	-14.6369	72.9084	-0.0604	88.0143	-23.7281	75.7914	-21.344	91.0565	-13.2819	95.5487	-17.3891	75.9818	-12.8827	94.2814	-36.4025	94.0701	-26.7277	83.1696	-46.3963	74.4742	11.0576	95.9058	-18.2934	88.5308	-27.8536	92.7069	-58.68	98.8425	-13.6186	90.473	-54.8318	87.8889	-57.7482	81.1729	-29.6312	87.2896	-37.2854	89.2371	-50.3153
87.6711	-32.9521	92.2981	-18.9872	83.0442	-46.917	82.5955	-56.3199	83.514	-30.0755	82.8694	-11.5681	75.8305	1.2874	90.6669	-26.1353	75.723	-18.5282	90.4826	-16.7025	97.7075	-19.4078	77.2084	-10.3002	98.1841	-36.5219	95.1424	-29.8533	84.6275	-49.6879	76.9906	9.5124	96.5294	-21.9117	88.5483	-31.1064	96.0104	-56.4977	100.896	-16.1248	94.2938	-54.8046	91.8109	-57.8676	81.0786	-32.9835	89.1876	-40.0396	92.05	-50.6747
89.7564	-34.8466	90.5743	-17.7821	88.9385	-51.9111	86.0848	-57.3717	82.4284	-33.4095	84.9079	-9.17	78.9899	1.7146	93.1894	-28.6924	75.7666	-15.7263	89.6059	-20.0654	99.9974	-21.4652	78.9287	-7.9966	101.857	-36.1256	95.8522	-33.2559	87.5879	-51.3437	78.8383	7.1831	97.2675	-25.5281	89.0122	-34.3195	97.6693	-53.1248	101.507	-19.0354	97.7799	-53.2965	95.7444	-57.2356	81.5135	-35.8233	92.159	-41.8863	95.2509	-48.6365
92.9451	-35.1977	89.2011	-18.7168	96.689	-51.6785	90.0445	-57.5813	81.4109	-36.7956	87.659	-7.4735	82.0553	0.7412	95.4501	-31.3205	75.7108	-12.9221	88.6382	-23.4903	102.289	-24.0365	81.1004	-6.1681	105.436	-34.9039	97.2937	-35.5979	91.3178	-52.1083	79.3088	4.4389	98.6904	-28.8741	89.7601	-37.5181	98.9538	-49.4056	101.644	-22.1624	100.733	-50.81	99.2564	-55.6754	84.2411	-38.075	95.337	-42.8739	98.3619	-46.8712
96.1008	-34.3156	89.4384	-20.0148	102.763	-48.6164	93.7735	-56.4408	80.3636	-40.0382	90.7239	-6.3846	85.179	-0.1072	98.9124	-31.5611	75.495	-10.1042	87.8993	-26.9521	104.693	-26.1458	83.7811	-4.7785	107.331	-31.9367	100.349	-36.899	94.9172	-52.1739	79.2172	1.5245	100.912	-31.6633	91.6047	-39.9873	100.26	-45.7403	102.616	-25.1508	103.511	-48.0712	101.877	-52.5682	87.0418	-39.7926	98.7748	-42.716	100.677	-44.2158
98.1685	-33.326	89.8328	-20.548	106.504	-46.104	97.1694	-54.5363	82.0705	-42.9653	93.8783	-5.6977	87.6832	-1.9129	102.073	-30.0007	75.5644	-7.2996	87.2944	-30.4168	108.017	-26.3891	86.6103	-4.907	109.11	-28.6167	103.475	-37.5685	98.3909	-50.916	78.7468	-1.3273	103.88	-33.4361	94.5415	-41.2103	101.503	-42.0513	103.25	-28.3472	106.091	-45.1543	104.504	-49.5685	90.0893	-40.899	101.987	-41.6735	102.918	-41.388
99.4554	-32.2011	90.6651	-20.4982	108.246	-43.9041	100.083	-51.9977	84.6484	-45.5837	97.0507	-6.0365	89.6783	-4.534	104.98	-27.8292	76.06	-4.5676	87.2413	-34.1041	110.886	-24.9327	88.8512	-6.3163	110.559	-25.2343	106.477	-36.5863	101.535	-48.7625	78.1649	-4.1625	107.314	-33.7352	97.7157	-41.5263	102.741	-38.3941	104.012	-31.3817	108.372	-42.0096	106.566	-46.1889	93.2886	-41.5777	104.724	-39.6251	105.006	-38.5104
101.541	-30.5916	92.4545	-19.9229	110.628	-41.2603	102.55	-48.9616	87.5889	-47.4213	100.239	-6.6752	91.275	-7.3595	107.427	-25.3028	76.9636	-1.9852	88.9894	-36.6207	112.897	-22.5707	90.2496	-9.0569	111.35	-21.6345	108.971	-34.4348	104.282	-46.1674	77.4064	-6.9446	110.784	-33.0946	100.862	-40.754	103.834	-34.6418	106.434	-33.629	109.888	-38.3959	108.117	-42.5338	96.4486	-41.0623	107.017	-37.0928	106.664	-35.3337
103.383	-28.7611	94.2228	-18.9965	112.544	-38.5257	104.394	-45.6111	91.1397	-47.6964	103.431	-6.9774	92.5629	-10.3227	108.814	-22.0876	78.005	0.6984	92.0451	-38.9283	114.281	-19.4673	90.9119	-11.9615	111.59	-17.9508	110.926	-31.7957	106.674	-43.2786	76.3816	-9.6518	114.083	-31.6473	103.768	-39.2384	103.882	-30.785	109.583	-34.4933	111.475	-34.8125	109.194	-38.7193	99.6999	-40.3949	109.235	-34.4116	108.182	-32.0843
104.962	-26.784	95.7531	-18.0596	114.171	-35.5084	105.216	-41.8209	94.1361	-46.4382	106.585	-6.1878	93.506	-13.4705	109.25	-18.5374	79.7098	2.7525	95.1641	-40.1769	115.621	-16.4454	92.0201	-14.439	110.97	-14.3107	112.4	-28.8589	108.814	-40.1361	75.7444	-12.4639	117.021	-29.519	105.79	-36.935	103.923	-26.9031	112.678	-33.9749	112.611	-31.0702	109.96	-34.8155	102.848	-39.8613	111.042	-31.6599	109.197	-28.6801
106.564	-24.4337	97.6574	-17.0249	115.472	-31.8424	106.473	-38.1079	96.866	-43.9445	109.671	-4.9552	94.757	-16.4035	109.171	-14.9928	82.3988	3.9141	98.6277	-39.2445	116.165	-13.1896	94.6137	-16.0149	111.37	-10.6306	113.935	-25.8718	110.275	-36.7263	75.4694	-15.3414	119.434	-26.8202	107.03	-33.8232	104.153	-23.03	115.13	-31.8204	113.113	-27.2136	110.698	-30.909	105.064	-37.6038	111.769	-28.3346	109.966	-25.1869
107.669	-21.9351	99.1267	-16.0798	116.212	-27.7904	106.565	-34.2609	99.4204	-41.5739	111.844	-2.7595	97.1991	-18.5974	109.399	-11.4617	85.1578	3.5841	101.296	-36.9792	116.142	-9.8931	97.5009	-15.964	110.658	-7.043	115.189	-22.8129	111.596	-33.1755	75.3799	-18.2316	121.203	-23.6457	108.45	-30.8773	103.748	-19.1798	116.473	-29.0112	113.31	-23.3013	111.406	-26.9857	106.701	-34.7433	112.544	-24.9724	110.57	-21.6978
108.719	-19.9267	100.622	-15.4762	116.814	-24.3772	106.412	-30.371	101.645	-38.8638	112.992	0.2961	100.347	-18.9084	109.559	-7.9424	87.917	2.9351	104.071	-34.653	115.737	-6.5937	100.269	-15.3147	109.84	-3.4257	115.552	-19.5552	113.027	-29.6752	76.4502	-20.8211	122.499	-20.241	109.279	-27.7516	102.895	-15.3817	117.461	-25.9548	113.47	-19.3968	111.375	-23.0198	107.872	-31.7164	113.114	-21.6163	110.363	-18.1195
109.549	-16.8057	101.716	-14.5344	117.382	-19.0771	106.09	-26.5139	103.829	-36.0588	113.39	3.5383	103.579	-18.5317	108.885	-4.455	90.5953	2.069	106.659	-32.4734	115.374	-3.2974	102.76	-13.718	109.015	0.1704	115.178	-16.2471	113.648	-25.9322	78.2528	-23.1775	123.15	-16.6755	109.938	-24.5505	102.687	-11.4951	118.4	-22.8228	113.538	-15.4864	111.285	-19.0358	108.58	-28.5366	113.65	-18.259	109.446	-14.69
110.056	-13.7844	102.765	-12.9897	117.348	-14.5792	106.179	-22.6218	105.685	-33.1317	113.227	6.7742	106.438	-17.1781	107.851	-1.0555	93.1406	0.737	108.164	-29.1515	114.737	-0.0344	104.934	-11.7884	107.47	3.4914	114.76	-12.9352	114.256	-22.1841	80.4509	-24.9286	122.853	-13.1062	110.634	-21.3703	101.95	-7.6829	119.34	-19.7123	113.265	-11.6067	111.006	-15.097	109.785	-25.5402	113.277	-14.8967	108.662	-11.231
110.301	-10.8314	103.714	-11.3248	116.887	-10.3381	105.146	-18.9542	106.438	-29.6831	112.794	9.9759	108.699	-14.7584	107.314	2.4482	95.7668	0.2918	109.796	-25.9733	113.865	3.1627	106.883	-9.6159	105.189	6.431	114.475	-9.6213	115.08	-18.4717	83.1994	-25.9419	121.58	-9.6415	111.398	-18.1965	101.26	-3.8649	119.532	-16.5526	112.725	-7.7328	110.014	-11.2259	111.036	-22.5611	112.841	-11.5089	108.434	-7.684
110.347	-7.8944	104.401	-9.3782	116.293	-6.4106	104.264	-15.2006	107.674	-26.3809	111.915	13.0919	110.357	-11.9435	106.492	5.886	98.5201	0.7338	111.216	-22.7012	112.778	6.3075	108.546	-7.262	102.997	9.4039	114.448	-6.2788	115.743	-14.7643	86.0917	-26.107	120.431	-6.1668	111.757	-14.9715	100.77	-0.0149	119.52	-13.3449	112.167	-3.8853	109.143	-7.3468	111.788	-19.4029	112.693	-8.0954	106.717	-4.5479
110.327	-4.812	104.811	-7.1518	115.844	-2.4722	103.495	-11.3894	108.457	-23.0199	110.687	16.0949	110.872	-8.8252	105.518	9.3014	101.241	1.3475	112.004	-19.2362	111.743	9.4682	109.672	-4.6005	101.299	12.7176	114.193	-2.9603	115.531	-10.9645	88.8004	-25.7117	119.381	-2.6618	111.896	-11.7115	99.8119	3.7571	119.546	-10.1045	111.112	-0.1122	108.314	-3.4471	112.576	-16.2408	112.537	-4.687	105.459	-1.2014
109.926	-1.5489	104.755	-4.2057	115.097	1.108	102.444	-7.6535	108.931	-19.5237	109.394	19.0643	111.048	-5.5686	104.53	12.7045	103.439	2.5067	112.204	-15.6564	110.276	12.4336	110.302	-1.7714	98.9264	15.4581	113.761	0.3385	114.994	-7.2228	91.2905	-24.0597	117.751	0.5576	111.969	-8.4552	98.6669	7.4654	119.119	-6.9205	110.114	3.6542	106.863	0.2339	113.23	-13.0744	111.524	-1.4874	104.183	2.121
109.403	1.5704	104.548	-1.3562	114.259	4.4971	101.809	-3.7948	109.433	-16.0323	108.099	22.0578	111.234	-2.3479	103.106	15.954	105.001	4.8989	112.251	-12.0879	108.753	15.3839	110.369	1.11	96.5328	18.2725	113.001	3.5926	114.529	-3.4746	93.8247	-22.6468	115.884	3.7055	112.087	-5.1984	97.7758	11.2535	118.737	-3.7161	108.849	7.3585	105.466	3.9381	113.348	-9.8277	110.537	1.7914	102.472	5.2618
108.744	4.6429	103.868	1.9139	113.621	7.3718	100.208	-0.3573	109.216	-12.5679	106.474	24.7776	111.512	0.8873	101.349	19.0351	105.955	7.5573	112.298	-8.5145	107.261	18.3469	109.955	3.9763	94.122	21.0059	112.787	6.9193	113.865	0.25	96.0871	-20.8094	114.013	6.8215	112.113	-1.9523	96.6385	14.9634	118.493	-0.4837	107.31	10.9477	104.318	7.721	113.798	-6.6359	109.741	5.1297	101.394	8.6723
107.77	8.1637	103.088	4.8798	112.452	11.4476	98.6383	3.1673	108.582	-9.1067	104.134	27.0732	111.365	4.0545	99.7016	22.1698	106.419	10.3041	112.198	-4.9679	105.634	21.2313	109.691	6.8705	91.1981	23.2942	112.439	10.2309	112.795	3.8972	97.6756	-18.4969	112.076	9.9002	112.118	1.2981	95.4359	18.6471	117.965	2.7019	105.741	14.5061	102.887	11.4109	114.522	-3.4768	108.927	8.457	99.9857	11.9503
106.737	11.3903	102.049	8.3372	111.425	14.4434	97.3749	6.8592	108.544	-5.5896	102.292	29.7519	110.238	7.1256	98.1708	25.3655	106.586	13.1104	111.373	-1.4795	103.83	24.02	109.257	9.6451	88.5425	25.8598	111.618	13.4685	112.067	7.6045	98.7989	-15.7815	110.832	13.3525	111.803	4.5446	94.3051	22.3595	117.395	5.8934	103.976	17.9692	100.816	14.8006	114.682	-0.2431	107.578	11.5641	98.6456	15.2544
105.683	14.411	101.019	11.5229	110.347	17.2992	95.9846	10.479	108.516	-2.0713	100.048	32.0321	108.925	10.0908	96.3676	28.4235	106.61	15.9122	110.336	1.9345	102.044	26.8215	107.92	12.2543	86.0826	28.6168	110.52	16.6275	110.736	11.0675	99.8642	-13.092	109.012	16.4976	111.352	7.7713	92.6919	25.9045	116.772	9.0503	102.365	21.5447	99.1461	18.3996	114.796	3.0004	106.117	14.6577	97.4578	18.6138
104.414	17.531	99.577	14.9366	109.251	20.1255	94.0611	13.8392	108.092	1.4083	97.6767	34.2526	108.429	13.2964	94.867	31.6427	106.638	18.7213	109.237	5.3451	100.273	29.634	107.046	15.0155	83.464	31.2194	109.283	19.7256	109.069	14.5073	100.705	-10.3388	106.94	19.5336	110.808	10.9842	91.2069	29.5176	115.507	12.0264	100.165	24.7363	97.5797	22.0712	114.835	6.2378	104.938	17.8547	95.7209	21.7426
102.971	20.7405	97.9252	18.3912	108.018	23.0898	92.5301	17.3784	107.396	4.8566	95.436	36.5818	107.472	16.2655	92.7235	34.4354	106.562	21.5217	108.096	8.7202	98.5543	32.4714	106.265	17.8163	80.6213	33.5734	108.03	22.818	107.647	18.0166	101.313	-7.5188	104.782	22.4752	110.297	14.2025	89.296	32.8702	114.35	15.0468	97.9355	27.941	95.7572	25.5627	114.371	9.452	103.453	20.9152	94.0336	24.8924
101.53	23.7624	96.4188	21.2763	106.642	26.2485	90.8035	20.8251	107.186	8.3714	92.6825	38.3075	105.695	19.029	90.6675	37.3161	105.99	24.2629	106.421	11.8836	96.4121	34.9955	105.458	20.6026	77.8035	35.9563	106.88	25.9607	105.796	21.3353	101.792	-4.6739	102.201	25.0678	109.573	17.3773	87.0205	36.0448	113.29	18.0962	95.6727	31.1127	93.5211	28.8297	113.703	12.6266	101.922	23.976	92.3223	28.0297
100.136	26.4956	94.8302	24.2352	105.442	28.7561	88.6235	24.0686	106.985	11.8901	90.3094	40.474	104.366	21.9738	88.7946	40.3188	104.985	26.9058	104.757	15.0495	94.0785	37.3654	104.277	23.2366	75.2079	38.5811	105.201	28.8354	104.07	24.7273	102.668	-1.916	100.28	28.1932	108.628	20.4927	84.8556	39.282	112.105	21.0935	93.1803	34.1336	91.2639	32.11	113.036	15.7945	100.428	27.0602	90.604	31.1644
98.5129	29.4455	93.1143	27.1056	103.912	31.7855	86.5434	27.357	106.592	15.3635	88.0005	42.7191	103.088	24.9431	86.5124	43.0406	103.904	29.5005	103.114	18.2258	91.7496	39.732	103.168	25.8973	72.733	41.3208	103.595	31.7581	102.023	27.8869	103.397	0.8205	98.2281	31.2386	107.591	23.5847	82.8375	42.5972	110.787	24.0447	90.6889	37.1397	89.054	35.4315	112.53	18.9973	98.9943	30.1583	88.8882	34.3001
96.7181	32.4725	91.0073	30.1689	102.429	34.7761	85.2808	31.0364	105.652	18.7647	85.2353	44.4317	101.662	27.8327	84.2538	45.7762	103.221	32.2416	101.424	21.3703	89.5587	42.2326	102.404	28.7075	70.049	43.8556	102.07	34.7218	99.9584	31.0481	102.987	3.6884	95.873	34.0108	106.59	26.6874	80.7871	45.8951	109.426	26.9865	88.0179	39.9888	86.311	38.2793	112.063	22.2095	97.0285	32.9371	87.1727	37.4361
94.8998	35.3082	88.9531	33.1447	100.847	37.4716	83.512	34.4548	104.122	21.9156	82.7279	46.4717	99.9173	30.5554	82.0333	48.5532	102.343	34.9015	99.6041	24.4425	87.3158	44.6808	101.317	31.3733	67.1588	46.1558	100.337	37.5835	98.1643	34.4025	102.937	6.5696	93.2686	36.589	105.276	29.6861	78.3459	48.922	108.103	29.9458	85.5854	43.0593	83.6134	41.1518	111.536	25.4088	95.1872	35.8005	85.4561	40.575
92.9428	38.262	86.9662	35.785	98.9194	40.739	81.3008	37.6755	102.331	24.9794	80.2039	48.5011	97.8943	33.0701	79.6556	51.152	101.127	37.4468	97.4539	27.3	84.6838	46.6924	99.906	33.9164	64.4059	48.6145	98.2829	40.2254	95.7776	37.341	103.025	9.4563	90.6364	39.1395	104.338	32.7618	75.7276	51.7724	106.606	32.8141	82.833	45.8096	81.1349	44.2073	110.761	28.5627	93.3046	38.652	83.6168	43.616
90.9948	41.0043	85.0358	38.223	96.9538	43.7856	78.9613	40.7687	100.671	28.0684	77.668	50.5159	96.2039	35.8293	76.9272	53.4283	99.8984	39.9869	95.5416	30.3017	82.1124	48.766	98.4552	36.4288	61.8709	51.2947	96.4667	42.9705	93.3102	40.2345	103.082	12.3533	88.0664	41.7396	103.757	35.9549	73.526	54.9924	104.868	35.5286	79.8857	48.3935	78.3202	46.9886	109.513	31.5475	91.1933	41.3484	81.2909	46.3393
88.9102	43.6821	82.7087	41.1461	95.1117	46.218	76.4284	43.6872	99.667	31.4094	75.2209	52.6526	94.2754	38.3721	74.1489	55.6316	98.7018	42.5434	93.8625	33.4426	79.8063	51.144	97.1	38.9912	59.3608	54.0114	95.1448	46.024	90.8927	43.1706	102.548	15.1417	85.4675	44.316	102.357	38.8939	71.1523	58.0284	102.936	38.1257	76.9564	50.9778	75.2718	49.5524	108.312	34.5602	89.0203	43.9925	79.0241	49.1
86.9345	46.2363	80.4014	43.7605	93.4675	48.7121	74.1459	46.8201	98.2176	34.5631	72.3066	54.0335	91.9545	40.6369	71.4199	57.8988	97.4716	45.0749	91.8695	36.3729	77.133	53.116	95.7446	41.5584	56.5493	56.3549	93.0095	48.5339	88.353	45.9632	101.588	17.8947	82.8572	46.8834	101.259	41.9654	67.9785	60.2883	100.827	40.5715	73.7537	53.1953	72.2477	52.1332	107.367	37.6701	86.8354	46.6273	76.6827	51.8138
84.6781	48.9145	77.9548	46.236	91.4014	51.593	71.763	49.8596	96.5676	37.6932	69.4943	55.6262	89.6524	42.9055	68.6993	60.1702	95.9082	47.4065	90.0121	39.4119	74.4431	55.0718	94.4645	44.151	53.2648	58.0726	90.8654	51.0813	85.3475	48.3007	100.742	20.6564	80.3019	49.5034	100.069	44.9598	65.1625	62.9701	98.819	43.0916	70.6949	55.6221	69.2332	54.7297	106.214	40.7227	84.6556	49.2663	74.5494	54.6534
82.3154	51.5614	75.5623	48.8485	89.0686	54.2743	69.2192	52.7699	95.0676	40.8772	66.7824	57.4193	87.5515	45.354	65.9194	62.3674	94.1834	49.6449	88.1171	42.4194	71.769	57.0415	93.2738	46.7868	50.4106	60.4313	88.8192	53.7173	82.3819	50.6722	99.8997	23.4186	77.69	52.0868	98.2543	47.6864	62.2384	65.4929	96.9417	45.7252	67.4805	57.8348	66.1561	57.2559	104.67	43.5297	82.5034	51.9394	72.8545	57.8088
79.9007	53.9757	73.1177	51.3684	86.6837	56.583	66.5277	55.5818	93.3752	43.9642	64.0429	59.1445	85.4256	47.7783	63.1204	64.5406	92.603	51.9671	86.142	45.3486	69.0497	58.9221	91.9484	49.3633	47.2539	62.35	86.6787	56.2556	79.436	53.0782	99.0532	26.1798	74.6001	54.0263	96.4612	50.4174	59.0913	67.7491	94.853	48.1866	64.0882	59.771	62.8369	59.3614	102.469	45.9637	80.1431	54.3841	70.6268	60.5915
77.5023	56.1284	70.5134	53.5203	84.4912	58.7366	63.6579	58.1944	91.6469	47.03	60.9889	60.1954	83.1005	50.027	60.0649	66.3254	91.1055	54.3482	83.7192	47.9596	66.1418	60.5092	90.4633	51.8518	43.7968	63.608	84.1404	58.3516	76.426	55.3675	98.2055	28.941	71.8292	56.3752	94.8844	53.2589	55.9333	70.0146	92.6979	50.6051	60.6003	61.5186	59.2222	61.0203	101.109	48.8964	77.6295	56.6866	68.3073	63.3173
75.0392	58.4638	67.4977	56.0365	82.5806	60.891	60.6423	60.5935	89.9509	50.1119	57.9897	61.4138	80.8333	52.3402	56.999	68.098	89.4826	56.657	81.0469	50.3532	63.187	62.0302	88.6959	54.1466	40.3741	64.9379	81.4283	60.2968	73.1583	57.2736	97.3645	31.7037	69.2064	58.9445	93.4428	56.1281	52.6141	72.0574	90.4593	52.9397	57.2092	63.4548	56.0177	63.3841	99.6073	51.7369	74.992	58.8629	66.0052	66.0528
72.5252	60.7648	64.7489	58.4154	80.3016	63.1143	57.5054	62.8695	88.3805	53.2639	55.0189	62.6851	78.3153	54.3433	53.9215	69.8491	87.7869	58.9091	78.494	52.8258	60.292	63.6339	86.8633	56.4029	37.0828	66.591	78.7619	62.2824	70.042	59.4296	96.5024	34.4594	66.5148	61.4213	91.076	58.3801	49.3263	74.1579	87.9963	55.027	53.7367	65.2135	52.3809	64.9313	97.4139	54.1671	72.7979	61.5231	63.7164	68.7967
70.0236	62.8169	62.1944	60.2599	77.8528	65.3738	54.3889	65.1832	86.3057	56.0846	51.9291	63.6718	75.7711	56.3187	50.8059	71.5476	85.8443	60.9355	76.1832	55.5422	57.5884	65.5326	85.0608	58.6761	33.5448	67.6584	76.2156	64.4102	66.6798	61.1812	95.6189	37.2094	63.8804	63.9682	88.874	60.7939	45.8114	75.7469	85.4436	57.0158	50.146	66.766	48.7148	66.4806	94.7601	56.0372	70.2912	63.7041	61.4542	71.561
67.4067	64.6845	59.4319	61.7767	75.3815	67.5922	51.5535	67.8452	83.9844	58.7461	48.9725	64.9971	73.5063	58.6353	47.6949	73.2516	83.739	62.8222	73.5261	57.9278	54.402	66.4783	83.5799	61.1649	30.3084	69.4599	73.5348	66.3749	63.4035	63.0508	94.7246	39.9524	60.77	65.9177	86.7709	63.2785	42.2483	77.2845	82.8858	58.9982	46.5006	68.1718	45.0966	68.1386	92.3169	58.1361	67.3332	65.4535	59.1344	74.2729
64.7606	66.5476	56.4784	63.5067	73.0428	69.5885	48.1653	69.6637	81.7594	61.4651	45.9413	66.1218	70.9382	60.5805	44.5841	74.9557	81.7113	64.7702	70.8951	60.347	51.3469	67.7619	82.0249	63.5915	26.7874	70.5635	70.6979	68.1547	60.3723	65.3346	93.891	42.7284	57.9506	68.2282	84.6147	65.7113	38.7173	78.9621	80.4192	61.0834	42.8444	69.5244	41.4518	69.7037	90.2753	60.6845	64.4543	67.2708	56.845	77.0247
62.031	68.3198	53.4976	65.1925	70.5644	71.4472	44.7366	71.4869	79.6129	64.2473	42.9275	67.2759	68.3018	62.4511	41.4732	76.6599	80.0359	67.0418	68.2979	62.812	48.3479	69.1593	80.1594	65.8198	23.4662	72.1416	67.8173	69.848	56.951	66.9881	92.8981	45.4168	55.1251	70.527	82.23	67.9349	35.1911	80.5523	77.8965	63.1053	39.1141	70.6492	37.739	71.0817	87.4356	62.1283	61.5229	68.9968	54.4821	79.6856
59.2552	69.9746	50.216	66.8135	68.2944	73.1357	41.4203	73.5271	77.3453	66.9484	40.0274	68.7493	65.6788	64.3362	38.3747	78.3983	78.239	69.195	65.666	65.2242	45.1299	70.0097	78.2506	68.0002	20.0881	73.5686	64.9217	71.4987	53.5516	68.7113	91.4229	47.9126	51.9867	72.4427	80.0088	70.3064	31.449	81.5199	75.3082	65.0499	35.3717	71.7654	34.0738	72.639	84.4208	63.4286	58.7205	70.8928	51.6648	81.8967
56.3636	71.7877	46.9417	68.6485	65.7855	74.927	38.1581	75.6206	74.9307	69.4819	36.9169	69.5903	63.0737	66.2417	35.2047	79.9534	76.2607	71.197	62.6428	67.1184	41.9644	71.0659	76.3726	70.2102	16.5352	74.6336	62.0425	73.1779	49.9688	69.8543	89.9873	50.4193	48.8849	74.3685	77.8403	72.7337	27.7646	82.7505	72.6814	66.9398	31.6092	72.8321	30.2064	73.474	81.4816	64.7986	55.9292	72.8757	48.9019	84.1863
53.2895	73.5675	43.674	70.0672	62.9051	77.0678	34.609	77.2365	72.2183	71.7398	33.8122	70.4995	60.3686	67.9984	31.8361	81.0887	74.3463	73.2543	59.5795	68.9704	38.7134	71.6162	74.6225	72.538	12.9832	75.5777	59.2233	74.9733	46.3231	70.8446	88.4647	52.8739	45.7196	76.2086	75.4542	74.9459	24.0613	83.9765	69.9683	68.6769	27.787	73.6449	26.293	74.219	78.5327	66.1504	53.2771	75.0457	45.9212	86.1124
50.313	75.1671	40.3113	71.4259	60.3147	78.9082	30.9053	78.3834	69.5908	74.1189	30.7544	71.6051	57.7066	69.8289	28.4534	82.1574	72.2762	75.1469	56.5352	70.845	35.4607	72.1803	72.5424	74.5086	9.2994	75.9126	56.3087	76.6189	42.9408	72.612	86.9023	55.3045	42.6174	78.1596	72.8121	76.8273	20.2898	84.8925	67.166	70.2907	23.9242	74.2466	22.4516	75.1483	75.5799	67.4966	50.3435	76.8022	42.7674	87.8071
47.2773	76.7347	36.9664	72.8877	57.5882	80.5817	27.2334	79.6695	66.6495	75.9718	27.6844	72.7028	55.0456	71.6452	25.065	83.2078	70.08	76.9191	53.4822	72.7025	32.2887	73.2099	70.2146	76.2553	5.624	76.2693	53.2153	77.8244	39.3196	73.7362	85.4901	57.8415	39.5253	80.1351	70.099	78.6399	16.5118	85.7867	64.3056	71.789	20.0553	74.8061	18.6112	76.0609	72.6281	68.844	47.4583	78.5285	39.883	89.9094
44.2041	78.1767	33.709	73.9874	54.6993	82.3659	23.5426	80.761	63.5134	77.552	24.4641	72.6588	52.1224	73.0378	21.6985	84.3233	67.9637	78.7773	50.388	74.496	28.9871	73.5426	67.8553	77.9572	1.9487	76.6263	50.0325	78.8585	35.6962	74.7529	83.6857	60.0591	36.3189	81.8826	67.3887	80.4219	12.7805	86.8604	61.6495	73.6103	16.214	75.5282	14.675	76.6703	69.6763	70.1915	44.9808	80.8387	36.4237	90.7692
41.2114	79.4525	30.5052	74.9177	51.9177	83.9874	19.6906	81.3596	60.7965	79.827	21.2452	72.9324	49.0029	73.856	18.3443	85.474	65.9001	80.7016	47.1793	76.0546	25.6704	73.6563	65.8508	80.029	-1.7257	77.0002	46.9257	80.0905	32.0445	75.6653	81.687	62.1465	32.8487	83.044	64.6753	82.1976	8.9339	87.4575	58.9985	75.4584	12.3105	75.7633	10.7932	77.5397	66.7246	71.539	42.3454	82.9976	32.9362	91.6293
38.2018	80.6508	27.2189	75.7268	49.1846	85.5748	15.8206	81.7905	57.7537	81.5278	18.0388	73.2697	45.9756	74.9724	14.945	86.4768	63.8113	82.5866	43.8734	77.4223	22.3578	73.7768	63.8659	82.1234	-5.4062	77.2989	43.7702	81.1883	28.3395	76.5315	80.2511	64.6622	29.6724	84.8697	61.9844	84.0212	5.0881	88.1144	56.2119	77.0994	8.406	75.6218	6.8591	77.9572	63.7728	72.8867	39.628	85.0759	29.4236	92.2088
34.873	81.819	23.5859	76.435	46.1601	87.203	12.0472	82.7129	54.5601	83.026	14.8015	73.0605	43.0085	76.0827	11.5568	87.5246	61.5381	84.2418	40.5946	78.8254	19.0483	74.0907	61.5169	83.8364	-9.092	77.2835	40.5722	82.1426	24.6426	77.3951	78.4364	66.8706	26.2904	86.2065	59.1957	85.6486	1.2231	88.389	53.3943	78.6992	4.5061	75.4704	2.9425	78.5849	60.8252	74.2441	36.8208	87.0189	25.8659	92.5452
31.6418	82.808	20.1296	77.0478	43.1541	88.5683	8.2458	82.8737	51.4554	84.687	11.5564	72.9821	39.7673	76.3215	8.1766	88.6215	59.3033	85.9531	37.4118	80.4401	15.7366	73.9899	59.1925	85.5835	-12.7696	77.0063	37.3344	82.9322	20.9532	78.3261	76.4049	68.9386	22.7831	87.299	56.1885	86.9192	-2.6522	88.4959	50.5041	80.1402	0.6042	75.4012	-0.9859	78.976	57.8617	75.5802	34.1738	89.1939	22.3845	93.4334
28.4013	83.781	16.6622	77.5868	40.1404	89.9753	4.3782	82.3106	48.22	86.103	8.3639	72.6322	36.6086	76.9722	4.7104	89.2608	57.1225	87.7363	34.1162	81.8058	12.4319	73.9742	56.8595	87.285	-16.4446	77.4118	34.0624	83.5334	17.2224	78.9404	74.3936	71.014	19.2881	88.4023	53.1662	88.1339	-6.5245	88.5774	47.517	81.3773	-3.303	75.4649	-4.9592	78.9119	54.8671	76.8345	31.2001	90.8663	18.846	93.4828
24.9948	84.6098	12.7321	77.8855	37.2575	91.3342	0.5205	81.8348	45.2357	87.9791	5.2106	71.8056	33.4279	77.438	1.185	89.7185	54.8742	89.4337	30.8483	83.2486	9.1296	73.9872	54.4469	88.8481	-20.1236	77.0704	30.8274	84.3532	13.4451	79.3112	72.407	73.108	15.7938	89.5075	50.1705	89.4227	-10.3997	88.7359	44.6811	82.9609	-7.2098	75.5348	-8.8564	78.571	51.7467	77.6742	28.2991	92.6468	15.2727	93.4106
22.1873	85.3432	10.1004	77.9675	34.2743	92.7188	-3.3406	81.3685	42.2259	89.5695	2.0478	71.1008	30.1963	77.6311	-2.3054	90.4194	52.4999	90.9308	27.6886	84.886	5.8171	73.706	52.1443	90.5948	-23.803	77.2782	27.5873	84.9337	9.7112	79.9798	70.4182	75.2	12.3116	90.6925	47.167	90.6466	-14.2709	88.814	41.7638	84.3038	-11.1013	75.1939	-12.8264	78.4552	48.5794	78.4001	25.6642	94.8445	11.7126	93.7476
19.7927	85.5999	8.4968	77.8067	31.0887	93.3932	-7.175	80.7621	38.7321	90.2736	-0.9851	69.9891	26.9673	77.7881	-5.8124	90.0301	50.0246	92.2853	24.3244	85.9577	2.5044	73.4554	49.9242	92.459	-27.4573	77.1327	24.2738	84.4817	5.931	80.3182	68.4082	77.2762	8.7142	91.2969	43.98	91.3661	-18.1612	88.6803	38.6985	85.3223	-14.9736	74.8766	-16.771	78.1444	45.4202	79.1414	22.6662	96.4816	8.1524	94.0758
17.3815	85.7556	6.1431	77.6715	28.62	93.8396	-11.0094	80.1277	35.2914	91.0339	-3.9618	68.7045	23.7643	77.4787	-9.3302	90.0937	47.634	93.7452	20.9269	86.9965	-0.8034	73.1584	47.7723	94.4011	-31.1096	76.9246	20.9517	84.6529	2.1488	80.6815	66.4011	79.3542	5.1024	91.8552	40.928	92.4742	-22.035	88.3698	35.808	86.7748	-18.8304	74.3471	-20.7024	77.6991	42.2614	79.8837	19.5904	97.9942	4.5845	93.9587
14.802	85.8652	5.8664	77.4669	23.7377	94.2635	-14.8685	79.7092	31.8852	91.8781	-6.9194	67.3844	20.5568	77.0973	-12.8604	90.3128	45.3134	95.3197	17.5139	88.0898	-4.1005	72.8448	45.5289	96.2279	-34.7888	77.1975	17.6275	84.907	-1.6335	80.9166	64.3942	81.4324	1.6033	92.9689	37.9326	93.7708	-25.8728	87.8639	32.871	88.0768	-22.6852	73.7298	-24.646	77.4068	39.1026	80.6261	16.5282	99.5188	1.0182	93.9319
6.8792	85.4845	-3.2732	76.158	17.0317	94.8109	-18.7186	79.3782	28.5162	92.8847	-9.8961	66.118	17.3337	76.8509	-16.4031	90.0859	43.018	96.963	14.1045	89.1637	-7.3767	72.4526	43.1835	97.9383	-38.4676	76.8089	14.3018	85.0556	-5.4169	80.9117	62.3873	83.5105	-1.9864	93.6864	34.9551	95.0877	-29.7008	87.2152	29.8032	89.0928	-26.5509	73.3905	-28.6239	77.3199	35.9439	81.3686	13.478	101.073	-2.5413	94.3021
Numerical data for Fig. 4e
average		std shape 1		std shape 2		embryo half 1		embryo half 2		embryo half 3		embryo half 4		embryo half 5		embryo half 6		embryo half 7		embryo half 8		embryo half 9		embryo half 10		embryo half 11		embryo half 12		embryo half 13		embryo half 14		embryo half 15		embryo half 16		embryo half 17		embryo half 18		embryo half 19		embryo half 20		embryo half 21		embryo half 22
0	-62.9882	0	-49.7741	0	-76.2023	0	-50.6264	0	-48.1231	0	-69.8185	0	-64.1908	0	-96.7449	0	-74.9583	0	-53.6587	0	-82.0514	0	-70.2258	0	-88.0882	0	-58.456	0	-58.6996	0	-51.5905	0	-65.4078	0	-47.1221	0	-54.6883	0	-51.3782	0	-56.4127	0	-60.5565	0	-52.3169	0	-61.7484	0	-68.8768
4.0106	-62.9041	3.279	-49.7869	4.7423	-76.0214	3.9393	-50.7254	3.5827	-48.1257	3.4455	-69.6477	3.2594	-64.2864	3.6597	-96.5118	3.1269	-75.02	3.1693	-53.7711	4.1905	-81.722	2.9162	-70.2844	3.7789	-87.8391	3.5442	-58.4879	3.7145	-58.6809	3.0658	-51.2423	3.6992	-66.072	3.0753	-46.5755	3.8357	-54.7799	3.3473	-51.3647	4.1027	-56.5541	4.0607	-60.492	3.2313	-52.034	3.9815	-61.5773	3.8187	-68.907
8.1924	-62.3941	6.516	-49.4883	9.8689	-75.2999	7.8631	-50.4765	7.1094	-47.9455	6.8888	-69.5113	6.4902	-63.8001	7.2866	-95.9515	6.272	-74.9153	6.301	-53.3937	8.3214	-80.822	5.8331	-70.1393	7.5189	-87.3055	7.063	-58.2241	7.3778	-58.142	6.1408	-50.8939	7.44	-66.1581	6.1565	-45.9825	7.6615	-54.0601	6.7096	-51.2046	8.1747	-56.343	8.093	-59.4641	6.4105	-51.5919	7.9687	-61.7158	7.5726	-68.1182
11.4565	-61.7773	9.0528	-49.0595	13.8603	-74.4951	11.7079	-49.7104	10.5419	-46.8329	10.3222	-69.3478	9.7143	-63.2651	10.9356	-95.627	9.3672	-74.3159	9.4236	-52.7724	12.5077	-80.144	8.7323	-69.7475	11.2273	-86.556	10.5379	-57.6059	11.0372	-57.3617	9.1488	-50.3112	11.1729	-65.9487	9.2591	-45.5253	11.4922	-53.4524	10.0777	-51.0829	12.189	-55.4441	12.0883	-58.4596	9.3978	-50.3547	11.8996	-61.0805	11.333	-67.345
14.9098	-60.8818	12.0098	-48.3225	17.8099	-73.441	15.5111	-48.6998	13.9798	-45.8402	13.6922	-68.6037	12.954	-62.8166	14.506	-94.9012	12.5028	-74.0661	12.5422	-52.2196	16.6546	-79.3549	11.5534	-69.0008	14.8686	-85.5598	13.987	-56.8474	14.767	-56.9154	12.0904	-49.3462	14.8472	-65.1518	12.3297	-44.946	15.1852	-52.2591	13.3768	-50.6204	16.1457	-54.3483	15.8176	-56.6573	12.3263	-48.9443	15.626	-59.685	15.056	-66.504
18.1644	-59.9606	15.1183	-47.3893	21.2104	-72.532	19.2441	-47.705	17.3071	-44.6028	17.0778	-67.901	16.1879	-62.4069	18.0228	-93.7883	15.5907	-73.7394	15.673	-51.729	20.4278	-77.4683	14.3921	-68.3836	18.4313	-84.257	17.368	-55.8465	18.3907	-56.2306	15.036	-48.433	18.5565	-64.5906	15.3317	-44.0401	18.4544	-50.2713	16.6295	-49.7564	20.0606	-53.1261	19.1924	-54.2532	15.2752	-47.6809	19.3496	-58.2654	18.6694	-65.2112
21.4984	-58.7343	18.335	-46.1547	24.6618	-71.3139	22.6933	-45.86	20.5329	-43.0559	20.3889	-67.0071	19.2446	-61.2935	21.5745	-92.8925	18.5289	-72.5486	18.7872	-51.2456	24.2217	-75.6059	17.2747	-67.9291	22.0209	-83.0882	20.7508	-55.0118	21.8587	-54.8068	18.0074	-47.5406	22.1495	-63.4687	18.2518	-42.9012	21.5986	-47.985	19.9722	-49.4002	24.034	-52.0983	22.9184	-52.4755	18.0556	-46.0876	22.9305	-56.5755	22.184	-63.6848
24.6969	-57.298	21.262	-44.9014	28.1317	-69.6946	25.8972	-43.5763	23.7619	-41.5261	23.5744	-65.6627	22.2448	-59.9905	25.1886	-92.2556	21.5715	-71.7397	21.7861	-50.2001	27.8951	-73.5342	20.1119	-67.2839	25.7634	-82.4976	24.1797	-54.1639	25.4372	-53.7331	20.8003	-46.3328	25.3755	-61.6132	21.1928	-41.7647	24.945	-46.0071	23.1914	-48.6992	27.9542	-50.9034	26.4819	-50.4186	20.7104	-44.2537	26.1558	-54.3116	25.7327	-62.2325
28.1304	-55.6029	24.1448	-43.4867	32.1161	-67.719	29.1257	-41.3131	26.8559	-39.7355	26.7102	-64.2323	25.2972	-58.8296	28.7098	-91.2031	24.5971	-70.8798	24.7912	-49.1522	31.3038	-71.0294	22.9218	-66.4697	29.4891	-81.662	27.611	-53.2507	28.8763	-52.2789	23.3878	-44.6162	28.5541	-59.6319	24.0093	-40.4934	28.0152	-43.6879	26.3596	-47.5578	31.8105	-49.4935	29.783	-47.9172	23.0777	-42.0581	29.2598	-51.7643	29.2217	-60.6794
30.9326	-54.053	26.6902	-42.0472	35.175	-66.0587	32.1977	-38.8768	29.7469	-37.6524	29.9389	-62.9802	28.3503	-57.6888	32.0546	-89.6852	27.5141	-69.6809	27.7503	-48.0407	34.5067	-68.2624	25.7042	-65.5485	32.6977	-79.8162	30.9764	-52.2435	32.1204	-50.4265	26.3249	-43.6782	32.0581	-58.3376	26.3723	-38.4327	30.5217	-40.743	29.6697	-46.9389	35.5418	-47.7966	32.8879	-45.191	25.5089	-39.9158	32.579	-49.5366	32.4919	-58.6742
34.0975	-52.014	29.0622	-40.3884	39.1327	-63.6395	35.1326	-36.2865	32.4054	-35.2586	32.9732	-61.4226	31.1723	-56.0587	35.4811	-88.3943	30.1803	-68.0304	30.5402	-46.5435	37.8219	-65.6253	28.2722	-64.1533	35.9434	-77.8634	34.2432	-50.9753	35.0736	-48.1355	29.0854	-42.4033	34.1362	-55.2868	28.8825	-36.5657	33.1535	-37.9144	32.8596	-45.95	39.015	-45.629	35.8395	-42.3059	28.0207	-37.8581	35.6768	-47.0857	35.4182	-56.2063
36.9985	-49.749	31.5263	-38.7147	42.4707	-60.7834	38.1529	-33.8827	34.785	-32.6801	35.6936	-59.2897	33.9525	-54.3451	38.8051	-86.9184	32.7919	-66.247	33.3022	-44.9687	40.9284	-62.8086	30.8963	-62.9021	39.3589	-76.1784	37.4897	-49.615	37.595	-45.362	31.6539	-40.6444	36.5447	-52.3695	31.4502	-34.7667	35.6491	-35.0038	35.998	-44.7384	42.0941	-42.8935	39.2591	-39.9557	30.6263	-35.9198	38.3917	-44.1666	38.307	-53.6757
39.6753	-47.4293	34.2364	-36.5514	45.1143	-58.3072	40.5664	-30.8065	37.0288	-29.9445	38.186	-56.8962	36.7108	-52.5863	41.9951	-85.0994	35.4276	-64.54	36.0843	-43.4453	43.6012	-59.5213	33.7139	-62.0669	42.4339	-74.1343	40.6391	-47.9866	40.4832	-43.0044	34.3304	-39.1085	38.922	-49.4975	33.9722	-32.9199	38.3006	-32.2196	39.1172	-43.4894	45.5714	-40.7375	42.0706	-36.9557	32.9203	-33.7408	41.2373	-41.3852	41.203	-51.1632
42.4191	-44.9178	36.7668	-34.3288	48.0714	-55.5067	42.8298	-27.5884	39.1997	-27.093	41.0579	-54.979	39.478	-50.842	45.4452	-83.8876	38.2552	-63.165	38.9157	-41.9661	46.6817	-56.6155	36.398	-60.9338	44.8199	-71.137	43.6788	-46.1751	43.2389	-40.5091	36.9936	-37.528	40.9151	-46.3095	36.3562	-30.8947	40.8086	-29.2887	42.2118	-42.1689	49.1193	-38.6705	44.3519	-33.5037	34.9068	-31.1871	43.849	-38.3725	43.9774	-48.5268
44.6882	-42.6885	38.9513	-32.2958	50.4251	-53.0812	44.9735	-24.3194	41.3503	-24.233	43.6406	-52.7424	41.7853	-48.5575	48.6472	-82.0906	40.8009	-61.4439	41.5511	-40.2898	49.6449	-53.6071	38.9604	-59.5687	47.2228	-68.2117	46.4369	-43.9727	45.7102	-37.6881	39.4725	-35.727	42.8335	-43.0934	38.5879	-28.697	42.8385	-25.9575	45.1756	-40.6201	52.6174	-36.5241	46.6626	-30.0881	36.9867	-28.7024	46.6287	-35.5134	46.3949	-45.5379
47.1054	-40.0879	41.4217	-29.7869	52.7892	-50.3889	47.0546	-20.9981	43.1305	-21.1601	46.027	-50.2574	44.045	-46.201	51.3699	-79.7015	43.0892	-59.2365	43.6841	-37.9312	52.2944	-50.3087	41.4333	-58.0007	49.8169	-65.4641	49.3048	-41.9027	48.1388	-34.8516	41.6703	-33.5473	45.4763	-40.4286	40.6727	-26.3505	45.3402	-23.1893	47.9208	-38.6775	55.9934	-34.2011	49.3495	-26.9359	38.8888	-26.1728	49.3557	-32.6085	48.957	-42.7223
49.1876	-37.4537	43.5856	-27.2118	54.7896	-47.6956	49.4213	-17.8745	44.8539	-18.0676	48.4138	-47.7994	46.4685	-44.0418	53.8451	-76.9837	45.4101	-57.1193	46.015	-35.781	54.924	-46.9935	43.7611	-56.2494	52.2556	-62.5732	52.1523	-39.8104	50.5983	-32.0227	43.8937	-31.4078	47.8154	-37.5427	42.7237	-23.9829	48.3186	-20.8783	50.4871	-36.5079	59.1756	-31.6117	51.9804	-23.7497	40.4931	-23.3734	51.9536	-29.5788	51.544	-39.9537
51.4398	-34.5354	45.8476	-24.4128	57.032	-44.658	51.4055	-14.478	46.9139	-15.1649	50.9039	-45.4077	48.7426	-41.7013	56.5544	-74.5207	47.7678	-55.0425	48.5209	-33.831	57.5294	-43.6598	45.9907	-54.3431	54.679	-59.657	54.8223	-37.4832	52.6705	-28.9632	46.2103	-29.3068	49.8479	-34.4036	44.5967	-21.4915	51.3678	-18.7862	53.0599	-34.3585	62.7293	-29.5548	54.6393	-20.579	41.8431	-20.4525	54.7958	-26.7806	53.8879	-36.913
53.5786	-31.7286	48.0099	-21.6678	59.1473	-41.7894	53.6765	-11.2349	48.8971	-12.2358	52.9405	-42.6632	50.9278	-39.2728	58.8893	-71.6609	50.1137	-52.9441	50.6047	-31.4546	60.1779	-40.3605	48.2175	-52.4455	56.8608	-56.5838	57.1031	-34.786	54.5645	-25.7697	48.3157	-27.1107	51.7401	-31.1752	46.3566	-18.9032	54.3977	-16.2888	55.8565	-32.4952	66.1912	-27.3515	56.777	-16.9074	42.9546	-17.4015	57.5298	-23.8712	56.1676	-33.8129
55.6785	-28.9059	50.2094	-19.0032	61.1477	-38.8086	56.5257	-8.6709	50.8298	-9.2169	54.7782	-39.728	52.9462	-36.7235	60.7627	-68.536	52.3812	-50.7526	52.4988	-28.9047	62.8371	-37.0669	50.3455	-50.4451	58.5096	-53.1855	59.1336	-31.9002	57.1083	-22.9998	49.3674	-24.2202	53.7398	-28.0001	48.4151	-16.544	57.5773	-15.131	58.5951	-30.5809	69.6934	-25.2132	59.9456	-14.6311	44.5491	-14.631	60.5336	-21.3326	58.6699	-30.9502
57.7847	-26.0676	52.3781	-16.2841	63.1913	-35.8512	60.0903	-7.2124	53.0405	-6.5697	56.4559	-36.7434	54.9269	-34.1363	62.3497	-65.2248	54.2694	-48.2525	54.2767	-26.2759	65.4273	-33.73	52.3745	-48.3398	59.6728	-49.5791	60.9295	-28.8503	59.1068	-19.8037	50.8504	-21.5373	55.6057	-24.747	50.3313	-14.0785	61.1747	-14.7327	61.1334	-28.4407	73.2413	-23.1017	63.9424	-13.2944	46.5274	-11.9623	64.0108	-19.4252	61.6372	-28.4986
59.7498	-23.242	54.575	-13.6288	64.9247	-32.8553	63.7732	-6.9128	55.9544	-4.5777	57.6249	-33.5016	57.0933	-31.6966	64.0044	-61.9514	56.0945	-45.6786	55.8977	-23.5521	67.7815	-30.2399	54.5093	-46.3509	60.8616	-45.9877	62.8034	-25.8773	61.4669	-17.0346	52.3734	-18.8603	57.7957	-21.5727	52.0083	-11.4235	64.8284	-14.838	63.4069	-25.9993	76.8756	-21.4231	68.0245	-12.7147	48.6398	-9.572	67.482	-17.571	64.8322	-26.3813
61.8089	-20.8119	56.9363	-11.5403	66.6814	-30.0835	67.3211	-8.1254	58.8727	-2.4572	59.4323	-30.5792	59.0031	-29.0582	65.569	-58.6444	58.0186	-43.1838	57.5481	-20.8468	70.6299	-27.0767	56.4426	-44.2068	62.7215	-42.6862	64.8437	-23.051	64.4534	-14.7358	53.5898	-16.0139	58.9263	-18.3221	53.695	-8.7797	68.2416	-16.2196	65.4491	-23.3562	80.906	-20.9814	72.1714	-12.6473	51.1827	-8.1267	71.2016	-16.3617	68.1983	-24.5672
64.1693	-18.1789	59.5186	-9.1423	68.82	-27.2156	70.3612	-9.9907	62.0236	-0.9765	60.9623	-27.5325	60.7211	-26.2763	66.7407	-55.1526	59.7643	-40.5944	59.3758	-18.253	73.5017	-24.1471	58.1023	-41.7822	64.0089	-39.1474	66.884	-20.1297	67.3992	-12.4474	55.1127	-13.3418	58.8054	-14.541	55.4545	-6.1174	71.4848	-18.4641	67.4552	-20.6645	84.9136	-21.838	76.2749	-13.3336	54.1353	-7.0784	74.6311	-15.9103	71.7833	-23.3958
67.5147	-14.9932	64.8834	-4.6361	70.146	-25.3503	73.1487	-12.5281	65.5542	-0.4075	62.133	-24.2832	62.2757	-23.4069	68.3048	-51.8324	61.1909	-37.8568	61.0894	-15.5852	76.8485	-21.6711	59.7251	-39.35	65.0982	-35.473	69.3902	-17.8668	70.6504	-10.4232	56.8548	-10.7817	59.0861	-10.8097	57.5671	-4.0341	72.7169	-21.787	69.6023	-18.0748	87.324	-24.9506	79.5436	-15.7975	57.1508	-6.1648	77.8038	-16.77	75.5916	-22.8446
70.3072	-13.3829	68.3397	-2.9082	72.2747	-23.8576	75.6806	-15.5637	69.138	-0.283	63.5999	-21.1563	63.5936	-20.4216	69.0902	-48.3103	62.3531	-34.9576	62.6791	-12.8395	80.5698	-20.0325	61.2314	-36.8522	66.7826	-32.2076	72.6291	-16.6841	74.0683	-9.7045	58.504	-8.2071	59.8086	-7.1589	60.3579	-2.7171	73.5202	-25.4802	71.8051	-15.5065	88.9271	-28.8796	82.2091	-19.0436	60.3034	-5.4889	81.1711	-17.6865	79.3962	-23.6537
72.4885	-12.4486	70.7308	-2.0387	74.2462	-22.8585	77.1965	-19.0943	72.5428	-0.7125	65.2926	-18.1791	64.8605	-17.4035	69.2805	-44.6342	63.3768	-31.9935	63.9921	-9.9596	84.332	-21.035	62.5918	-34.2545	69.5587	-29.6173	75.8422	-15.8703	77.7633	-9.8985	59.4698	-5.2652	61.2021	-3.6988	63.0497	-1.1739	74.1	-29.2441	74.1541	-13.1907	89.2094	-32.9828	83.6127	-22.8408	63.2484	-5.5009	84.4341	-19.5409	82.6208	-25.5223
75.2435	-12.0246	73.9636	-1.607	76.5234	-22.4421	78.7508	-22.7244	75.7266	-2.3422	66.699	-15.0687	65.9891	-14.3493	69.1565	-40.9645	63.8674	-28.9367	65.0314	-6.9649	87.3331	-23.0305	63.7465	-31.5764	72.779	-27.6737	78.4416	-15.3957	81.373	-11.0932	60.9074	-2.5868	63.1012	-0.4499	65.8115	-0.1756	73.9951	-33.0763	76.7113	-11.2506	88.4583	-36.7524	84.6074	-26.914	66.0166	-6.6143	85.3368	-22.0857	84.8975	-28.5046
77.4799	-12.1762	76.2372	-0.9585	78.7225	-23.3939	79.812	-26.4875	78.7091	-4.1972	68.1934	-12.0887	66.893	-11.2229	69.5125	-37.2996	64.3731	-25.871	65.8621	-3.8942	89.3055	-26.6923	64.8297	-28.8661	76.377	-26.6115	81.5939	-16.1418	84.4533	-13.1759	62.7017	-0.055	65.0997	2.7284	68.8242	0.2274	73.0758	-36.6799	78.9277	-9.159	85.3918	-39.7778	85.0614	-30.9185	68.8513	-8.0352	85.2412	-25.2889	86.2164	-32.1193
79.713	-12.838	79.359	-0.9414	80.0671	-24.7346	80.0212	-30.4603	81.4697	-6.4398	70.6349	-9.6199	67.6358	-8.0495	69.5482	-33.6874	64.9278	-22.86	66.9173	-0.9132	90.36	-30.4035	66.1774	-26.2693	80.1133	-27.0749	84.8767	-16.7866	86.2925	-16.4589	64.3282	2.565	67.5874	5.6798	71.7648	-0.2947	72.2465	-40.2133	81.2834	-7.3609	82.6483	-42.8154	83.5697	-34.8439	71.5679	-9.8199	84.2167	-28.8957	86.7365	-35.9658
81.6699	-14.2596	82.627	-2.4062	80.7129	-26.1129	79.447	-34.2062	83.4626	-9.2556	72.9431	-7.3488	68.3202	-4.8473	70.1696	-30.0886	65.6565	-19.9423	68.341	1.8773	89.7901	-34.547	67.5211	-23.6681	83.8278	-28.145	87.1251	-18.0874	86.5295	-20.1849	65.6073	5.4106	70.9852	6.6756	74.6027	-1.4482	70.204	-43.5751	84.069	-6.3744	79.5047	-45.6996	82.5854	-38.8633	73.5233	-12.3058	82.6841	-32.0898	84.9183	-38.9249
83.0004	-16.0334	85.9065	-5.5861	80.0943	-26.4807	77.335	-37.4892	84.5492	-12.6703	75.4641	-5.2271	69.0648	-1.6657	71.5646	-27.1158	66.8335	-17.2518	70.0317	4.5761	88.6186	-38.5514	68.8993	-21.0921	86.0193	-30.8215	87.839	-21.6177	86.2696	-23.8203	67.0718	8.0316	74.691	7.44	77.2905	-2.913	67.8427	-46.5867	87.1749	-5.5723	75.6073	-45.501	80.9806	-42.6624	74.5619	-15.3841	80.2632	-34.4275	82.0819	-41.6096
83.8157	-18.4064	88.671	-11.6893	78.9603	-25.1234	74.8954	-40.486	86.4903	-15.807	78.2207	-3.2669	69.8554	1.5981	74.8723	-25.2019	68.8221	-14.9154	71.752	7.2984	87.3588	-42.4647	70.3664	-18.5684	86.776	-34.5656	88.3404	-24.8199	84.449	-27.1432	69.3108	10.1803	78.3922	7.9712	79.8731	-4.6461	64.5952	-48.7839	90.4044	-5.9496	71.4336	-45.6984	78.2223	-45.8423	74.997	-18.5932	76.6349	-36.0921	79.5005	-44.4757
84.0364	-21.0372	89.6172	-19.2253	78.4555	-22.8491	71.8844	-43.0024	87.3335	-18.9411	81.1713	-2.1163	71.6164	3.9485	77.8882	-23.443	71.2681	-13.3593	73.7382	9.5383	86.0384	-46.3902	71.863	-16.0547	87.1332	-38.3462	87.3412	-27.9191	82.5142	-30.3596	71.0238	12.926	82.0173	7.2463	81.7507	-7.0072	61.9362	-51.3753	93.3465	-7.482	68.2441	-47.9243	76.9092	-49.5574	74.8938	-21.7602	73.0253	-37.6138	76.4853	-47.0896
83.7825	-23.8168	88.937	-26.7353	78.628	-20.8983	69.2014	-45.8551	85.866	-22.2043	84.2541	-2.5387	74.3444	5.1832	81.3679	-22.7185	74.0147	-12.6994	76.4332	10.976	85.8327	-50.6007	73.4314	-13.6401	87.1761	-42.1307	85.7379	-31.1095	80.7011	-33.637	73.428	14.5266	84.2819	4.3282	83.1087	-9.8879	60.2517	-54.7738	95.5415	-9.957	66.9861	-51.9769	76.6981	-53.7501	74.2426	-24.704	69.981	-40.2916	75.5031	-50.5482
83.0143	-26.426	87.4943	-30.9254	78.5342	-21.9266	66.7924	-49.0731	84.4425	-25.4862	87.15	-4.0308	77.1618	5.933	84.7631	-23.4924	76.8568	-12.4888	79.3826	12.0634	86.7204	-54.8876	75.0942	-11.3025	87.2379	-45.7589	84.0225	-34.0542	79.2336	-37.0243	76.382	15.0262	86.4739	1.2491	84.3516	-12.8222	60.0253	-58.5064	96.7091	-12.9263	67.6531	-55.7818	77.0267	-57.8322	73.0487	-27.6468	67.1756	-43.2147	75.5377	-54.2958
82.1185	-29.2254	87.7574	-30.9288	76.4796	-27.522	65.3269	-52.5277	82.7535	-28.5941	89.5209	-6.4318	79.9122	5.9125	87.5408	-25.6538	79.7671	-13.0312	82.3727	12.8726	89.1847	-57.7461	77.0192	-9.4076	89.9485	-48.3072	82.327	-37.1405	78.2123	-40.6146	78.528	12.7017	88.1744	-1.9679	84.2977	-15.8637	61.4506	-61.963	96.7789	-16.1879	71.1878	-58.3795	79.005	-61.4986	71.6639	-30.5644	64.9866	-46.5056	77.2873	-57.6507
81.1173	-32.3068	89.1177	-29.0797	73.1169	-35.5338	66.1746	-56.3686	80.6552	-31.4729	90.244	-9.5551	82.6793	5.0529	89.761	-28.6869	82.165	-14.1678	85.348	12.2227	93.4484	-57.6789	79.4175	-7.9305	93.7951	-48.6575	81.6333	-40.5305	76.9072	-44.0038	79.7534	9.8601	89.5668	-5.4715	83.7079	-18.972	64.4621	-64.3206	96.3522	-19.5633	74.6496	-60.7365	82.2156	-64.1391	70.6195	-33.6033	64.3719	-50.3733	79.7502	-60.6227
80.493	-35.9325	90.1368	-23.0256	70.8492	-48.8393	67.4453	-60.0058	78.3366	-34.2935	90.2071	-13.0579	85.631	3.8737	91.8676	-31.6599	83.9482	-16.9742	88.0163	10.7293	97.1992	-55.8571	82.2644	-7.8552	97.416	-47.5553	81.5893	-44.0625	77.8092	-47.692	79.7151	6.8424	90.7278	-8.9382	83.1729	-22.0929	68.1357	-65.6337	95.0926	-22.5367	78.6669	-60.5642	85.3391	-67.1568	70.6724	-36.8383	65.4798	-53.9419	82.6526	-63.5523
82.5821	-40.4826	88.9387	-22.5824	76.2254	-58.3828	70.6665	-62.3315	77.0592	-37.4826	90.1385	-16.4917	88.3707	2.3115	93.759	-34.9801	85.5978	-19.6535	90.2398	8.464	100.314	-53.0927	84.9221	-8.4074	100.544	-45.472	82.7249	-47.388	79.9531	-50.4563	79.3049	3.782	89.8357	-12.473	81.7231	-24.7044	71.9713	-65.9642	93.1827	-25.2962	82.8072	-60.5375	89.3159	-67.2528	71.2264	-40.0587	67.9827	-56.7739	85.9602	-63.6561
85.8815	-42.6676	88.3143	-24.6531	83.4487	-60.682	74.4914	-63.0595	76.2959	-41.0069	90.2188	-19.9392	90.5102	-0.0426	96.8381	-36.6069	86.7544	-22.523	91.5269	5.5849	102.868	-49.7183	87.2502	-10.0521	103.567	-43.2018	85.3055	-49.1612	83.0695	-52.8492	79.3026	0.6704	88.6042	-15.9504	79.6442	-27.0651	75.4922	-65.7601	91.3073	-28.0867	86.8676	-60.3766	93.287	-66.3373	72.658	-42.7971	71.888	-57.3625	89.438	-61.8365
88.8687	-43.538	88.4603	-26.67	89.2772	-60.406	78.4252	-63.1396	75.7182	-44.5065	90.5653	-23.3586	92.2407	-2.7563	100.479	-36.4331	87.7497	-25.4525	91.7146	2.4521	104.799	-46.0254	88.8056	-12.3947	106.534	-40.7176	88.9286	-49.9577	85.9546	-54.9893	78.0837	-1.954	87.3168	-19.4785	77.587	-29.3389	78.8526	-64.2565	89.3039	-30.7769	90.5537	-58.6394	96.8799	-64.1975	75.3646	-44.8297	75.8757	-57.7781	92.8869	-60.172
91.3799	-43.1376	88.442	-28.2206	94.3178	-58.0545	82.2748	-62.2709	77.3176	-47.6645	91.4588	-26.6895	93.0588	-5.7716	103.817	-35.1128	89.1624	-28.1335	90.98	-0.6739	106.172	-42.0014	89.6117	-15.1886	107.897	-37.4732	92.4651	-50.1628	89.3239	-53.5118	76.3993	-4.5921	86.3273	-23.0874	76.3783	-32.1999	82.2512	-62.3629	87.5476	-33.5847	93.6227	-55.8225	100.224	-61.7337	78.2749	-46.1857	79.8379	-58.3084	95.8159	-57.7986
93.9069	-42.1374	88.9536	-29.5985	98.8602	-54.6762	85.9086	-60.8138	79.5833	-50.5175	92.8698	-29.8508	93.2367	-9.0026	106.656	-32.7666	90.8683	-30.8504	90.8515	-3.8435	107.417	-37.9789	90.0998	-18.0448	108.076	-33.6205	95.9848	-49.5573	92.7097	-51.7855	75.4255	-7.5328	85.8289	-26.8147	76.1562	-35.2937	85.4445	-60.1336	86.4349	-36.7196	96.8139	-53.234	103.237	-58.9647	81.4133	-46.7123	83.7611	-58.434	98.5728	-55.1141
95.8954	-41.0582	89.5768	-30.7714	102.214	-51.345	89.3078	-58.7904	82.1044	-53.0582	94.5885	-33.0652	93.1835	-12.1826	108.833	-29.8147	92.9206	-32.4502	90.7782	-6.9224	108.579	-33.9211	90.9581	-20.899	107.861	-29.8452	99.0595	-48.06	96.0991	-50.1806	73.6523	-10.066	85.8106	-30.5797	76.5166	-38.3601	88.1529	-57.5828	86.963	-40.0411	99.637	-50.2535	105.363	-55.3849	84.6875	-46.7215	87.5913	-57.7455	100.824	-52.0149
97.5502	-40.1108	90.2794	-31.7704	104.821	-48.4512	92.6788	-56.7469	84.9839	-55.2797	97.352	-34.5946	92.6938	-15.279	109.882	-26.3068	95.9877	-32.2994	89.3138	-9.6191	109.695	-29.8636	92.5217	-23.2135	108.333	-26.0853	101.634	-45.5594	99.2802	-48.4209	72.1552	-12.7201	86.3751	-34.2328	77.3978	-41.4534	90.4538	-54.6169	88.5277	-42.6198	102.005	-46.9207	107.597	-51.8925	87.8628	-46.3763	91.0646	-56.1019	103.232	-49.0109
99.5398	-38.5069	91.567	-32.3846	107.513	-44.6292	95.0734	-53.7285	88.4358	-54.9255	100.848	-34.8643	91.8353	-18.3519	110.74	-22.7652	99.1278	-31.9459	87.6243	-12.359	110.01	-25.6781	95.0051	-24.8849	108.104	-22.3113	103.786	-42.7155	101.609	-45.4504	71.1512	-15.6544	88.0016	-37.646	79.3966	-42.5727	92.6502	-51.5372	91.7189	-43.9891	104.241	-43.4689	109.442	-48.2088	90.874	-45.2606	94.288	-53.754	105.419	-45.8696
101.288	-36.6789	92.981	-32.6292	109.595	-40.7285	96.6119	-50.0748	91.5837	-53.4634	104.245	-34.6644	90.9538	-21.4587	110.83	-19.1341	101.761	-31.1621	86.2929	-15.1936	110.175	-21.4622	97.7654	-25.8182	107.839	-18.5327	105.785	-39.7764	103.936	-42.5419	69.9661	-18.5474	90.3885	-40.5272	82.7703	-42.794	94.825	-48.3589	95.0674	-44.1391	106.409	-40.002	111.081	-44.4079	93.7705	-43.7254	97.2244	-51.0359	106.899	-42.3714
102.919	-34.4934	94.6136	-32.0904	111.224	-36.8964	97.8524	-46.3265	94.2566	-50.9648	107.423	-33.2579	90.948	-24.7397	110.583	-15.4917	103.708	-28.5455	84.1116	-17.519	110.49	-17.2693	100.682	-25.9901	107.413	-14.7767	107.111	-36.541	106.346	-39.6897	69.6718	-21.5724	93.662	-42.3927	85.8265	-43.0673	96.5933	-44.9287	98.0672	-43.0076	107.995	-36.2121	112.783	-40.6261	95.8869	-41.455	99.9839	-48.2208	107.845	-38.687
104.346	-32.3772	96.4259	-31.0526	112.266	-33.7019	98.9949	-42.5629	96.9456	-48.5949	110.774	-31.9769	91.7159	-27.8539	109.849	-11.9526	105.329	-25.8986	82.3527	-19.9786	110.285	-13.0655	103.605	-25.6065	106.944	-11.0184	108.249	-33.2376	108.658	-36.782	69.8093	-24.5763	97.2126	-43.5062	88.8172	-42.4095	97.4244	-41.2085	101.022	-41.2144	109.577	-32.4263	114.256	-36.7961	97.6864	-38.664	102.303	-44.99	108.781	-34.9901
105.962	-29.5761	98.2675	-29.2682	113.656	-29.884	99.2558	-38.6524	99.3021	-45.9374	112.823	-29.622	93.7664	-30.5351	109.472	-8.3146	106.943	-23.2277	81.9332	-23.1819	109.897	-8.8613	106.239	-24.3102	106.552	-7.2829	110.169	-30.2525	110.256	-33.4034	71.1093	-27.4335	100.895	-44.1778	91.6625	-41.2617	98.6083	-37.6106	103.934	-39.559	111.356	-28.662	114.849	-32.6875	99.5656	-36.0242	104.679	-41.7655	109.88	-31.3114
107.184	-26.5279	99.9566	-26.9754	114.411	-26.0803	99.3362	-34.7117	101.251	-42.9526	114.289	-26.4603	96.6358	-31.7488	109.085	-4.6609	108.354	-20.523	82.8132	-26.1325	109.111	-4.7123	108.015	-22.1099	105.25	-3.708	111.541	-27.0052	111.998	-30.1289	72.4694	-30.3604	104.436	-43.5096	94.4655	-39.903	99.4873	-33.8527	106.13	-37.2125	111.955	-24.689	114.728	-28.5536	101.51	-33.4082	106.62	-38.4351	111.093	-27.6938
108.189	-23.3644	101.441	-24.3305	114.937	-22.3983	99.5501	-30.7958	102.749	-39.7077	115.329	-23.2054	99.8646	-31.7043	108.228	-1.0984	109.582	-17.6547	84.8626	-28.6849	108.201	-0.5869	109.17	-19.3197	104.037	-0.1228	112.756	-23.6801	113.363	-26.7235	74.6953	-32.1662	107.834	-41.6394	97.1317	-38.3764	100.294	-30.0605	108.108	-34.5369	111.932	-20.5703	115.266	-24.4604	103.305	-30.7376	108.157	-34.9346	111.138	-23.8821
108.91	-20.2425	102.579	-21.7996	115.241	-18.6855	99.8526	-26.8989	104.217	-36.4569	115.793	-19.7996	103.071	-31.0627	107.29	2.447	110.475	-14.6462	87.4054	-30.7134	107.154	3.5095	109.951	-16.5229	102.765	3.4343	113.725	-20.3024	114.262	-23.0788	77.7623	-32.6806	110.725	-39.4529	99.4621	-36.4324	100.821	-26.2464	109.946	-31.7213	111.719	-16.4746	115.449	-20.341	104.466	-27.7322	109.071	-31.0977	111.249	-20.046
109.323	-16.8051	103.393	-18.4963	115.253	-15.1139	99.7121	-22.9633	105.683	-33.2104	116.378	-16.405	105.8	-29.7457	106.644	6.0579	110.768	-11.5225	90.4611	-30.9168	105.973	7.5699	110.677	-13.7061	101.16	6.8477	114.063	-16.7849	114.841	-19.3855	80.7203	-31.6646	112.113	-35.9645	101.559	-34.1366	101.273	-22.4291	111.5	-28.8298	111.917	-12.3742	115.087	-16.2442	105.692	-24.7295	109.913	-27.2352	111.166	-16.2341
109.596	-13.5376	103.986	-14.9481	115.206	-12.1271	99.3993	-19.0438	107.159	-29.9673	117.348	-13.0879	107.622	-26.8752	105.606	9.5843	110.653	-8.3687	93.7144	-31.0027	104.313	11.4301	111.689	-10.9503	99.3932	10.1964	114.578	-13.2973	114.819	-15.6472	83.7774	-31.3142	113.209	-32.3355	103.391	-31.6094	101.678	-18.5905	112.719	-25.8333	111.278	-8.3288	114.052	-12.2232	107.056	-21.7912	110.603	-23.3785	110.404	-12.4602
109.745	-10.2725	104.293	-11.4629	115.196	-9.0821	99.3967	-15.1152	108.804	-26.7634	118.113	-9.7994	109.385	-24.1231	104.233	12.9872	110.238	-5.2597	96.8948	-31.0744	102.634	15.3054	112.584	-8.1691	97.658	13.5783	114.773	-9.786	114.799	-11.9043	86.8349	-30.8457	114.3	-28.7371	104.921	-28.8947	101.852	-14.7201	113.658	-22.6405	110.54	-4.2883	113.11	-8.1962	107.853	-18.6582	111.04	-19.4998	110.318	-8.6703
109.829	-7.5426	104.555	-8.7371	115.104	-6.348	98.9542	-11.2632	109.922	-23.4281	117.397	-6.4147	110.719	-21.1586	102.662	16.3064	109.698	-2.1625	99.5758	-29.8285	100.412	18.9018	113.078	-5.3207	95.6952	16.7457	114.871	-6.2383	114.726	-8.1713	89.7307	-29.816	115.006	-25.13	106.176	-26.0696	102.176	-10.8858	115.013	-19.5342	109.865	-0.2296	112.169	-4.1692	108.608	-15.4989	111.227	-15.5439	109.88	-4.9041
109.497	-4.227	104.227	-5.1802	114.767	-3.2738	98.0126	-7.4237	110.417	-19.8812	116.65	-3.0407	111.639	-18.0264	101.13	19.6438	109.475	0.9805	101.98	-27.545	98.6128	22.7314	113.122	-2.3971	92.9754	19.4055	114.548	-2.7471	114.549	-4.451	91.9948	-27.7653	114.293	-21.4224	107.662	-23.359	102.183	-7.0919	115.734	-16.3058	108.874	3.7166	111.274	-0.1192	109.356	-12.3479	110.64	-11.6501	108.937	-1.181
109.06	-0.7497	103.737	-1.1069	114.383	-0.3925	97.3598	-3.55	110.49	-16.3106	116.361	0.3782	112.012	-14.8101	99.5643	22.9613	108.66	3.9616	104.139	-25.2304	96.2734	26.2167	113.03	0.5178	90.5294	22.2885	114.05	0.7306	113.913	-0.7846	94.1608	-25.5175	114.091	-17.6841	108.888	-20.5066	101.894	-3.2423	116.168	-12.9732	107.322	7.5267	109.827	3.7284	109.947	-9.1697	110.059	-7.7698	107.796	2.4713
108.59	2.5171	103.153	2.4075	114.027	2.6267	96.4453	0.2743	110.573	-12.735	116.086	3.7678	112.389	-11.6051	97.7178	26.143	107.618	6.9436	106.265	-22.837	93.5553	29.4549	112.843	3.4272	88.345	25.373	113.853	4.2413	113.315	2.914	96.3891	-23.3653	114.235	-13.9488	109.841	-17.5343	101.325	0.5918	116.949	-9.7035	106.304	11.5189	108.429	7.5967	110.556	-5.9888	109.287	-3.8758	106.959	6.2105
107.837	5.9278	102.232	6.2203	113.442	5.6354	95.7674	4.149	110.574	-9.1737	114.722	6.9775	112.454	-8.3768	95.5354	29.0805	106.754	9.9694	108.091	-20.2986	90.9061	32.7471	112.574	6.3449	86.202	28.5156	113.253	7.7029	112.517	6.5411	98.6606	-21.2325	114.351	-10.2864	110.781	-14.5633	100.515	4.3738	117.538	-6.4033	104.39	15.1147	107.341	11.572	111.08	-2.8037	108.987	0.111	106.145	9.9301
106.872	9.4331	101.079	10.0165	112.665	8.8497	94.706	7.8857	109.983	-5.6425	113.469	10.1915	112.373	-5.1195	93.4488	32.0879	105.719	12.9316	109.354	-17.3871	88.0633	35.8867	112.094	9.2191	83.5896	31.1851	112.131	11.0093	111.327	10.0829	99.8444	-18.4653	112.907	-6.7631	111.358	-11.5069	99.8095	8.122	117.91	-3.0807	102.685	18.8426	105.642	15.342	111.245	0.4289	108.517	4.0658	105.05	13.5738
106.029	12.0844	100.125	12.7059	111.933	11.463	93.6645	11.6687	109.504	-2.0981	112.555	13.5099	112.107	-1.9015	91.518	35.2063	104.565	15.8545	110.615	-14.469	84.9934	38.7702	111.311	12.0269	80.6758	33.6244	110.765	14.296	109.735	13.4639	101.166	-15.6925	111.585	-3.2415	111.766	-8.4127	99.5307	11.9487	117.441	0.2367	100.95	22.5485	104.71	19.3769	111.285	3.6635	107.865	7.9822	103.586	17.1263
104.816	15.3837	98.4977	16.6163	111.134	14.1511	92.3979	15.3858	108.865	1.4086	111.517	16.739	111.603	1.3012	89.1913	38.025	103.276	18.73	111.822	-11.5382	81.68	41.4064	110.088	14.6576	78.0232	36.32	109.301	17.5229	108.063	16.8152	102.992	-13.1805	110.85	0.4189	112.278	-5.3269	98.1128	15.5782	117.212	3.5993	98.8046	26.0559	103.225	23.2504	110.978	6.8778	107.083	11.8521	102.155	20.6839
103.606	18.6544	96.9631	20.2788	110.249	17.03	90.7706	18.9699	107.86	4.8397	109.713	19.7091	110.958	4.4949	86.7295	40.752	102.1	21.6509	112.898	-8.5271	78.5964	44.3179	108.966	17.3432	75.5101	39.1467	108.09	20.846	106.47	20.1969	104.143	-10.3208	109.928	4.02	112.306	-2.2028	97.4341	19.3871	117.031	6.9279	96.5892	29.5115	101.105	26.7725	110.395	10.0556	106.031	15.6052	100.576	24.1465
102.206	21.9674	95.4599	23.0862	108.953	20.8486	89.2556	22.6087	106.338	8.0671	108.371	22.885	110.264	7.6859	84.7858	43.8909	100.88	24.5536	113.391	-5.4363	75.0698	46.5948	108.111	20.149	72.7909	41.7777	106.619	23.9676	104.968	23.6216	104.914	-7.334	108.534	7.5095	112.204	0.9334	96.4597	23.1163	116.044	10.1061	94.0522	32.7295	98.9509	30.3087	109.837	13.2528	105.379	19.5186	98.5182	27.3976
100.721	24.7585	93.6575	25.8906	107.785	23.6263	87.8072	26.2325	104.921	11.3445	106.785	25.9351	109.389	10.7792	82.452	46.636	99.5984	27.4276	113.575	-2.2674	71.5555	48.9224	107.258	22.956	69.8937	44.2105	104.633	26.8612	103.359	27.0067	105.296	-4.2744	107.22	11.0172	112.173	4.063	95.0502	26.7325	114.985	13.2655	91.4736	35.9198	97.0672	33.8923	109.389	16.4612	103.975	23.1444	96.6225	30.7313
99.1536	27.7081	91.4583	29.4036	106.849	26.0127	85.9496	29.6618	103.562	14.6459	105.001	28.8859	108.396	13.8581	79.6746	49.0537	98.3305	30.2982	113.516	0.897	68.2445	51.5611	106.239	25.6785	67.004	46.6722	103.299	30.1158	101.323	30.119	105.35	-1.1856	105.739	14.5167	112.742	7.1533	93.3898	30.1931	113.798	16.4146	88.8602	39.0937	93.8537	36.5477	108.382	19.511	101.99	26.6495	94.5339	33.9369
97.5465	30.6624	89.4303	32.5684	105.663	28.7565	84.35	33.2679	102.031	17.873	103.046	31.7169	107.56	17.0193	77.1091	51.681	97.035	33.1635	113.461	4.0683	64.6776	53.813	104.929	28.2888	63.8806	48.7705	101.731	33.3203	99.0354	33.0855	105.789	1.8702	103.55	17.4373	112.655	10.2289	91.3503	33.4976	112.754	19.6014	86.039	42.053	91.5221	39.9869	107.321	22.5696	100.482	30.3329	92.3964	37.1146
95.7801	33.5004	87.2481	35.3598	104.312	31.641	82.4394	36.6875	100.487	21.0973	100.782	34.2903	106.666	20.1094	74.3187	54.0655	95.6282	35.9653	113.617	7.2511	60.977	55.873	104.016	31.0638	60.6914	50.7777	100.245	36.4854	96.7678	36.0615	106.047	4.911	101.007	20.1966	112.067	13.316	89.7068	36.9805	111.303	22.5851	83.0145	44.8188	88.4639	42.7287	106.371	25.6728	98.6001	33.8589	90.3453	40.344
93.8918	36.2277	85.0143	38.061	102.769	34.3945	80.1381	39.8931	98.7836	24.2297	98.9931	37.2406	104.96	22.8655	71.5145	56.438	93.8445	38.5752	113.16	10.3051	57.1462	57.6271	103.058	33.8147	57.773	53.1944	97.9136	38.9903	94.5425	39.0816	105.478	7.9541	98.9246	23.3351	111.988	16.4493	87.7875	40.3308	109.558	25.4651	80.3591	47.9549	85.4811	45.5947	105.178	28.6823	96.3092	37.1182	88.2299	43.5343
92.0111	38.7976	82.795	40.537	101.227	37.0581	77.9072	43.0842	96.8986	27.266	96.9757	39.9623	103.484	25.7611	68.6539	58.741	92.4066	41.3515	112.068	13.3158	53.3059	59.3844	101.62	36.3675	54.5687	55.203	95.4652	41.5555	91.9379	41.7295	105.129	11.0277	96.9564	26.539	111.73	19.5646	85.814	43.6778	107.894	28.3811	77.3158	50.711	82.5164	48.4673	103.829	31.6293	93.9616	40.3374	86.2539	46.8269
90.0084	41.4154	80.2687	43.2535	99.7481	39.5773	75.5215	46.1561	95.1405	30.3827	94.4055	42.279	102.307	28.8016	65.7012	60.9123	91.0947	44.2013	111.548	16.4489	49.3536	60.8843	100.144	38.9074	51.6476	57.6125	93.0291	44.0926	89.094	44.1761	104.451	14.0206	94.3272	29.1961	111.22	22.6673	83.8438	47.0076	106.267	31.3151	73.9234	53.0126	79.3141	51.0888	102.401	34.5366	91.7007	43.6132	84.1728	50.0375
87.6912	44.2554	77.5016	46.0535	97.8809	42.4574	73.2404	49.3738	93.2036	33.3671	92.0747	44.8225	100.561	31.5736	62.8664	63.2436	89.3625	46.8454	110.82	19.5215	45.4952	62.5808	98.8147	41.5002	48.3628	59.4793	90.7329	46.7916	86.2871	46.6477	103.448	16.9387	91.9453	32.0683	110.624	25.7381	81.2223	49.842	104.641	34.2474	70.7025	55.5644	76.1465	53.748	100.675	37.2668	89.2171	46.7427	81.6656	52.9388
85.4119	46.9254	74.793	48.7467	96.0307	45.1042	70.6571	52.3274	91.0003	36.172	89.7385	47.3817	98.7043	34.2437	59.9724	65.5077	87.2305	49.1519	109.76	22.5163	41.6261	64.28	97.8139	44.2626	45.0445	61.3051	87.9733	48.9071	83.3896	49.0171	102.314	19.7968	89.7755	35.1241	109.892	28.7775	78.6861	52.7708	102.891	37.1212	67.4849	58.0101	72.9883	56.4223	98.8191	39.9217	86.7011	49.8513	79.1782	55.8689
83.1622	49.1502	72.2291	50.7082	94.0953	47.5922	67.8415	55.0875	88.6404	38.859	87.1128	49.5505	96.7312	36.8249	56.8117	67.3594	85.0991	51.4377	108.769	25.5356	37.619	65.613	96.3898	46.7406	41.7506	63.1635	85.0266	50.8609	80.5937	51.5056	101.314	22.7121	87.0594	37.7182	109.171	31.8202	76.1503	55.6944	100.837	39.7687	63.6883	59.6142	69.5325	58.6993	96.9064	42.5381	83.9425	52.7245	76.564	58.649
80.7486	51.4843	69.1548	53.1892	92.3424	49.7793	64.8125	57.5652	86.7583	41.9232	84.2383	51.4512	94.8533	39.4898	53.8585	69.5578	83.3003	54.0051	107.585	28.4615	33.5342	66.694	94.588	49.0689	38.4778	65.074	82.2628	53.0818	77.5458	53.6156	100.398	25.661	84.9147	40.8044	108.076	34.7546	73.4593	58.471	98.7901	42.4212	60.2001	61.7794	65.7838	60.4684	94.7553	44.907	81.1957	55.6009	73.6745	61.1645
78.2387	53.9479	65.9278	55.7931	90.5496	52.1026	61.7062	59.9044	84.7001	44.7395	81.3457	53.3292	93.0075	42.1833	50.8239	71.5218	81.2471	56.3769	106.034	31.2381	29.385	67.5144	93.0519	51.5495	35.0959	66.7257	79.3515	55.0515	74.2894	55.4764	99.4804	28.6075	82.399	43.5583	106.698	37.5643	70.6353	61.1212	97.0638	45.3143	56.5275	63.6017	62.3071	62.6012	92.4069	47.1288	78.7485	58.7666	71.2121	64.0876
75.6617	56.3519	62.9591	57.9465	88.3642	54.7574	59.0913	62.8576	81.861	46.9473	78.6777	55.5423	91.1396	44.8504	47.3142	72.6508	79.0697	58.6645	104.903	34.207	25.2176	68.2591	91.4281	53.9603	31.4955	67.8919	76.5048	57.1289	70.9368	57.139	98.6083	31.5859	79.6556	46.125	105.232	40.3369	67.6712	63.5913	95.0847	48.0129	52.7758	65.2643	58.9826	64.9894	89.9821	49.2717	75.8765	61.5205	68.6382	66.8644
72.8123	58.6608	59.7696	59.9065	85.855	57.415	55.8754	65.0985	79.4314	49.5577	75.7636	57.3047	89.1094	47.3838	44.0837	74.4064	76.8195	60.8556	103.718	37.1024	21.0008	68.5527	89.6906	56.3073	28.2041	69.7792	73.6361	59.1736	67.6203	58.8544	97.168	34.2745	76.9093	48.6713	103.804	43.1228	64.5237	65.851	92.9455	50.5974	48.9992	66.8794	55.2069	66.7161	87.499	51.3558	73.0038	64.2706	65.8385	69.4547
70.1709	60.7158	56.6058	61.7438	83.7361	59.6878	52.4334	67.0323	76.9286	52.0708	72.6478	58.795	86.9261	49.811	40.7265	75.8277	74.6517	63.1402	101.725	39.5863	16.7699	68.5373	87.8452	58.5776	24.6252	70.9793	70.4631	60.7521	64.2886	60.5022	95.5557	36.8952	74.2074	51.2755	102.643	46.0367	61.3616	68.095	90.7239	53.1231	45.1689	68.3169	51.7185	68.9933	84.916	53.3011	70.1679	67.054	63.3508	72.3819
67.5353	62.7489	53.4465	63.4732	81.6242	62.0247	48.8663	68.6046	74.1517	54.3094	69.5678	60.3456	84.7881	52.2801	37.2851	77.0689	72.4105	65.316	100.016	42.2486	12.5397	68.4995	86.0235	60.8567	21.0166	72.1826	67.5445	62.7229	60.8343	61.937	94.6914	39.8786	71.5091	53.8856	101.246	48.7997	58.2778	70.436	88.5138	55.656	41.1869	69.3328	47.6759	69.6932	82.1412	54.97	67.1338	69.6488	60.8115	75.2485
64.6844	64.7599	50.0518	65.1406	79.3171	64.3791	45.2505	69.9873	71.3419	56.5122	66.4506	61.8235	82.5362	54.6365	33.7957	78.2118	69.8096	67.1036	98.5416	45.0692	8.3292	68.399	84.4556	63.3165	17.3402	72.9626	64.4718	64.4115	57.5154	63.6835	93.2435	42.5595	68.787	56.4613	99.428	51.3746	55.2507	72.8378	86.3072	58.1945	37.2157	70.3664	43.8006	71.0569	79.5206	56.8597	64.3835	72.5206	58.177	78.0308
61.7763	66.6911	46.6832	66.6073	76.8694	66.775	41.7886	71.7337	68.5252	58.7097	63.2164	63.0019	80.1339	56.856	30.3346	79.439	67.2378	68.9237	96.7337	47.6553	4.1573	67.642	82.577	65.5071	13.6062	73.504	61.2352	65.86	53.948	64.7928	91.5242	45.1486	66.0481	59.0168	97.6417	53.9575	51.9269	74.8366	84.093	60.7247	33.253	71.4411	39.8739	72.1843	76.9112	58.7733	61.4357	75.2032	55.6429	80.8969
58.8312	68.5691	43.4162	67.8279	74.2461	69.3102	37.9445	72.6424	65.7149	60.9151	59.9538	64.1372	77.7498	59.0914	26.8385	80.5598	64.6738	70.7499	94.7613	50.1445	-0.0463	67.2179	80.4272	67.5089	9.999	74.6485	58.0846	67.4697	50.5183	66.1471	89.9962	47.8275	63.3492	61.6259	96.0687	56.658	48.4571	76.5287	81.7849	63.1294	29.2516	72.3338	35.7642	72.8081	74.0797	60.3314	58.2141	77.5251	52.6452	83.2808
55.7994	70.2524	40.1646	68.7669	71.4342	71.738	34.0311	73.0053	62.931	63.1721	56.6761	65.1713	75.6043	61.5681	23.3656	81.7555	62.0671	72.5	92.7967	52.634	-4.2248	66.5506	78.3254	69.5306	6.2307	75.0532	54.9458	69.1189	47.3119	68.1145	88.3736	50.4464	60.6048	64.1737	94.6005	59.4166	45.0887	78.4115	79.4621	65.5076	25.2004	72.9812	31.6744	73.3657	71.103	61.5576	54.9858	79.8378	49.7368	85.7927
52.7089	71.8259	36.7529	69.6814	68.6648	73.9703	30.1362	73.4757	59.822	64.8914	53.2962	65.8281	73.3107	63.8307	19.8751	82.8875	59.592	74.4571	90.8402	55.1307	-8.3652	65.6879	76.2642	71.5985	2.4593	75.4545	51.7183	70.53	43.9507	69.7778	86.8004	53.107	57.9081	66.8067	92.7752	61.9632	41.745	80.3486	77.142	67.9444	21.1368	73.5484	27.5396	73.2387	68.0566	62.6376	51.7912	82.2031	46.8177	88.1997
49.5693	73.3198	33.2948	70.5229	65.8439	76.1166	26.2595	73.9494	56.6818	66.5695	49.8763	66.2278	70.5684	65.636	16.3401	83.8755	56.9372	76.0934	88.8827	57.6247	-12.4364	64.6291	74.2278	73.6997	-1.1688	76.5437	48.406	71.7731	40.3933	70.8945	85.1558	55.6886	54.8864	68.9681	90.9851	64.5416	38.1993	81.9051	74.6921	70.2259	17.1056	74.3127	23.4508	73.8636	64.9771	63.6092	48.3568	84.2283	43.3962	89.9262
46.369	74.7455	29.9652	71.2462	62.7729	78.2447	22.3274	74.0285	53.8168	68.7043	46.4629	66.7482	68.0815	67.7407	12.806	84.8412	54.0794	77.4381	86.9206	60.1198	-16.4529	63.3696	72.1787	75.7877	-4.8837	76.618	45.1095	72.9657	36.7194	71.5592	82.9316	57.8597	51.8304	71.0816	89.142	67.068	34.5476	83.1887	72.1754	72.4509	13.0393	74.8616	19.3288	73.9047	61.9549	64.7171	44.9958	86.3492	39.9832	91.6933
43.1529	76.0209	26.6974	71.6316	59.6084	80.4102	18.445	73.4528	50.9797	70.9008	43.0589	67.1483	65.4303	69.6285	9.2974	85.883	51.468	79.1915	84.8006	62.4546	-20.4505	61.9868	69.9714	77.6785	-8.6639	76.6427	41.7326	73.9924	33.0235	72.1419	81.1678	60.373	49.0828	73.6175	87.03	69.3858	30.8427	84.2998	69.5713	74.5731	8.9466	75.1025	15.2145	74.0459	58.9186	65.8151	41.7461	88.6331	36.5	93.2809
39.8967	77.1869	23.0657	72.0413	56.7278	82.3324	14.5372	73.6116	47.941	72.7046	39.6211	67.0729	62.5297	71.0809	5.773	86.9858	48.7279	80.7111	82.4763	64.6194	-24.4451	60.6224	67.541	79.3304	-12.4265	76.9577	38.3146	74.9127	29.3333	72.7354	79.4598	62.9339	45.884	75.5926	84.9094	71.6999	27.1312	85.4153	66.7841	76.4356	4.8456	75.3124	11.1298	74.7925	55.7467	66.5327	38.3099	90.6831	32.8902	94.507
36.7663	78.3138	19.9264	72.4083	53.6063	84.2193	10.6196	73.6319	44.6644	74.1499	36.2151	67.5547	59.415	72.0857	2.1549	87.1984	45.8696	82.0491	80.0504	66.6599	-28.4257	59.2075	65.2886	81.1468	-16.2027	76.6653	34.8447	75.61	25.6444	73.339	77.2896	65.1391	43.0205	77.9901	82.6526	73.8575	23.4595	86.5924	63.9321	78.2026	0.748	75.3645	7.0379	75.3412	52.7063	67.5904	34.6549	92.2683	29.1147	95.0504
33.4492	79.3098	16.7645	72.512	50.1339	86.1076	6.7259	73.0095	41.4383	75.6789	32.785	67.5788	56.5497	73.5791	-1.5109	87.2868	43.0085	83.383	77.656	68.7405	-32.0914	57.0885	63.0186	82.9443	-19.979	76.8541	31.4567	76.6972	21.9491	73.8974	74.7948	66.9391	40.0934	80.2906	80.239	75.8588	19.768	87.7114	61.0261	79.8966	-3.347	75.1096	2.904	75.2069	49.7653	68.973	31.1394	94.1324	25.2936	95.349
30.2715	80.1279	13.1722	72.5643	47.3707	87.6915	2.8757	72.1846	38.1933	77.1569	29.3352	67.4364	53.5797	74.8274	-5.1637	87.6566	40.3553	85.0657	75.3539	70.9287	-35.8514	55.1443	60.6087	84.6187	-23.7542	76.5764	28.0104	77.3104	18.2427	74.4103	72.4483	68.9023	36.8442	82.1898	77.8558	77.8899	15.9788	88.557	58.1303	81.6028	-7.4496	75.2981	-1.2332	75.0506	46.617	69.7409	27.6494	96.0517	21.4656	95.4711
26.9249	81.0373	10.1689	72.6165	43.6809	89.4581	-1.039	71.8784	34.9639	78.6575	25.8944	67.3798	50.4223	75.4462	-8.8184	87.9335	37.7253	86.751	72.8229	72.8131	-39.6607	53.3118	58.3896	86.5214	-27.5274	76.2894	24.488	77.6362	14.5361	74.886	70.3303	71.1591	33.588	84.056	75.4704	79.9187	12.2808	89.4988	55.2435	83.3316	-11.4959	74.7082	-5.3405	75.4833	43.5202	70.6407	23.9849	97.6216	17.6391	95.3851
24.6034	81.3188	9.2308	72.1164	39.9759	90.5213	-4.9409	71.4657	31.7809	80.2871	22.5223	66.6468	47.1494	75.5391	-12.3555	87.0204	34.753	87.8321	70.1447	74.5215	-43.4138	51.4198	56.1951	88.4558	-31.3162	76.0368	21.0193	78.3414	10.7993	74.9523	68.1649	73.3521	30.4035	86.0255	73.0665	81.9159	8.4786	89.9643	52.3292	84.9927	-15.5775	74.3203	-9.3928	75.4071	40.5185	71.8509	20.5749	99.7136	13.8141	95.0829
22.1457	81.6046	7.1655	71.7024	37.1259	91.5069	-8.784	70.8298	28.5438	81.7703	19.0897	66.4189	43.9337	76.0447	-15.955	86.4341	32.1153	89.5178	67.4127	76.131	-47.0951	49.3548	53.8202	90.1623	-35.0127	75.4593	17.6216	79.3836	7.0615	75.0179	66.0188	75.5666	27.1741	87.9342	70.4211	83.5683	4.6328	90.3694	49.3103	86.4423	-19.6569	73.9448	-13.449	74.6606	37.5028	73.0066	17.0378	101.51	9.9854	95.2935
19.8146	81.7545	12.2771	71.2211	27.352	92.2878	-12.5985	70.1034	25.302	83.2543	15.6619	66.1818	40.7036	76.4172	-19.5721	86.0013	29.4184	91.1219	64.6597	77.7017	-50.7685	47.2597	51.4292	91.8508	-38.6126	74.3512	14.2049	80.142	3.3245	75.0835	63.8813	77.7929	23.8255	89.5985	67.7385	85.1916	0.8221	90.9445	46.2758	87.8661	-23.6945	73.1851	-17.5912	74.5408	34.487	74.1617	13.3945	103.092	6.1783	95.3468
12.0366	80.9682	4.6055	68.9122	19.4676	93.0241	-16.4634	69.3199	22.0728	84.7771	12.2913	65.4649	37.4325	76.5254	-23.0445	84.7399	26.5479	92.4393	61.9002	79.2569	-54.4703	45.2503	49.0481	93.5503	-42.4032	74.0951	10.706	80.5879	-0.4125	75.1492	61.7417	80.0161	20.332	90.9821	65.0971	86.8823	-2.9926	91.4654	43.2292	89.2712	-27.7387	72.5	-21.7246	74.408	31.4711	75.3167	9.7762	104.79	2.408	94.5108
Numerical data for Fig. 4f
average		std shape 1		std shape 2		embryo half 1		embryo half 2		embryo half 3		embryo half 4		embryo half 5		embryo half 6		embryo half 7		embryo half 8		embryo half 9		embryo half 10		embryo half 11		embryo half 12		embryo half 13		embryo half 14		embryo half 15		embryo half 16		embryo half 17		embryo half 18		embryo half 19		embryo half 20		embryo half 21		embryo half 22
0	-40.8872	0	-26.5414	0	-55.233	0	-13.4118	0	-32.826	0	-39.9264	0	-50.3146	0	-69.8606	0	-50.4846	0	-39.8708	0	-34.2746	0	-36.8861	0	-75.2557	0	-29.491	0	-40.4856	0	-47.0168	0	-59.4212	0	-21.6842	0	-32.7372	0	-38.2588	0	-33.3173	0	-29.1994	0	-36.7092	0	-38.8404	0	-49.2466
4.3639	-40.7133	3.3993	-26.42	5.3286	-55.0067	3.5974	-13.3062	3.2704	-31.7667	3.3727	-39.9797	3.2771	-50.2885	4.0692	-69.6565	3.2775	-51.2289	3.421	-39.6935	4.0169	-34.2738	3.0786	-36.5335	4.0319	-74.758	3.5823	-29.5201	3.6111	-40.1358	2.9791	-46.4508	3.5048	-60.1389	3.0952	-21.5328	3.8734	-32.5154	3.418	-38.3422	3.9724	-33.5439	3.9445	-29.3755	3.3637	-36.2655	4.1336	-38.9953	3.969	-48.8798
7.4645	-40.3172	5.7657	-26.1744	9.1633	-54.46	7.1111	-12.6123	6.6196	-31.1491	6.7361	-39.7653	6.5512	-50.2229	8.0899	-68.9999	6.5882	-50.8617	6.8375	-39.462	8.0243	-33.958	6.1613	-36.1772	8.0703	-74.3284	7.0941	-28.5859	7.1812	-39.5049	5.9627	-45.8912	7.0627	-60.2997	6.0588	-20.4198	7.6873	-31.7038	6.8326	-38.4347	7.9631	-33.547	7.8351	-28.8436	6.6939	-35.5882	8.2705	-39.0926	7.7734	-47.7065
10.4595	-39.777	8.4884	-25.7808	12.4306	-53.7731	10.5522	-11.6249	10.0049	-30.9142	10.0265	-39.0336	9.7752	-49.7624	12.0319	-67.9344	9.9091	-50.2973	10.2314	-39.0785	11.8744	-32.985	9.2068	-35.6952	11.99	-73.3217	10.6061	-27.6389	10.7702	-38.968	8.9148	-45.2257	10.6264	-60.1385	8.7063	-18.7308	11.5861	-31.3493	10.2412	-38.291	11.9304	-33.0907	11.7536	-28.9598	10.0129	-34.8633	12.405	-38.885	11.6377	-46.8242
13.8654	-38.93	10.8533	-25.1727	16.8775	-52.6873	13.9709	-10.6565	13.1353	-29.8286	13.2292	-37.9256	13.0047	-49.1582	15.9105	-66.6707	13.2267	-49.8047	13.5885	-38.4222	15.6251	-31.5699	12.1568	-34.7329	15.9328	-72.3739	14.1967	-27.0389	14.3474	-38.543	11.8798	-44.578	14.1032	-59.367	11.6284	-17.6367	15.2529	-30.1453	13.6291	-37.8813	15.7805	-32.0807	15.5614	-28.2672	13.3309	-34.1107	16.496	-38.355	15.5535	-46.2695
17.8618	-37.724	14.4717	-24.2925	21.2519	-51.1556	17.2424	-9.056	16.2156	-28.3221	16.5675	-37.3322	16.2523	-48.7148	19.69	-65.1442	16.4611	-48.9569	16.9664	-37.8314	19.491	-30.5651	15.1902	-34.1739	19.8555	-71.3553	17.5679	-26.0326	17.7092	-37.1262	14.6949	-43.5053	17.5678	-58.5509	14.5375	-16.5516	18.6356	-28.2533	16.9973	-37.3975	19.669	-31.1599	19.3144	-26.9286	16.4993	-33.098	20.4455	-37.1625	19.1772	-44.5778
21.2192	-36.4698	17.7513	-23.1286	24.6871	-49.811	20.2407	-7.0217	19.303	-26.9353	19.639	-36.1253	19.4595	-48.0268	23.3736	-63.401	19.685	-47.9984	20.3188	-37.1962	22.8021	-28.2775	18.2632	-33.7784	23.7598	-70.2523	20.7338	-24.216	21.2592	-36.3243	17.5801	-42.5549	20.9712	-57.4375	17.1008	-14.7043	21.9537	-26.23	20.359	-36.8675	23.5333	-30.2326	22.9763	-25.5221	19.5203	-31.5245	24.4255	-36.0073	22.761	-42.8563
24.4357	-35.0131	20.7962	-21.7378	28.0752	-48.2884	23.0733	-4.7825	22.1522	-25.2789	22.6069	-34.4697	22.56	-46.9969	27.0404	-61.6109	22.8844	-47.0238	23.5448	-36.0825	25.8722	-25.6677	21.2686	-33.0258	27.5934	-68.9677	24.0417	-22.7533	24.7145	-35.4916	20.4212	-41.5751	24.0239	-55.6431	19.7272	-12.9738	25.3815	-24.3849	23.7179	-36.2422	27.1643	-28.5469	26.4339	-23.5784	22.5942	-30.096	28.3588	-34.6479	26.4673	-41.499
27.5676	-33.3679	23.744	-20.1916	31.3912	-46.5442	25.7081	-2.3798	25.0523	-23.519	25.6244	-32.9518	25.5753	-45.7011	30.6555	-59.7418	25.8355	-45.4491	26.6905	-34.7165	29.2261	-23.4823	24.1541	-31.9321	31.3801	-67.5054	27.3544	-21.2716	27.754	-33.4372	23.04	-40.0103	27.0322	-53.7304	22.3735	-11.2896	28.4998	-22.0341	27.0895	-35.6664	30.7155	-26.7242	29.9685	-21.7076	25.6009	-28.5102	31.8463	-32.5597	30.2421	-40.2031
30.886	-31.4177	26.5312	-18.4538	35.2408	-44.3816	28.2985	0.1238	27.9226	-21.6684	28.5757	-31.3001	28.5226	-44.2739	34.0619	-57.5018	28.7548	-43.7797	29.7383	-33.1501	32.6468	-21.4176	26.8432	-30.3929	35.2745	-66.3499	30.5951	-19.7413	30.881	-31.5471	25.8391	-38.854	30.4038	-52.529	24.9886	-9.5486	31.7043	-19.8888	30.4135	-34.8747	34.292	-24.9616	32.0237	-18.5059	28.6256	-26.9911	35.0941	-29.9784	33.7554	-38.3842
33.7171	-29.5608	29.2371	-16.6852	38.1971	-42.4365	30.9971	2.4953	30.6373	-19.6402	31.3271	-29.3768	31.3993	-42.6986	37.7308	-55.7125	31.6981	-42.1757	32.9062	-31.8698	35.6635	-18.7874	29.5718	-28.9272	38.5824	-64.0596	33.4621	-17.5114	33.6792	-29.3152	28.5607	-37.5537	32.4755	-49.7293	27.5301	-7.71	34.6028	-17.3661	33.7207	-34.0049	37.8165	-23.0854	34.0782	-15.0829	31.3082	-25.0014	38.5357	-27.7196	37.0446	-36.1174
36.535	-27.4747	31.6944	-14.973	41.3755	-39.9765	34.006	4.5214	33.1701	-17.3587	33.9305	-27.2193	34.1585	-40.9382	41.1454	-53.4854	34.729	-40.7418	36.1072	-30.6571	38.7779	-16.2628	32.3347	-27.5312	41.5872	-61.3408	36.4856	-15.5024	36.1821	-26.6689	31.1895	-36.0182	34.7457	-46.919	30.0957	-5.9015	37.5272	-14.9028	37.1124	-33.4163	41.3425	-21.2115	36.5765	-12.0416	33.9507	-22.865	41.6104	-24.9648	39.8571	-33.3893
39.3576	-25.0681	34.4455	-12.6417	44.2698	-37.4945	36.6335	6.9903	35.8367	-15.2227	36.5649	-25.1103	36.8583	-39.0671	44.1648	-50.7588	37.6929	-39.1818	39.194	-29.1685	42.0936	-14.0019	35.0969	-26.1106	44.7549	-58.7884	39.5089	-13.5263	38.8237	-24.1828	33.867	-34.5845	37.0325	-44.2086	32.7213	-4.1764	40.8349	-12.8626	40.3096	-32.4595	44.8588	-19.3193	39.363	-9.2408	36.4426	-20.5877	44.6536	-22.1465	42.0614	-30.0261
42.0097	-22.6911	37.1165	-10.3978	46.9028	-34.9844	39.7305	8.7975	38.5463	-13.1551	39.4824	-23.3622	39.5733	-37.2222	47.2542	-48.0767	40.6188	-37.5421	42.0463	-27.3004	45.1968	-11.4478	37.656	-24.4155	47.6002	-55.9751	42.2806	-11.2127	41.4538	-21.6856	36.4986	-33.0554	39.1781	-41.4149	35.4744	-2.6751	43.8334	-10.3745	43.26	-30.6672	48.3549	-17.3998	41.9516	-6.254	38.6871	-18.0322	47.7033	-19.3442	44.6955	-27.0361
44.4701	-20.3979	39.7848	-8.4032	49.1554	-32.3925	43.0478	10.0557	40.6598	-10.5476	41.6977	-20.9005	41.798	-34.8402	50.3921	-45.6186	43.5797	-35.955	44.8093	-25.2757	48.2323	-8.8207	40.0561	-22.449	50.0215	-52.6882	45.213	-9.0923	44.085	-19.1893	39.0702	-31.4686	41.1223	-38.4513	38.2245	-1.17	46.7721	-7.9433	46.3053	-29.1278	51.6168	-15.1066	44.8546	-3.5061	41.0558	-15.5985	50.6388	-16.455	47.1006	-23.8664
46.5815	-18.2364	41.9068	-6.7278	51.2562	-29.745	46.2617	11.3306	42.7412	-7.8841	43.9445	-18.3963	43.9662	-32.3609	52.1713	-41.8986	46.3574	-34.0914	47.884	-23.7198	51.2839	-6.2608	42.5502	-20.6179	52.2547	-49.3272	48.1307	-6.9838	46.6861	-16.6634	41.538	-29.7496	43.5699	-35.8439	40.9674	0.3415	49.9725	-5.9027	49.1722	-27.314	54.8806	-12.8175	48.2295	-1.7308	43.3617	-13.0844	53.2791	-13.2855	49.4935	-20.6703
49.0311	-15.6812	44.6369	-4.6101	53.4253	-26.7523	49.7157	11.8064	44.8015	-5.2355	46.5795	-16.2668	46.0891	-29.8735	54.5185	-38.5618	48.9069	-31.9171	50.7083	-21.8974	54.4712	-3.8107	44.9967	-18.7305	54.0294	-45.6686	50.8828	-4.5768	49.1976	-14.0531	44.0234	-28.0497	45.7745	-33.0576	43.8852	1.4505	53.617	-4.3893	51.8715	-25.2146	58.0201	-10.1979	51.7889	-0.113	45.2899	-10.3225	56.0546	-10.2575	52.1365	-17.7363
51.2906	-13.2196	47.2915	-2.5943	55.2896	-23.8448	53.248	11.6991	46.7197	-2.3859	49.0168	-13.9353	47.9041	-27.1521	56.7362	-35.1037	51.2004	-29.4563	53.0765	-19.3953	57.7842	-1.6814	47.4193	-16.7937	55.7326	-41.9772	53.8782	-2.6717	51.8254	-11.5573	46.0399	-25.8011	47.7412	-30.077	46.8364	2.565	57.3582	-3.5871	54.2346	-22.7765	61.6592	-9.0157	55.2159	1.7392	47.0621	-7.4275	59.0789	-7.5569	55.6134	-15.7178
53.6532	-10.7317	50.0804	-0.6756	57.2261	-20.7878	56.7024	10.8988	49.0633	0.094	51.1449	-11.3301	49.7494	-24.4513	58.0309	-31.3087	53.1383	-26.7371	55.5549	-17.017	61.1736	0.3616	49.6421	-14.6612	58.0054	-38.6517	57.2659	-1.4327	54.4364	-9.0272	48.117	-23.624	49.6631	-27.0814	49.7729	3.5419	60.8866	-3.3355	56.5967	-20.3063	65.5399	-8.0336	59.1321	2.215	48.9839	-4.9019	62.3765	-5.0274	59.4019	-16.1045
55.6381	-8.6444	52.5696	0.6903	58.7065	-17.9792	59.961	9.5595	51.4745	2.4996	53.291	-8.7547	51.4627	-21.6696	58.7427	-27.2932	54.9576	-23.9094	57.9667	-14.5996	64.613	2.2466	51.63	-12.2791	59.9078	-35.0974	60.4852	0.1938	57.1257	-6.6136	49.8407	-21.2524	51.709	-24.16	52.8182	3.5752	64.3281	-4.6018	58.9024	-17.7941	69.2619	-6.6768	62.919	1.2699	51.4394	-2.8548	66.1026	-3.3694	63.2498	-17.2264
57.544	-6.7218	55.3755	1.9347	59.7126	-15.3782	62.4287	7.4454	53.7484	4.9408	55.4509	-6.1885	53.0771	-18.8177	60.0985	-23.4393	56.8231	-21.1192	60.1302	-11.902	68.5272	3.1394	53.433	-9.76	61.6203	-31.392	63.6955	2.0255	60.1846	-4.6392	51.6959	-18.9209	53.6493	-21.176	55.893	3.5715	67.0236	-6.9348	61.0726	-15.1435	72.9091	-7.7245	66.6863	-0.1535	54.3375	-1.6	70.0727	-3.6813	66.9118	-18.8133
59.9624	-4.8758	58.4844	3.0274	61.4404	-12.779	64.5747	4.5536	56.6525	6.6612	57.5589	-3.5551	54.9605	-16.1304	61.0189	-19.3979	58.293	-18.1204	61.4052	-8.8041	72.3232	3.4892	55.347	-7.3356	63.6632	-27.8892	66.9075	3.0121	63.5605	-3.3953	53.399	-16.4144	55.6614	-18.1263	59.0015	3.4977	69.8646	-9.2059	62.9086	-12.2753	75.4721	-10.841	69.5995	-2.3758	57.6867	-1.5264	74.0185	-5.1541	70.4107	-20.8115
62.5654	-3.5074	61.2388	3.9119	63.8921	-10.9267	66.5261	1.5139	59.8974	7.7345	60.012	-1.2841	56.29	-13.1698	63.2939	-16.1502	59.6483	-15.0468	62.4021	-5.5238	76.2738	3.7784	57.4104	-5.0251	66.6354	-25.4269	70.1003	1.2266	66.9837	-2.1322	54.9099	-13.7924	56.9278	-14.9541	62.1727	3.3713	72.4308	-12.1377	64.5989	-9.2906	77.908	-14.0343	71.6162	-5.8377	61.0409	-1.4414	77.6272	-6.9302	73.0914	-23.6507
66.4666	-2.0823	66.3052	5.732	66.628	-9.8966	67.7866	-1.8776	63.2806	8.3923	62.951	0.2404	57.6424	-10.2075	66.76	-13.8643	61.0419	-11.9968	63.6946	-2.3809	80.1457	3.0433	59.4316	-2.6708	70.4434	-24.1778	73.3437	-0.4188	70.4115	-1.0682	56.5542	-11.2441	57.0879	-11.3767	64.9337	2.2586	74.5146	-15.325	66.3688	-6.3157	79.6759	-17.6627	74.1699	-8.8617	64.3025	-1.5825	80.9079	-9.6623	75.244	-27.0543
69.3235	-2.0281	69.7671	6.3389	68.8799	-10.395	69.0927	-5.2594	66.6048	7.8577	65.9779	1.6216	59.3904	-7.4263	70.6941	-13.4694	62.215	-8.8162	65.0765	0.7297	83.4028	0.8892	61.5682	-0.4445	74.3556	-23.4673	76.6167	-2.0456	74.0343	-0.7559	58.3084	-8.754	57.6043	-7.8444	67.472	0.2881	74.6854	-19.1186	68.633	-3.877	79.8991	-21.5942	76.2892	-12.1993	67.3928	-3.1148	82.37	-13.2403	77.0147	-30.6296
72.2564	-2.4503	72.4552	6.6387	72.0576	-11.5393	69.7025	-8.8012	69.8648	6.932	69.0408	2.6253	60.5026	-4.3356	74.5505	-14.8624	63.8267	-6.0019	66.537	3.8086	86.2129	-2.1096	63.922	1.5865	78.2931	-24.2502	79.3838	-4.2307	77.4254	-1.853	60.0294	-6.2595	58.3489	-4.3534	69.8957	-1.6484	74.7676	-23.0638	71.3995	-1.8048	80.0899	-25.5913	77.7271	-15.83	70.3826	-4.7575	83.1128	-17.3667	78.1889	-34.4224
74.7759	-3.373	75.9447	6.3817	73.6072	-13.1278	70.0302	-12.3935	72.7978	5.2714	72.3998	2.5312	61.9154	-1.4032	77.7517	-17.4208	66.2233	-3.5867	68.2503	6.7613	88.7475	-5.0216	66.4762	3.3542	81.8639	-26.2552	81.2107	-7.3783	80.9868	-3.2429	61.4527	-3.6004	59.3842	-1.0044	72.8466	-3.3558	74.2123	-26.8795	74.1761	0.2987	80.174	-29.5421	78.9544	-19.6251	73.2141	-6.5766	82.9522	-21.4093	79.3996	-38.2631
77.2866	-5.0883	79.1969	5.101	75.3764	-15.2776	70.0673	-15.9854	75.5361	3.1716	75.5457	1.8809	63.5664	1.448	79.6187	-21.0308	68.4229	-0.9469	70.1755	9.5893	90.0512	-8.6759	69.2487	4.7098	83.6657	-29.5706	83.1215	-10.5194	83.8905	-4.7861	62.904	-0.973	60.6584	2.1855	74.3462	-5.554	73.4185	-30.6853	77.3989	0.8083	78.988	-33.3591	79.7682	-23.4295	75.7531	-8.6631	82.8757	-25.5308	79.6727	-42.2559
79.4218	-7.5269	83.1876	2.1905	75.656	-17.2442	69.6346	-19.5792	77.5906	0.5409	78.7667	1.0162	65.1373	4.2575	81.492	-24.766	71.1687	0.8422	72.1612	12.5439	90.4	-12.5708	72.2355	5.32	84.6295	-33.4362	83.8812	-13.9883	84.921	-8.3979	64.3727	1.6776	61.8136	5.3083	74.8973	-8.7212	71.6417	-34.1155	80.8304	0.4776	76.961	-36.7826	79.3974	-27.3719	77.9475	-11.2555	81.7081	-29.2423	78.3649	-45.989
81.0084	-10.7834	85.3852	-1.4612	76.6315	-20.1057	69.0676	-23.1379	79.4767	-2.343	81.1963	-0.5645	67.5537	6.1951	81.6266	-28.7487	74.4197	1.7656	74.8447	14.3033	90.5475	-16.5983	75.3569	5.5105	84.6763	-37.4571	83.9346	-17.5975	85.2539	-12.0133	66.0502	4.2208	63.7521	8.3031	76.0272	-11.6577	69.2293	-37.1667	84.2275	0.0974	73.8376	-39.2766	78.2459	-31.158	79.4572	-14.2041	79.3225	-32.7099	75.0119	-47.9682
81.8892	-13.4594	87.1612	-6.2067	76.6171	-20.7121	67.753	-26.4555	81.4002	-5.1829	82.111	-4.0082	70.1695	7.8708	80.7978	-32.6804	77.5849	0.7361	78.1729	14.8444	90.2879	-20.5619	78.446	5.221	83.5521	-41.3802	82.8981	-21.0863	85.9101	-15.6589	67.8193	6.6224	66.5161	9.7784	76.7083	-14.6933	66.4064	-39.6405	87.2606	-1.2903	70.3203	-41.1835	76.2029	-34.4877	80.0831	-17.4975	76.4942	-35.6305	71.1645	-49.1244
82.1987	-16.7054	88.0204	-13.5851	76.3771	-19.8257	66.2612	-29.8268	82.6987	-8.3119	82.9732	-7.245	72.8446	9.318	78.7987	-36.3014	80.735	-0.8386	81.5049	14.7838	88.7904	-24.2412	80.7011	3.5316	82.4882	-45.2969	81.2101	-24.2699	86.0538	-19.0322	69.5849	9.0001	69.6519	11.0214	77.0118	-17.8082	63.1306	-41.1129	90.1437	-3.1263	66.5121	-42.1632	74.0677	-37.8177	80.3121	-20.8896	72.8839	-37.6152	67.2518	-50.3823
81.7768	-20.0583	86.8587	-22.0904	76.6948	-18.0262	64.1809	-32.6504	83.5017	-11.6405	83.5162	-10.5503	75.6876	10.5101	77.1765	-40.0487	82.9246	-3.0113	84.82	14.1342	86.9437	-27.7437	82.5547	0.9015	81.3682	-49.2011	78.8439	-27.1153	83.5873	-21.9174	71.5507	11.3222	72.8438	12.2102	76.4023	-20.8669	59.4465	-41.8027	93.1774	-4.8851	62.6058	-43.0897	72.3669	-41.3758	79.9894	-24.2362	69.1656	-39.4543	64.1536	-52.5602
80.8645	-23.1124	84.4754	-29.3617	77.2537	-16.863	61.0807	-34.5357	84.1403	-15.0092	83.4611	-13.9112	78.683	10.3146	74.2883	-42.9214	83.8506	-6.3375	87.894	12.5014	84.603	-30.9034	84.0869	-1.7936	79.661	-52.882	75.8708	-28.9782	81.6163	-24.9856	73.2531	13.9279	76.18	11.8977	75.3521	-23.8071	55.8277	-42.5443	94.9364	-7.4251	59.0838	-44.8864	71.0836	-45.1193	78.6492	-27.3518	65.4728	-41.3739	62.9268	-56.4411
79.4044	-25.9581	80.4963	-36.1231	78.3125	-15.7932	57.9685	-36.317	84.4388	-18.4383	82.7356	-17.2082	81.7194	9.1948	71.9203	-46.3317	84.5301	-9.646	90.2217	10.1361	81.2188	-33.0608	85.3029	-4.6794	81.0555	-56.772	72.3146	-29.7392	79.5846	-27.9823	75.2456	16.0686	78.6558	9.814	73.9658	-26.5957	52.5904	-43.9678	95.8491	-10.8068	56.9215	-48.1326	69.8229	-48.8514	76.6929	-30.1557	62.02	-43.6297	63.2278	-60.3985
77.3058	-28.5286	77.799	-39.0492	76.8126	-18.0081	54.6833	-37.8262	83.6833	-21.6066	81.4048	-20.3255	84.5212	7.6411	71.3192	-50.2414	84.6858	-12.9553	91.8697	7.249	77.3623	-34.1583	85.865	-7.6952	84.1378	-58.6919	68.7363	-30.0938	77.4508	-30.9154	77.872	17.2759	81.0117	7.8026	72.2171	-29.1877	50.8961	-47.3345	96.3286	-14.1419	55.8683	-51.9029	69.4062	-52.7534	74.5578	-32.806	59.637	-46.9076	64.0227	-64.4184
75.3682	-31.0094	78.0676	-38.5529	72.6688	-23.4658	51.2505	-39.0301	81.7497	-24.5181	80.3739	-23.5576	86.908	5.4241	71.4623	-54.3533	83.8885	-16.2328	93.1417	4.0886	73.7175	-35.7792	85.6563	-10.8157	88.1117	-59.4971	66.2827	-32.4136	75.571	-34.0174	80.4257	16.3751	83.037	5.2488	70.7477	-31.9582	50.5123	-51.126	95.5342	-17.4116	57.1703	-55.6582	69.3933	-56.8059	72.494	-35.4875	57.7146	-50.5107	65.6797	-67.7112
73.5483	-33.7715	79.5755	-36.9262	67.5211	-30.6168	47.9851	-40.8115	79.9967	-27.4641	80.0489	-26.8579	89.0121	2.8398	72.7299	-58.1986	83.6184	-19.5727	94.246	0.8409	70.2753	-37.7352	84.9444	-13.7466	92.1114	-59.6943	64.5903	-35.671	73.6404	-37.1007	82.5172	14.8525	84.7335	2.3125	69.2083	-34.6944	51.4042	-54.5638	94.5531	-20.7867	59.2721	-59.0088	70.3751	-60.2512	71.0818	-38.5831	55.8081	-54.1966	69.3073	-69.7577
71.7728	-37.2817	82.9032	-31.2302	60.6424	-43.3332	46.133	-43.7427	77.9696	-30.1789	80.3652	-30.1944	90.0389	-0.0161	75.7308	-61.0592	83.2772	-22.9009	94.4428	-2.5069	66.9669	-40.1863	83.2974	-16.4498	96.0928	-58.9545	64.483	-39.0615	71.9497	-40.3951	83.3444	12.1146	86.1703	-0.8305	67.1313	-37.1708	53.7084	-57.2517	93.3401	-23.8644	62.2681	-61.5747	73.9062	-62.5289	70.1901	-41.9314	54.1839	-57.8931	73.1502	-70.9045
71.8045	-41.9567	82.4363	-28.1282	61.1728	-55.7852	45.6563	-47.3495	75.9974	-32.8898	80.185	-33.5788	90.5294	-3.089	79.6015	-62.2595	82.5211	-26.1737	93.6966	-5.79	64.6819	-43.112	81.3166	-18.7968	99.6538	-57.0867	65.6486	-42.5626	71.2544	-43.7512	83.2076	9.0743	86.0612	-3.9597	66.5154	-40.0589	56.4197	-59.6244	90.9236	-26.0522	65.9329	-63.1081	76.846	-65.2107	70.445	-45.0811	56.2639	-61.5195	76.7735	-69.621
73.4496	-45.2355	81.6071	-29.3938	65.2921	-61.0773	45.8325	-50.921	74.6999	-36.0585	80.7695	-36.8318	90.8201	-6.2866	83.674	-61.9769	81.2204	-29.2974	92.6517	-9.0258	64.4361	-46.5163	79.1837	-21.0662	102.448	-54.1161	67.324	-45.7242	73.4418	-46.7875	83.3704	6.0129	85.1442	-7.3154	66.4024	-43.2381	59.385	-61.6116	88.1188	-28.0465	69.8516	-63.321	79.9859	-67.72	72.5182	-47.9625	59.3696	-64.2627	80.263	-67.5932
75.6474	-47.2731	80.6195	-31.0709	70.6752	-63.4754	47.9578	-53.8741	73.4968	-39.317	82.0324	-39.9316	90.7937	-9.5345	87.5087	-60.6525	80.7115	-32.5619	91.3196	-12.0201	66.7303	-49.6547	77.1688	-23.4083	104.35	-50.5356	69.8507	-48.3026	75.3447	-50.0209	82.8221	3.2026	84.418	-10.6878	66.897	-46.2918	63.092	-62.2642	85.2217	-29.773	73.7806	-62.8179	83.6092	-68.2559	74.9977	-50.0775	63.0402	-65.9802	83.8284	-65.7914
78.4503	-48.5067	80.3562	-32.9433	76.5443	-64.0701	50.3717	-56.6105	73.3945	-42.6175	83.7007	-42.8289	89.8836	-12.4962	90.7786	-58.275	80.59	-35.9295	88.823	-14.4223	69.8589	-52.1792	75.1222	-25.8431	106.27	-46.9682	72.8639	-50.4293	78.2456	-52.0509	81.814	0.4099	84.0926	-14.0904	68.7435	-48.7622	66.4705	-62.5883	82.6439	-31.9547	77.5148	-61.3922	87.5611	-67.6498	78.213	-51.2214	67.1489	-66.5124	87.3518	-63.9208
81.2801	-48.9075	80.4825	-34.5953	82.0777	-63.2197	53.4356	-58.4433	74.2995	-45.9248	85.8375	-45.4274	88.0392	-15.1948	93.6098	-55.2837	81.0556	-39.3653	86.3975	-16.8942	73.3094	-53.9082	73.7797	-28.4825	108.236	-43.363	76.2748	-51.1596	81.8402	-52.0725	80.6742	-2.4258	83.8167	-17.6459	70.9843	-51.2333	69.8689	-62.7904	80.4753	-34.6351	81.1274	-59.7454	91.3208	-66.3903	81.5565	-51.9454	71.2814	-66.145	90.2305	-61.2329
84.655	-48.6557	81.4339	-36.1218	87.8762	-61.1896	56.9487	-59.0802	75.58	-49.085	88.51	-47.3572	86.4972	-18.0496	96.4695	-52.3894	82.4454	-42.1228	84.018	-19.2765	77.0572	-55.1494	73.4776	-31.5947	108.876	-39.4238	79.9285	-50.7864	85.3658	-51.3324	79.4085	-5.159	83.902	-21.2275	73.4731	-52.5834	73.3976	-61.7216	78.8693	-37.6356	84.3454	-57.4147	95.0456	-65.0419	84.9059	-51.9454	75.2402	-65.0613	92.8964	-58.2325
87.0066	-47.9302	82.4511	-37.2483	91.5622	-58.612	60.4226	-58.5228	77.7317	-51.9739	91.6978	-48.3251	84.9148	-20.9125	99.3781	-49.5275	85.3328	-44.1212	81.124	-20.9937	80.9475	-55.0945	73.7541	-34.7019	109.639	-35.4521	83.4739	-50.649	88.7351	-49.8926	78.0032	-7.7809	84.4297	-24.723	76.6016	-52.2422	76.8559	-60.0307	78.4855	-40.7926	87.5752	-55.0329	97.0492	-61.9134	88.2288	-51.3018	79.0358	-63.4115	95.5954	-55.2883
89.7128	-46.7409	83.8633	-38.262	95.5623	-55.2198	63.8462	-57.2853	80.6206	-53.0275	95.0616	-48.7551	82.9918	-23.6237	101.93	-46.3421	88.4868	-45.4146	78.192	-22.8389	84.8635	-54.1315	74.9957	-37.4887	110.434	-31.4833	86.8239	-49.6503	92.1986	-48.6678	76.4351	-10.3489	85.6812	-28.0465	79.786	-52.2945	80.1889	-58.2677	79.9266	-43.5545	90.3865	-52.2438	98.8486	-58.269	91.4317	-50.2985	82.737	-61.5892	98.3647	-52.396
92.3537	-45.3698	85.8189	-38.9159	98.8885	-51.8237	67.3744	-56.456	84.1088	-52.8818	98.3561	-48.9146	81.0794	-26.1879	103.848	-42.7719	91.8127	-45.157	75.7311	-25.1215	88.6424	-52.9711	77.2963	-39.6589	110.694	-27.4353	89.896	-47.8972	95.0434	-46.6073	74.6364	-12.7189	87.2083	-31.0465	82.9132	-52.3144	83.26	-55.971	82.3027	-45.7257	93.1566	-49.4085	100.783	-54.8281	94.5213	-48.8234	86.3289	-59.5577	100.057	-48.8574
94.6582	-43.7705	87.8034	-38.854	101.513	-48.687	70.7888	-55.236	87.4796	-52.189	101.294	-47.5195	81.9152	-29.2693	105.29	-38.9495	95.0328	-44.3495	74.3221	-28.1395	92.1145	-50.9243	80.0537	-41.0656	110.228	-23.4057	92.8638	-45.7982	97.7357	-44.1386	73.5428	-15.391	89.2909	-33.2906	85.8684	-51.1573	85.9454	-53.2912	85.425	-46.5618	96.1396	-46.7866	102.576	-51.3333	97.2533	-46.7802	89.2474	-56.7235	101.491	-45.1029
96.7796	-41.7282	89.9175	-38.2247	103.642	-45.2317	73.9166	-53.5033	90.6371	-51.0257	103.943	-45.3896	83.0361	-32.4145	106.526	-35.0623	97.96	-42.6247	74.3351	-31.4535	95.4473	-48.6917	83.0701	-41.6861	109.195	-19.487	96.0534	-44.1005	100.85	-42.2487	72.887	-18.2043	91.5274	-35.052	88.0038	-48.9445	88.2308	-50.2711	88.7297	-45.9676	98.7147	-43.7874	103.83	-47.5849	99.1141	-44.0112	92.2941	-53.9327	103.156	-41.4923
98.872	-39.3675	92.0595	-36.8405	105.684	-41.8946	76.7423	-51.2748	93.3547	-49.1655	106.463	-43.1322	84.5676	-35.2485	107.58	-31.1104	100.758	-40.7065	74.5509	-34.7572	98.5475	-46.1389	86.1474	-41.3477	108.686	-15.4599	98.8946	-41.9941	103.451	-39.7387	72.9694	-21.0346	93.8804	-36.5548	90.2844	-46.7559	90.8157	-47.4335	92.0082	-44.96	100.245	-40.0823	105.618	-44.0661	100.596	-40.905	95.2579	-51.0335	105.3	-38.0922
100.883	-36.9514	94.3167	-35.1908	107.45	-38.712	79.7316	-49.3964	95.6121	-46.6076	108.78	-40.6832	87.1683	-37.4598	107.615	-27.0415	103.063	-38.3598	76.9969	-36.8079	101.707	-43.6262	89.1956	-40.7672	107.56	-11.6097	101.541	-39.4922	105.712	-36.9079	73.2152	-23.9438	96.4134	-37.0477	92.6446	-44.7102	92.8887	-44.4227	95.1238	-43.5258	101.939	-36.4651	107.148	-40.4341	102.285	-37.966	97.9899	-47.9346	106.004	-34.2254
102.516	-34.5068	96.2768	-33.4243	108.756	-35.5892	82.7684	-47.4379	97.7799	-43.996	110.75	-37.9706	90.3249	-37.613	107.965	-22.9835	104.663	-35.389	80.2479	-38.4639	104.39	-40.747	92.1717	-39.8593	106.126	-7.8168	103.811	-36.7015	107.751	-33.9004	74.1142	-26.3614	98.8555	-36.6296	94.5758	-42.2524	94.4252	-40.8717	97.9953	-41.7191	103.705	-32.8442	108.352	-36.6838	103.912	-35.0109	99.6206	-44.1816	106.742	-30.2972
104.106	-31.6439	98.1852	-30.9006	110.026	-32.3872	84.7973	-44.5091	99.8804	-41.3272	112.227	-34.9446	93.6797	-37.5182	108.203	-18.9168	105.654	-32.1888	83.3585	-39.5764	106.793	-37.5311	95.0073	-38.6448	104.808	-3.9897	106.201	-33.9577	109.6	-30.7804	75.6531	-28.2019	101.057	-36.0894	96.1797	-39.6055	96.2381	-37.546	100.513	-39.4416	104.575	-29.0267	109.591	-32.9734	105.082	-31.8266	101.403	-40.4504	107.762	-26.4423
105.426	-28.7232	99.6834	-28.1001	111.168	-29.3462	87.0474	-41.6815	101.908	-38.5588	113.292	-31.7809	96.7766	-36.6466	108.054	-14.8715	106.401	-28.9055	86.6723	-39.0598	108.752	-34.0586	97.6652	-37.048	103.48	-0.1919	108.428	-31.1358	110.996	-27.429	77.2973	-29.4199	102.328	-34.5644	97.6167	-36.8285	98.1235	-34.2484	103.045	-37.1255	105.028	-25.0477	111.406	-29.4553	105.968	-28.5367	103.584	-36.9228	108.4	-22.5051
106.541	-25.6876	101.084	-25.0555	111.997	-26.3196	89.6872	-39.0489	103.44	-35.5291	114.348	-28.5851	99.2661	-34.4789	106.974	-10.9142	107.121	-25.6407	90.0421	-38.3002	110.256	-30.3345	100.076	-35.1024	101.546	3.3778	109.858	-27.8184	111.961	-23.947	79.3101	-30.4265	103.793	-32.7333	99.4517	-34.2656	99.3736	-30.6612	105.547	-34.8263	105.883	-21.1497	111.804	-25.575	107.275	-25.4107	105.508	-33.2555	108.669	-18.5337
107.561	-22.2173	102.306	-21.6869	112.816	-22.7477	90.7604	-35.7734	104.837	-32.4118	115.042	-25.3431	102.114	-32.9486	106.574	-6.832	108.773	-22.6097	93.386	-37.6119	111.175	-26.4683	102.242	-32.9011	100.071	7.1419	110.727	-24.2954	112.753	-20.3998	82.4139	-30.5622	105.505	-30.4291	100.967	-31.5281	100.199	-26.8743	107.692	-32.1964	107.044	-17.3157	112.236	-21.6418	108.531	-22.2621	106.349	-29.2414	108.806	-14.5509
108.272	-18.9883	103.054	-18.3948	113.49	-19.5818	91.5891	-32.2873	106.636	-29.5065	115.263	-21.9811	104.639	-31.2048	105.04	-3.1272	109.055	-19.3946	96.6733	-36.6429	111.496	-22.4548	104.248	-30.5321	98.0343	10.658	111.904	-20.8553	113.564	-16.8637	85.3633	-30.2037	107.016	-28.0696	102.419	-28.752	101.467	-23.248	109.461	-29.3322	106.542	-13.3719	112.661	-17.7247	109.216	-18.936	107.338	-25.2242	108.809	-10.5658
108.764	-15.9019	103.559	-15.1525	113.97	-16.6514	92.0185	-28.7035	108.294	-26.4786	115.542	-18.624	106.522	-28.4702	103.595	0.6662	108.959	-16.0172	99.6392	-35.1693	111.455	-18.4367	106.289	-28.204	95.6428	13.9261	112.63	-17.3453	113.969	-13.2607	88.0305	-29.3951	107.409	-25.6886	104.235	-26.1888	102.828	-19.638	110.887	-26.2604	106.5	-9.4019	112.761	-13.7866	109.534	-15.5596	108.405	-21.2268	108.958	-6.5681
108.949	-12.6145	103.704	-11.3951	114.193	-13.834	93.1826	-25.2779	109.229	-23.2565	115.817	-15.2729	108.089	-25.6267	102.662	4.6517	109.215	-12.6734	102.139	-32.8109	110.975	-14.456	108.217	-25.7956	93.4702	17.3478	112.71	-13.7327	113.948	-9.644	90.5807	-28.2023	108.216	-22.8249	105.751	-23.4452	103.243	-15.8021	112.346	-23.2196	106.473	-5.4248	112.311	-9.8604	110.245	-12.2598	109.229	-17.1806	108.621	-2.6601
109.106	-9.6358	103.837	-8.4438	114.375	-10.8278	93.918	-21.8046	109.551	-19.8341	115.929	-11.9251	109.577	-22.72	101.595	8.5686	109.5	-9.3271	104.571	-30.3681	110.245	-10.5115	109.959	-23.2334	91.0736	20.5668	112.287	-10.1258	113.532	-6.0346	93.0065	-26.3024	109.206	-19.722	106.923	-20.5388	103.282	-11.9287	114.169	-20.3876	105.794	-1.5033	112.485	-5.937	111.065	-8.9573	108.723	-13.0883	107.417	1.1795
109.108	-6.1442	103.619	-4.6502	114.597	-7.6383	94.0784	-18.1854	110.356	-16.4973	115.508	-8.5796	110.849	-19.739	99.7307	12.2075	109.657	-5.9874	106.881	-27.8426	109.506	-6.5658	110.875	-20.3413	88.5031	23.6674	112.192	-6.5302	113.181	-2.4254	95.2817	-24.2511	110.046	-16.5008	107.725	-17.4942	103.233	-8.0649	115.377	-17.2383	104.661	2.3271	112.285	-2.0007	111.22	-5.5747	108.861	-8.9774	106.37	5.0242
108.795	-2.8133	102.964	-1.2566	114.626	-4.3699	94.5003	-14.5882	110.824	-13.1542	115.032	-5.2368	111.835	-16.6364	97.8864	15.8468	109.157	-2.6707	108.968	-25.1297	108.638	-2.6606	111.58	-17.2951	86.4281	27.1579	111.87	-2.9383	112.606	1.1633	97.2219	-22.1794	109.616	-13.3015	108.838	-14.5634	103.325	-4.182	116.272	-13.9192	104.15	6.2929	111.57	1.8517	111.288	-2.18	109.166	-4.8647	105.237	8.8538
108.383	0.334	102.372	2.1214	114.394	-1.4534	94.9224	-10.9884	110.682	-9.7341	114.7	-1.88	112.341	-13.4093	96.2158	19.5633	108.542	0.6301	110.642	-22.1964	107.232	1.1048	112.213	-14.2687	83.8905	30.3247	111.209	0.6095	111.634	4.6335	99.1636	-20.0186	109.329	-10.1296	109.925	-11.6229	103.195	-0.3129	116.73	-10.5713	103.092	10.1373	110.195	5.5746	111.578	1.207	108.549	-0.7612	103.748	12.5171
107.724	3.778	101.518	5.5881	113.93	1.968	94.6781	-7.433	110.573	-6.3133	114.181	1.4205	112.752	-10.1673	94.5525	23.2889	107.974	3.9374	111.979	-19.03	105.791	4.8521	113.081	-11.2931	81.113	33.2803	109.587	3.8549	110.258	8.006	101.235	-17.7898	109.362	-6.7586	110.71	-8.5775	102.751	3.4701	117.313	-7.2463	101.72	13.8821	109.031	9.3472	111.736	4.5975	107.623	3.2701	101.874	16.049
107.049	6.8881	100.512	8.997	113.586	4.7792	94.0572	-3.8723	110.32	-2.9209	113.143	4.6277	113.144	-6.9361	92.6002	26.8535	107.487	7.2574	113.24	-15.8462	104.392	8.6242	113.95	-8.3578	78.581	36.4654	108.18	7.1997	108.994	11.4166	103.021	-15.4313	109.191	-3.3551	110.475	-5.4746	102.521	7.3567	117.622	-3.8904	99.9826	17.4714	107.838	13.1161	111.55	7.9834	106.556	7.2742	100.149	19.64
106.092	10.1444	99.4251	11.9898	112.758	8.2991	94.1405	-0.2504	109.552	0.4192	112.259	7.8733	113.536	-3.7082	90.2077	30.1639	106.448	10.4191	114.332	-12.6034	102.582	12.1847	113.612	-5.3031	75.6367	39.1852	106.737	10.506	107.252	14.5699	104.03	-12.6163	108.685	-0.0473	110.149	-2.3521	101.752	11.1472	117.689	-0.4623	98.2891	21.068	106.195	16.6767	111.109	11.3556	105.367	11.2336	98.8255	23.3944
105.046	12.9661	98.2007	14.8707	111.892	11.0615	93.8924	3.3517	108.631	3.708	111.31	11.1016	113.06	-0.4698	88.4327	33.8676	105.253	13.5656	115.244	-9.2921	100.543	15.6527	113.421	-2.217	72.3583	41.5985	105.023	13.6762	105.305	17.6333	104.821	-9.6878	108.068	3.3287	109.803	0.7669	100.633	14.8968	117.458	2.9293	96.9532	24.7726	104.217	20.1139	110.484	14.6944	104.032	15.1487	97.2679	27.0392
103.994	15.839	96.8293	17.9912	111.159	13.6869	93.4208	6.9446	107.556	6.9263	110.302	14.3041	112.736	2.7789	85.8723	36.9433	104.354	16.8038	115.561	-5.9044	98.5342	19.1296	113.654	0.8699	69.3	44.2401	103.084	16.7374	103.349	20.6845	105.438	-6.7647	107.236	6.731	109.434	3.8925	99.4923	18.6113	116.945	6.2984	94.4473	27.9263	102.469	23.6381	110.034	18.1051	102.617	19.0496	95.4047	30.5726
102.647	18.9628	95.3138	20.8334	109.98	17.0921	92.8425	10.4944	106.21	10.0697	109.056	17.4317	112.632	6.0428	83.149	39.977	102.939	19.8265	115.696	-2.48	96.181	22.3719	113.494	3.9531	66.4151	47.0813	101.081	19.7583	101.415	23.7525	106.063	-3.7963	105.757	9.701	108.809	6.9463	98.0801	22.2024	116.617	9.701	92.0025	31.0882	101.243	27.3885	109.251	21.3242	100.632	22.6476	93.6787	34.1637
101.281	21.7395	93.6181	23.7634	108.945	19.7155	91.8465	13.9368	105.085	13.298	107.385	20.3691	112.071	9.2744	80.8349	43.3485	101.104	22.6383	115.56	0.9426	93.6039	25.4562	112.985	7.013	63.1598	49.5123	99.0249	22.7755	99.5217	26.8605	106.625	-0.8402	103.857	12.5475	107.798	9.9304	96.9648	25.9355	115.808	12.9956	90.0248	34.5688	98.7611	30.4323	107.226	24.0753	98.4045	26.144	91.9008	37.7402
99.7376	24.7213	91.8164	26.8051	107.659	22.6375	90.739	17.3586	103.756	16.4301	105.825	23.3523	110.885	12.3114	78.4668	46.6658	98.9823	25.2525	115.223	4.3381	91.0691	28.5726	112.185	9.9921	59.9312	51.9688	96.8354	25.5931	97.36	29.736	106.745	2.1326	102.326	15.6879	106.851	12.924	95.603	29.5579	114.545	16.1821	87.4953	37.5633	96.1501	33.4074	105.304	26.8687	96.5446	29.8368	89.8216	41.1179
98.12	27.2863	89.9317	29.374	106.308	25.1986	89.7411	20.8173	102.231	19.4758	104.145	26.2588	109.781	15.3824	75.6033	49.5642	97.5099	28.259	114.555	7.7027	88.4579	31.6204	111.296	12.9553	56.727	54.4734	93.6724	27.4041	94.7932	32.3195	106.833	5.1417	100.878	18.8757	105.925	15.9313	94.0563	33.1074	113.124	19.2964	84.4966	40.2524	93.644	36.461	103.443	29.6978	94.4296	33.3933	87.5319	44.3721
96.3659	30.2045	87.8682	32.3728	104.864	28.0362	88.4294	24.1618	100.245	22.2176	102.426	29.1725	109.057	18.5771	72.7153	52.4449	95.8135	31.1262	114.139	11.0919	85.4712	34.3043	110.376	15.9129	53.2028	56.4507	90.9231	29.7279	92.1889	34.8477	106.615	8.1335	98.9158	21.6398	104.879	18.8776	92.1502	36.5014	112.065	22.5511	81.6665	43.0583	91.0873	39.435	101.475	32.425	91.8914	36.6475	85.6605	47.8883
94.4475	32.9966	85.8469	34.748	103.048	31.2451	86.9601	27.4354	97.9312	24.7581	100.908	32.1945	107.816	21.602	69.865	55.3709	93.6426	33.6948	113.662	14.4758	82.6122	37.1134	109.561	18.9071	49.8874	58.7705	88.3294	32.2864	89.3188	37.0503	105.924	11.0771	96.8484	24.5018	103.472	21.6828	90.0893	39.7807	110.817	25.6871	79.1677	46.1557	87.8527	41.7201	99.1737	34.9367	89.4369	39.943	83.5113	51.2336
92.4614	35.724	83.5503	37.4018	101.373	34.0461	84.9293	30.428	95.8533	27.4617	98.6409	34.6621	106.32	24.5086	66.8575	58.0928	91.1551	35.9507	113.006	17.8401	79.7608	39.9414	108.655	21.8424	46.4732	60.8985	85.6	34.6486	86.3756	39.1721	105.257	14.0007	95.0278	27.5363	102.112	24.5111	87.7875	42.9171	108.95	28.5759	75.8769	48.4137	84.6543	44.0343	96.6645	37.2099	87.0339	43.2817	80.9555	54.2631
90.6696	37.9602	81.5585	39.4301	99.7806	36.4904	82.964	33.4731	93.8409	30.2275	96.4625	37.246	104.686	27.3567	63.5044	60.4295	88.9224	38.4367	111.929	21.0602	76.5374	42.3183	107.131	24.5471	42.7944	62.6285	82.4943	36.5152	83.4257	41.2783	104.675	16.9576	92.8289	30.2438	100.687	27.295	85.4673	46.0545	107.296	31.5609	72.5603	50.6428	81.4816	46.3953	93.9385	39.2514	84.3982	46.4652	78.1459	57.0868
88.374	40.6747	78.9482	41.9208	97.7999	39.4285	80.9585	36.4992	91.7466	32.9024	94.2631	39.7928	103.162	30.2566	60.2068	62.8273	86.826	41.0583	110.491	24.1703	73.1795	44.515	105.972	27.3989	39.1753	64.4676	79.3786	38.3719	80.3287	43.1628	104.02	19.9144	90.9782	33.2977	98.9975	29.9388	83.0483	49.1003	105.72	34.5858	69.2898	52.9358	78.1158	48.429	91.4231	41.537	82.0476	49.8258	75.6866	60.2084
86.0975	43.201	76.7478	43.8636	95.4472	42.5384	78.5178	39.121	89.3995	35.3376	91.8541	42.1497	101.595	33.1383	56.8246	65.1045	84.4069	43.3702	108.933	27.2227	70.0788	47.0441	105.043	30.3583	35.5405	66.2541	76.2901	40.2859	77.3433	45.217	103.17	22.8347	88.8725	36.1105	97.5486	32.7243	80.3561	51.9179	104.206	37.6405	65.9915	55.1747	74.6433	50.3015	88.8252	43.7376	79.6532	53.1937	73.3067	63.4112
83.7969	45.4881	74.7198	45.5042	92.874	45.472	75.8571	41.5755	86.9353	37.7003	89.5542	44.6227	99.892	35.9325	53.4914	67.4477	81.9055	45.6153	107.63	30.3935	66.5218	48.9218	103.71	33.1328	31.6262	67.3279	73.1562	42.0753	74.3926	47.3243	102.561	25.8098	86.4946	38.7272	96.0342	35.4711	77.4871	54.5564	102.393	40.541	62.5759	57.2125	71.4253	52.5924	86.0419	45.6591	77.1162	56.4316	70.7708	66.4551
81.2543	47.7106	71.682	47.6148	90.8266	47.8063	73.5805	44.3357	84.4291	40.0167	86.9854	46.7785	97.9921	38.607	50.1991	69.8625	79.4835	47.923	106.32	33.528	63.1239	51.0713	102.275	35.8706	27.6932	68.3643	69.6865	43.1532	71.2737	49.1746	101.598	28.6409	84.0309	41.3077	94.3503	38.1193	74.468	57.0192	100.581	43.4169	58.9446	58.8838	67.9558	54.4712	82.9933	47.1745	74.0212	59.1596	67.8028	69.1201
78.6718	50.1402	68.4798	49.948	88.8639	50.3324	71.2679	47.1291	81.9168	42.3303	84.2687	48.8093	96.078	41.2678	46.7824	72.0523	77.4729	50.647	104.298	36.2514	59.6187	53.0055	100.835	38.6107	23.9892	70.1021	66.5561	44.9573	67.9081	50.4992	100.342	31.3693	81.5814	43.8943	92.9615	40.9555	71.4467	59.4796	98.8778	46.3337	55.3351	60.5924	64.6377	56.576	80.1737	49.0561	71.126	62.1012	65.4412	72.3392
76.1602	52.3944	66.0084	51.6667	86.312	53.1221	68.3257	49.224	79.3224	44.5273	81.5436	50.7777	94.1963	43.9671	43.1072	73.8384	75.0093	52.8001	101.963	38.7548	55.9498	54.5954	99.3611	41.3318	20.155	71.0488	63.3309	46.5519	64.5026	51.7608	99.1805	34.1782	79.3211	46.599	91.2772	43.5578	68.4361	61.9566	96.9548	49.14	51.6694	62.1791	61.2904	58.6361	77.3105	50.8583	68.4344	65.2528	62.7883	75.3128
73.4509	54.411	63.566	52.8403	83.3358	55.9816	65.607	51.5919	76.4946	46.4594	78.5411	52.2888	92.0728	46.4206	39.4692	75.6794	72.1259	54.5807	99.5403	41.1824	52.2434	56.1299	97.9089	44.0671	16.1264	71.5421	59.8875	47.7231	61.1168	53.0625	97.7896	36.8577	76.9483	49.1826	89.1461	45.8924	65.3959	64.3819	94.8111	51.7939	47.8875	63.4491	57.7399	60.372	74.2673	52.3897	65.8014	68.4373	59.7305	77.8414
70.7068	56.3976	60.3652	54.5597	81.0484	58.2355	62.8887	53.9806	73.926	48.6942	75.3761	53.3493	89.5662	48.5558	35.7535	77.3602	69.3395	56.4588	97.4537	43.8916	48.6519	57.9079	96.5844	46.8839	12.1969	72.5318	56.4772	48.9471	57.7351	54.3869	96.2778	39.4984	74.2943	51.5994	87.0913	48.2672	62.2387	66.632	92.5145	54.3379	44.0203	64.4635	54.1952	62.0762	71.1806	53.7834	62.5844	71.0123	56.3105	79.9117
67.966	58.4072	57.5543	56.0272	78.3777	60.7873	59.7564	55.7281	71.3628	50.943	72.2156	54.4764	87.6125	51.1827	31.9353	78.7866	66.3529	57.9534	95.3271	46.5543	44.7983	59.0248	94.9671	49.4813	8.1523	72.9261	53.0385	50.1255	54.2144	55.2383	94.8298	42.1721	71.6847	54.0363	85.0589	50.6732	58.9549	68.7237	90.697	57.2394	40.2038	65.5448	50.3662	63.0286	68.0743	55.1569	59.2845	73.5222	53.029	82.172
65.1587	60.2771	55.1654	57.0206	75.152	63.5335	56.4928	57.2967	68.5193	52.8323	69.0989	55.7723	85.3874	53.5594	28.0263	79.9478	63.3237	59.3774	92.8391	48.9114	40.8349	59.3835	92.9547	51.8557	4.244	74.0293	49.733	51.5728	50.7554	56.2818	93.2569	44.7701	69.0549	56.4586	82.9902	53.0262	55.6235	70.7476	88.6862	59.9536	36.5332	67.0904	46.608	64.2236	64.9467	56.4433	56.0109	76.0566	49.7035	84.4075
62.1265	62.0519	52.1806	57.9846	72.0724	66.1192	53.4081	59.2319	65.5936	54.5999	65.8591	56.6839	83.0342	55.8067	24.0928	80.9992	60.5456	61.2729	90.2026	51.0859	36.8866	60.0758	90.9957	54.2545	0.2276	74.4686	46.5864	53.2477	47.3797	57.6405	91.4635	47.2161	66.5227	58.9891	80.4622	54.8665	52.3298	72.8504	86.2085	62.3279	32.7122	68.2659	42.9081	65.6608	61.6581	57.3306	52.7354	78.5873	46.194	86.1865
58.9948	63.7508	49.0105	59.1857	68.979	68.3158	50.2607	61.0638	62.5499	56.114	62.5772	57.4824	81.0424	58.3865	20.3461	82.5874	57.5643	62.7758	87.4619	53.1427	32.8912	60.3384	89.1034	56.7019	-3.8038	74.8925	42.9703	53.7634	43.9956	58.9906	89.9049	49.7952	63.8685	61.2768	77.9874	56.7947	48.9678	74.762	83.9594	64.9094	28.8072	69.0461	39.1434	66.6875	58.4672	58.4551	49.3437	80.9349	42.3278	87.2356
55.8372	65.3545	45.4045	60.3808	66.2698	70.3283	46.7068	61.5251	59.4039	57.4633	59.3823	58.5476	78.6611	60.6163	16.2977	83.1151	54.5312	64.1999	84.6908	55.1514	28.8858	60.1846	87.3119	59.2293	-7.8466	75.237	39.5202	54.8904	40.4122	59.3306	88.0445	52.1635	61.0227	63.3717	75.6485	58.8815	45.2889	76.0749	81.5858	67.3475	24.8959	69.8363	35.2047	67.0401	55.3635	59.8163	45.8414	83.1062	38.4163	87.9605
52.6895	66.962	41.8922	61.5374	63.4868	72.3866	43.2173	62.4093	56.2614	58.8178	56.193	59.5891	76.1562	62.7522	12.2175	83.158	51.6875	65.9826	81.8748	57.0912	25.0101	59.1615	85.4172	61.6753	-11.8935	75.5498	36.0556	55.7754	36.8205	59.8084	86.1894	54.5548	58.4122	65.8322	73.103	60.7344	41.5378	77.14	78.9227	69.5047	20.9526	70.372	31.2581	67.3613	52.0507	60.5335	42.2749	85.1902	34.5614	88.954
49.7902	68.3338	39.2891	62.2285	60.2914	74.4391	39.7058	63.1199	53.2898	60.4884	52.8729	60.2437	73.5857	64.7565	8.1477	83.4153	48.6245	67.3539	79.0527	59.0211	21.0641	58.4533	83.391	64.0093	-15.9404	75.693	32.4362	56.0566	33.2704	60.5161	84.7061	57.2053	55.4963	67.8664	70.4014	62.297	37.8932	78.4534	76.5141	71.9243	16.9796	70.7688	27.4886	68.4432	48.7573	61.3437	38.5574	87.0165	30.7258	89.8417
46.3886	69.6678	36.1903	62.8129	56.5868	76.5227	36.0931	63.4702	50.3063	62.0814	49.5348	60.634	70.7228	66.3568	4.1223	83.627	45.6643	68.8915	76.3513	61.1223	17.1767	57.5072	81.0764	66.0687	-19.9881	75.5454	28.9592	57.0509	29.6494	60.7891	82.6726	59.458	52.9771	70.3514	67.5976	63.6943	34.2712	79.8413	73.986	74.1796	12.9998	71.0816	23.6718	69.1998	45.4917	62.2962	34.8967	88.9549	26.7293	89.9426
43.0879	70.8347	32.7017	63.4486	53.474	78.2207	32.4776	63.5217	47.0727	63.1862	46.1715	60.7851	68.1896	68.4358	0.1766	82.476	42.8826	70.7785	73.6209	63.1863	13.2877	56.5368	78.8613	68.2146	-24.0348	75.7566	25.5327	58.294	26.0345	61.0856	80.6092	61.6024	50.2674	72.6362	64.7813	65.08	30.6294	81.2124	71.1758	76.1249	9.0202	71.3252	19.7146	69.3991	42.2221	63.22	31.3465	91.0645	22.756	89.7236
39.7746	71.9053	28.9255	63.9683	50.6238	79.8423	28.8832	63.1042	43.9419	64.5524	42.7945	60.8763	65.5331	70.3211	-3.6872	81.1647	40.1073	72.6762	70.8009	65.128	9.3643	55.6747	76.8988	70.6127	-28.0678	75.3563	22.0428	59.132	22.4171	61.4054	78.7233	63.9041	47.2677	74.5941	62.188	66.8853	27.0167	82.6112	68.4503	78.1755	5.0302	71.3224	15.7787	69.6317	38.9553	64.1644	27.8037	93.1904	18.7871	89.3535
36.4537	72.9406	25.8828	64.1889	47.0247	81.6923	25.2873	62.7032	40.7843	65.8374	39.4245	61.0779	62.5691	71.7138	-7.6274	80.1305	37.1696	74.2558	67.9381	66.9607	5.4559	54.7464	74.924	72.9952	-32.1405	74.9399	18.4423	59.5168	18.808	61.6017	76.6696	66.1599	44.2685	76.5108	59.5502	68.4747	23.3579	84.0294	65.6388	80.0856	1.0482	71.5769	11.8421	69.8223	35.6789	65.0471	24.0908	95.0244	14.8175	89.0273
33.854	73.4415	24.2332	64.1665	43.4748	82.7165	21.7061	62.1445	37.5176	66.8504	36.0494	61.1713	59.4704	72.698	-11.5898	79.166	34.0982	75.6129	65.0894	68.8118	1.5773	53.7904	72.832	75.2501	-35.8619	73.6841	15.037	60.7729	15.2456	60.8336	74.9257	68.6057	41.5149	78.7053	56.4848	69.2562	19.8025	85.2892	62.6727	81.7965	-2.9199	71.3528	8.0049	69.3426	32.368	65.7989	20.1594	96.3139	10.8622	88.586
31.26	73.8362	21.793	64.2397	40.727	83.4327	18.1426	61.7984	34.5812	68.572	32.6775	61.2332	56.4987	74.0259	-15.5485	78.1907	31.3006	77.465	62.3225	70.7931	-2.2506	52.6374	70.4456	77.2372	-39.4986	71.8326	11.5861	61.851	11.6499	60.8395	73.042	70.9562	38.6308	80.7578	53.6243	70.5205	16.2011	86.5404	59.7573	83.5813	-6.8914	71.0001	4.2378	68.0516	28.9893	66.0948	16.2593	97.6549	6.9878	87.7103
28.6429	74.127	23.5183	63.9726	33.7675	84.2814	14.5906	61.4504	31.5643	70.1077	29.307	61.2633	53.5393	75.3565	-19.509	77.2226	28.395	79.1031	59.5121	72.713	-6.1635	51.7636	68.2605	79.4014	-43.2831	70.3713	8.0709	62.5673	8.0326	61.0293	71.0538	73.237	35.5567	82.5327	50.8081	71.9253	12.5789	87.9557	56.8282	85.3425	-10.876	70.8338	0.4293	67.1157	25.6112	66.3965	12.3951	99.0905	3.1614	86.5914
18.9369	73.8765	12.5561	62.3851	25.3178	85.3678	11.0565	60.6594	28.2915	71.1107	25.9337	61.3757	50.433	76.3377	-23.4658	76.2396	25.2975	80.4162	56.6454	74.5576	-9.9747	50.5506	66.2983	81.7952	-47.0457	68.9164	4.4646	62.9561	4.4239	60.6089	69.3728	75.7313	32.3772	84.0826	47.9593	73.2456	8.962	89.3374	53.873	87.0623	-14.8665	70.8405	-3.5103	66.749	22.2723	66.9019	8.4587	100.372	-0.6438	85.4357
Numerical data for Fig. 4g
average		std shape 1		std shape 2		embryo half 1		embryo half 2		embryo half 3		embryo half 4		embryo half 5		embryo half 6		embryo half 7		embryo half 8		embryo half 9		embryo half 10		embryo half 11		embryo half 12		embryo half 13		embryo half 14		embryo half 15		embryo half 16		embryo half 17		embryo half 18		embryo half 19		embryo half 20		embryo half 21		embryo half 22
0	-14.5913	0	1.6445	0	-30.8271	0	26.1851	0	-14.1339	0	-20.4447	0	-21.6162	0	-26.5816	0	-31.3091	0	-32.2856	0	-10.2662	0	-25.1502	0	-38.2288	0	-2.8627	0	-20.6971	0	-18.8055	0	-39.4712	0	-2.7506	0	14.1824	0	-24.7779	0	-2.1135	0	-8.3646	0	-14.0771	0	-8.6801	0	1.2401
2.9088	-14.5491	2.064	1.6992	3.7537	-30.7974	3.4405	26.5223	3.0592	-13.4245	3.3353	-20.0103	3.2394	-21.9459	3.9328	-26.2487	2.8591	-31.0167	3.3031	-32.0023	3.503	-9.9676	2.9867	-25.0355	4.3632	-38.8014	3.5352	-2.9024	3.6852	-20.2292	2.7627	-18.9981	3.0249	-39.454	2.9898	-2.4763	3.6665	14.4188	3.282	-25.154	3.7226	-1.764	3.5462	-8.5609	3.027	-14.3416	3.8369	-9.3544	3.3859	1.5412
6.7619	-14.208	4.8185	1.9803	8.7054	-30.3963	6.8542	26.86	6.1024	-12.7003	6.5647	-19.1521	6.4415	-21.7628	7.8785	-25.9299	5.7168	-31.0385	6.6158	-31.8949	6.9944	-9.5147	5.9602	-24.6027	8.7083	-38.5894	7.068	-2.3622	7.3345	-19.5471	5.4772	-18.3636	6.0739	-39.4411	6.0002	-2.6662	7.1743	15.4321	6.5886	-24.9148	7.3989	-1.1664	7.063	-8.2283	5.9904	-14.1844	7.6892	-9.4688	6.7728	1.8228
9.4407	-13.693	7.0896	2.285	11.7917	-29.6711	10.2079	27.807	9.1017	-11.9905	9.8062	-18.2311	9.6144	-20.9884	11.8242	-25.582	8.5773	-31.052	9.8332	-31.489	10.2716	-8.2142	8.9252	-24.1762	12.967	-37.5095	10.5136	-1.6965	10.9505	-18.7243	8.1958	-17.7451	9.1029	-39.6097	9.0045	-2.5208	10.6561	16.6734	9.8958	-24.6612	11.01	-0.0532	10.5746	-7.6415	8.892	-13.2258	11.5672	-8.9241	10.1733	2.0746
12.2711	-13.023	9.4469	2.762	15.0953	-28.808	13.5059	28.8223	12.0753	-11.2585	12.9992	-17.2575	12.8355	-20.6054	15.7061	-24.7275	11.4418	-30.7999	12.9484	-30.2942	13.6159	-7.0846	11.8817	-23.6868	17.1814	-36.2895	13.765	-0.1529	14.3284	-17.2548	10.9173	-17.1987	12.1247	-39.2712	11.9564	-1.9139	14.1969	17.5962	13.2032	-24.4278	14.6233	0.9999	14.0136	-6.8748	11.9056	-12.8752	15.4502	-8.4799	13.4904	2.7079
15.5761	-11.9554	12.4166	3.5355	18.7356	-27.4462	16.6819	30.1258	14.9401	-10.0278	15.9839	-15.7115	16.0162	-19.955	19.3445	-23.1758	14.213	-30.1936	16.1523	-29.4813	16.9138	-5.8335	14.8521	-23.2234	21.4334	-35.2763	17.1863	0.9699	17.8551	-16.0206	13.5658	-16.4791	14.9425	-38.1948	14.8099	-0.9101	17.7236	18.578	16.5112	-24.2001	18.2112	2.1308	17.3217	-5.5468	14.8656	-12.313	19.2515	-7.6921	16.666	3.9236
18.2525	-10.8766	15.0217	4.5463	21.4833	-26.2995	20.0304	31.0678	17.5899	-8.5248	18.7065	-13.7568	19.1145	-19.0384	23.0029	-21.6467	16.9342	-29.2263	19.3041	-28.5762	20.1444	-4.416	17.7697	-22.6073	25.3716	-33.4161	20.4549	2.2797	21.3292	-14.9085	16.0295	-15.1145	17.5684	-36.5687	17.5157	0.4106	21.0239	20.1064	19.789	-23.753	21.5113	3.8706	20.6431	-4.2897	17.7503	-11.3957	23.0246	-6.6815	19.7266	5.4224
21.4357	-9.5371	17.8515	5.453	25.0199	-24.5271	23.3901	31.8443	20.2626	-7.103	21.6396	-12.0963	22.0364	-17.6031	26.3767	-19.6613	19.6501	-28.2942	22.3353	-27.2482	23.1865	-2.6431	20.6009	-21.6028	29.2278	-31.2958	23.3322	4.4236	24.3549	-12.6969	18.5575	-14.0225	19.9951	-34.7068	20.231	1.7043	24.4692	21.3057	23.0357	-23.0843	24.593	6.0032	23.6011	-2.3558	20.6996	-10.4779	26.75	-5.7102	23.0041	6.3411
24.2479	-8.1772	20.0428	6.3085	28.4529	-22.6629	26.7749	32.3667	23.0131	-5.6577	24.3714	-10.3095	25.1292	-16.6054	29.1828	-17.0134	22.411	-27.5193	25.31	-25.8336	26.2748	-0.9826	23.4333	-20.6181	33.1476	-29.3298	26.4349	6.2263	27.5669	-10.9198	21.057	-12.8256	22.2416	-32.6047	23.1063	2.6495	28.0477	22.0431	26.2552	-22.3033	27.5376	8.3994	26.5499	-0.3849	23.2113	-9.0313	30.1929	-3.8931	26.1459	7.5883
26.9222	-6.7355	22.6982	7.3784	31.1461	-20.8493	30.1165	33.3736	25.7279	-4.1014	26.5043	-7.6773	28.0715	-15.282	32.3428	-14.6745	25.1154	-26.7044	28.2599	-24.3523	29.5354	0.3863	26.2699	-19.6469	36.5153	-26.5364	29.4016	8.2132	30.4406	-8.6518	23.556	-11.626	24.7575	-30.924	25.7103	4.0986	31.6296	22.7671	29.482	-21.5645	30.687	10.3265	29.541	1.5623	25.466	-6.9712	33.5679	-1.9561	29.1902	9.13
29.3272	-5.1654	25.0382	8.5856	33.6162	-18.9164	33.5231	33.7315	28.3629	-2.4587	28.6497	-5.0907	30.663	-13.3536	35.017	-11.7884	27.5744	-25.2275	31.2181	-22.8947	32.6962	1.9365	29.1772	-18.751	39.756	-23.5689	32.2261	10.4058	33.1913	-6.1238	26.0844	-10.5351	27.2252	-29.1813	28.2083	5.816	35.2756	22.9869	32.7354	-20.9453	34.2173	11.6535	32.1265	3.8715	28.0344	-5.3367	36.3816	0.4587	32.2627	10.5862
32.0103	-3.4628	27.8557	9.9211	36.1649	-16.8467	37.0062	33.7943	30.7852	-0.5032	31.2306	-2.9794	32.9495	-11.0345	37.5806	-8.7522	30.062	-23.7623	34.1951	-21.4635	35.7246	3.7104	31.8275	-17.5426	42.8197	-20.4458	34.9937	12.6506	36.064	-3.7911	28.5989	-9.2999	29.4722	-27.0781	30.7504	7.4312	38.9415	23.0515	36.0017	-20.3208	37.7913	12.8134	34.5516	6.4124	30.3813	-3.4415	38.5626	3.6386	35.3311	12.055
34.618	-1.6866	30.4987	11.2122	38.7373	-14.5854	40.4408	33.6807	33.1848	1.5073	33.8117	-0.8869	35.4744	-8.9863	39.6413	-5.3643	32.556	-22.3692	37.1143	-19.9483	38.8526	5.2932	34.0867	-15.5189	46.3274	-17.8488	38.0409	14.5052	39.275	-1.97	30.8844	-7.7699	31.7482	-25.0348	33.4051	8.8749	42.5002	22.7403	39.089	-19.2281	41.3181	14.0599	37.1231	8.8565	32.4825	-1.2645	40.6976	6.6431	38.3949	13.5254
37.0293	0.0482	33.0508	12.5066	41.0078	-12.4102	43.8653	32.884	35.5138	3.5751	35.9767	1.6661	37.8849	-6.8237	41.8458	-2.0755	34.8222	-20.6265	39.8486	-18.0834	41.9906	6.9008	36.5878	-13.9057	49.7653	-15.1315	41.1349	16.3542	42.2633	0.2158	32.9985	-5.9822	34.0243	-22.9915	36.1771	10.017	45.5399	20.9729	42.0458	-17.681	44.9514	14.3072	39.6572	11.3206	34.5774	0.9224	44.1548	8.5722	41.5095	14.8498
39.4921	1.6577	35.6632	13.5911	43.3211	-10.2758	46.7842	31.2853	37.5057	5.8891	38.1339	4.2316	40.0293	-4.3893	44.2496	1.0999	37.0186	-18.7769	42.6547	-16.3749	45.1887	8.3843	39.2697	-12.5324	52.7858	-11.9664	44.2323	18.1459	45.3169	2.3273	35.0749	-4.1701	36.3209	-20.9604	39.0694	10.8848	48.9023	19.5278	45.0687	-16.3071	48.7053	14.4706	42.2661	13.7424	36.5928	3.203	47.4063	10.7272	44.6021	16.2421
41.9816	3.3859	38.2129	14.5752	45.7503	-7.8033	49.2455	28.7572	39.5389	8.1283	40.5593	6.5173	42.0085	-1.8188	46.7207	4.1927	39.2091	-16.9248	45.553	-14.8252	48.2629	10.0734	41.948	-11.1553	55.7035	-8.6937	47.7293	18.8038	48.6948	3.918	37.246	-2.4533	38.6452	-18.9266	41.9325	11.8517	52.1962	17.8482	48.0399	-14.8506	52.4711	14.572	45.1385	15.7466	38.7407	5.2967	50.7267	12.7734	47.3886	18.242
44.4452	5.0082	40.926	15.5886	47.9645	-5.5723	52.0149	26.6112	41.6922	10.2308	43.1798	8.6129	44.0387	0.6971	49.6312	6.911	41.3999	-15.0754	48.081	-12.7516	51.4844	11.5623	44.531	-9.6617	58.8981	-5.6529	51.2676	19.2186	51.7168	6.1146	39.6269	-1.0409	40.0975	-16.3231	44.8529	12.576	55.218	16.0375	50.8542	-13.0984	56.1669	14.7343	48.3189	17.3977	41.2323	7.0418	54.1859	14.5663	50.3803	19.739
46.835	6.4059	43.426	16.0798	50.2441	-3.268	54.3676	24.155	44.0541	12.1837	45.94	10.5162	45.977	3.3129	52.5031	9.5801	43.5326	-13.1758	50.4674	-10.4487	54.8871	12.389	46.8029	-7.7219	62.3733	-3.072	54.7679	19.0467	54.9475	7.9588	41.8866	0.5379	41.542	-13.6451	47.8214	12.771	57.6192	13.3817	53.4453	-11.0525	59.7331	13.6255	51.2525	19.1496	43.7873	8.5919	57.8096	16.0303	53.7349	20.1864
49.3065	7.9006	46.1975	16.8858	52.4155	-1.0846	55.6877	20.9587	46.606	13.8552	48.9126	12.0702	47.9855	5.8458	55.9882	11.2652	45.6715	-11.2734	52.7991	-8.1138	58.2821	13.3189	49.0548	-5.7219	66.6063	-1.7363	58.1803	17.9835	58.5168	8.3402	43.952	2.4253	43.1972	-11.087	50.735	11.9006	60.143	10.7054	55.984	-8.9314	63.2368	12.391	54.6394	18.8196	46.335	10.2369	61.581	16.9247	57.1188	19.8391
51.8804	9.357	48.9175	17.367	54.8433	1.3469	57.4037	17.9172	49.3	15.3715	51.9602	13.5744	50.4603	7.9467	59.8127	12.2429	48.0144	-9.6981	55.2946	-5.9236	61.7008	13.9578	51.293	-3.738	70.8104	-1.1403	61.3455	16.2999	62.2715	8.0059	46.062	4.2465	44.5436	-8.3775	53.7176	11.4748	61.9088	7.5484	58.5338	-6.8269	66.7889	10.9848	58.1086	18.1989	48.8225	11.9681	65.4819	17.2856	60.6163	18.9181
54.2292	10.3895	51.7115	17.6422	56.7469	3.1367	58.7404	14.7634	52.1142	16.7152	55.1599	14.1808	52.9156	10.0815	63.6507	11.9297	50.3874	-8.1597	57.5939	-3.6169	65.2303	13.8413	53.0212	-1.3364	74.0264	-4.2629	64.4339	14.4975	65.9165	7.6797	48.0473	6.1859	45.9399	-5.6892	56.6449	11.0714	63.4097	4.2296	61.2835	-4.949	69.1555	8.4697	61.529	17.4642	51.7682	12.5966	69.2852	17.2144	62.4345	16.8459
56.7405	11.2047	54.748	17.7179	58.7331	4.6914	59.6086	11.3862	55.1112	17.3874	58.5082	14.1896	55.4087	12.1272	67.6477	11.6819	52.6632	-6.2964	59.2811	-0.7755	68.6964	13.1175	54.5985	1.248	76.763	-7.6789	67.2066	12.3656	69.6099	7.1265	49.9886	8.161	46.751	-2.7701	59.3385	9.6227	64.2815	0.686	63.846	-2.9058	70.8758	4.9858	64.5757	16.4173	54.7022	12.5423	72.8119	15.6811	63.7923	13.8258
59.2746	11.6408	57.2279	17.3567	61.3213	5.925	60.5449	8.0374	58.1742	17.7605	61.8307	13.7434	58.1374	13.7796	70.7811	9.6229	54.1438	-4.0204	61.2468	1.843	72.1166	12.2806	56.276	3.7382	78.4535	-11.7067	69.4307	9.5319	72.9396	5.7897	51.8765	10.1391	47.456	0.2166	61.6963	7.7439	64.5916	-2.9524	65.9803	-0.3596	72.82	1.789	67.0829	13.7586	57.5405	11.7959	76.1638	13.677	65.6308	11.0656
61.935	11.9104	59.8368	17.1811	64.0332	6.6397	61.6637	4.7815	61.2441	17.7003	65.1678	13.414	61.189	14.8407	73.7467	6.7656	55.1329	-1.2788	63.4652	4.2783	75.415	11.0201	58.0518	6.2106	80.1219	-15.742	70.9664	6.2839	75.8323	3.3356	53.7388	12.1358	47.8381	3.2504	64.1515	6.0264	64.5257	-6.5805	68.2853	2.0964	74.2504	-1.6856	69.313	10.9955	60.5193	11.7708	78.2488	10.5295	66.846	7.9703
64.6399	11.5472	63.3227	17.3199	65.957	5.7745	62.2592	1.39	64.3877	17.4538	68.253	12.4127	64.3397	15.3458	75.3741	3.4021	56.1261	1.4105	65.5625	6.8391	78.5016	9.3549	60.026	8.4974	81.58	-19.8856	71.5992	2.8192	79.1091	1.5713	55.7243	14.0626	48.1682	6.2974	66.784	4.6299	63.8785	-10.0885	70.9776	3.927	75.2896	-5.3047	72.0238	8.6257	63.3412	11.0811	79.9948	6.9719	67.9825	4.839
67.1435	10.6843	66.3316	17.0993	67.9553	4.2694	62.0111	-2.0389	67.3122	16.7778	71.1785	10.6709	67.5433	15.5097	76.5223	-0.4485	57.2402	4.0356	67.6986	9.3408	81.3557	7.264	62.6002	9.7203	82.1101	-24.2205	72.0579	-0.7381	82.232	-0.5667	57.2145	16.3745	47.9684	9.1854	68.5532	2.2605	62.5051	-13.5257	74.1688	4.7936	76.3509	-8.9179	73.545	5.5589	65.8592	9.3556	81.0212	3.2406	69.134	1.7152
69.7988	9.5688	70.3596	17.0472	69.238	2.0905	61.6307	-5.494	69.7987	14.8375	73.9728	8.8214	70.7575	15.2939	77.2772	-4.2021	58.477	6.609	69.9596	11.7021	84.0844	5.0457	65.5283	10.6588	81.8116	-28.5633	72.6951	-4.2627	84.3554	-3.4507	58.7062	18.6561	47.5132	12.1246	70.106	-0.3692	60.8171	-16.7685	77.3598	5.7049	77.3322	-12.5598	74.8054	2.208	68.1756	7.3721	81.5241	-0.6466	70.3606	-1.4626
72.2864	7.9068	74.5581	15.708	70.0147	0.1057	60.9683	-8.8483	72.1715	12.801	76.5442	6.6553	73.9901	15.1066	76.5337	-8.1036	59.8511	9.1372	72.5614	13.4342	86.991	3.0954	68.3363	11.8551	80.2613	-32.7164	72.1891	-7.791	85.8742	-6.9252	60.7574	20.5369	47.6985	15.1396	71.4973	-3.0363	59.2289	-20.1168	80.4966	6.3048	77.5514	-16.2841	76.5321	-0.8584	70.5218	5.4515	81.0882	-4.4792	70.5352	-4.7487
74.6902	5.4297	79.0574	12.8022	70.3231	-1.9427	60.1547	-12.1677	74.4816	10.7279	78.6145	4.0394	77.2087	14.5748	75.7671	-11.9666	61.5006	11.4722	75.2525	15.2478	88.9844	0.1939	71.2248	12.3993	77.9381	-36.3715	71.4832	-11.3122	87.3648	-10.3219	62.5304	22.6272	48.3881	18.0882	72.5752	-5.862	57.345	-23.2391	83.775	5.7607	77.1328	-20.0318	78.0068	-3.9904	72.5427	3.2576	80.347	-8.3081	70.5227	-8.0956
76.9976	2.2513	83.8089	8.4975	70.1863	-3.9949	59.0284	-15.4379	76.7419	8.6142	80.3713	1.1834	80.2018	13.5049	73.8759	-15.3777	63.4971	13.6224	77.9006	17.2692	91.2946	-2.5265	74.2299	12.2333	74.9968	-39.6278	70.7295	-14.8113	88.3266	-13.9528	64.4955	24.5326	49.9187	20.663	73.2736	-8.7908	54.8476	-25.6236	87.0047	4.826	76.8282	-23.791	78.5402	-7.4242	74.0111	0.5419	79.3927	-12.0915	70.9529	-11.455
78.0404	-0.374	86.5017	3.7069	69.579	-4.4548	57.8509	-18.7046	78.6593	6.1707	81.9487	-1.7937	82.8383	11.592	71.6615	-18.5904	66.0187	14.6488	80.5966	16.4351	92.5953	-5.7177	77.2062	11.6732	72.1841	-42.9527	69.7149	-18.2536	87.5584	-17.4735	66.6327	26.2793	52.2097	22.7639	73.436	-11.7633	51.3747	-27.0333	89.8203	3.256	76.2957	-27.5342	79.0188	-10.923	74.0163	-2.3653	78.5558	-15.8875	70.65	-14.8046
78.5658	-3.4403	87.7472	-0.4089	69.3844	-6.4718	56.5329	-21.9283	80.2265	3.5178	83.4855	-4.7755	85.0831	9.2997	68.6886	-21.2609	68.8954	15.1081	83.1393	14.1074	93.4968	-9.1402	79.8436	10.4099	68.8524	-45.8126	67.8878	-21.2783	86.1528	-20.9784	68.8219	27.9723	54.9135	24.1179	72.6731	-14.7032	48.1261	-28.7665	92.1718	0.8184	74.2665	-30.5734	79.4401	-14.4213	73.934	-5.3258	77.8694	-19.7661	69.9124	-18.1152
78.8041	-6.5582	88.4905	-4.0489	69.1176	-9.0675	54.3946	-24.3599	81.4467	0.7034	84.0498	-8.056	87.0721	6.7026	65.3226	-23.3601	71.7677	15.2562	85.6837	12.1558	93.9412	-12.6605	81.9709	8.164	66.7463	-49.6667	65.9422	-24.2891	84.764	-24.397	70.9844	29.71	57.7805	24.8056	71.9783	-17.6835	44.8467	-30.3327	93.8671	-1.913	71.8055	-33.5005	79.6792	-17.7695	73.9399	-8.2827	76.0494	-23.0142	68.6457	-21.0741
78.6862	-9.7794	88.7064	-8.5091	68.666	-11.0498	52.003	-26.8495	82.6787	-2.1314	84.0064	-11.4062	88.3837	3.8019	61.6236	-24.8065	74.6607	15.3574	88.2825	9.8943	94.2098	-16.0831	83.1371	5.4352	64.7454	-53.5554	64.2167	-27.3926	82.6006	-27.4569	73.4315	31.0315	60.7406	24.5507	71.0053	-20.4463	41.4971	-31.6274	94.8709	-5.0715	69.1894	-36.1038	78.6442	-21.1223	73.74	-11.2986	73.5471	-26.0662	66.4937	-23.2802
78.1059	-12.8572	87.9937	-13.9381	68.2181	-11.7763	49.689	-29.4381	83.634	-5.0357	83.7792	-14.747	89.1186	0.6057	58.0398	-26.4786	77.3392	15.0979	89.0518	7.0358	92.631	-19.2119	83.5834	2.444	63.2823	-57.5612	62.0758	-30.2706	79.7682	-29.8103	76.1027	31.6341	63.6311	24.0137	69.0009	-22.7639	38.023	-32.6897	95.8204	-8.2974	65.9867	-38.0537	77.9631	-24.5839	73.387	-14.2323	71.6158	-29.4112	63.7618	-24.5748
76.9715	-15.8077	85.9844	-19.1873	67.9587	-12.428	47.2177	-31.8193	84.0234	-8.0047	83.6608	-18.0852	89.6316	-2.6018	54.4582	-28.153	79.5101	13.102	88.9042	3.6482	90.5994	-22.0347	83.6626	-0.5628	62.069	-61.4114	59.6228	-32.8685	76.715	-32.0259	78.7083	31.203	66.2354	22.3346	66.6686	-24.596	34.9757	-34.0313	95.9043	-11.5401	62.7255	-39.8897	77.1452	-28.0275	72.6127	-17.074	69.2373	-32.4514	60.8763	-25.8226
75.4555	-18.5481	83.4111	-23.8685	67.4999	-13.2277	44.3176	-33.6718	84.2162	-10.8706	83.281	-21.4193	89.4208	-5.8014	50.8539	-29.804	81.1627	10.7641	88.6939	0.3374	88.4343	-24.7948	83.7384	-3.5541	63.5498	-64.8486	57.0472	-35.3786	74.0214	-34.5004	81.1363	29.6411	68.9019	20.8627	64.1459	-26.2988	32.78	-37.0008	95.1094	-14.7497	59.712	-41.9152	76.173	-31.3922	71.2008	-19.7399	66.0211	-34.4347	58.5425	-27.7035
73.672	-21.1107	80.4962	-28.1504	66.8479	-14.071	41.495	-35.7309	84.4264	-13.7155	82.4766	-24.6639	88.422	-8.9021	47.6067	-32.0392	82.5492	8.2186	88.3829	-2.9608	86.0004	-27.2688	83.4684	-6.5659	67.0802	-67.5137	54.5123	-37.9209	72.1631	-37.7185	83.4927	28.2301	71.2857	18.9582	61.9267	-28.1704	31.1259	-40.262	93.8602	-17.7878	56.7581	-44.2186	75.2151	-34.747	70.4289	-22.5479	62.5315	-36.1743	56.767	-30.7339
71.4588	-23.6664	78.2236	-31.0884	64.694	-16.2444	38.9706	-38.1262	84.3524	-16.5658	81.5545	-27.8845	86.9766	-11.8014	45.0665	-35.116	84.0987	5.7206	87.8147	-6.2847	83.5229	-29.7391	82.6462	-9.3883	70.9885	-69.4389	52.6898	-40.9799	70.4672	-41.0393	84.7112	25.7377	73.0582	16.5537	60.5051	-30.8471	31.2541	-43.8431	92.1058	-20.6226	54.2634	-46.9645	73.9962	-38.1048	70.1976	-25.5973	59.2892	-38.3221	55.2521	-33.7563
69.4298	-26.0878	77.6288	-32.1227	61.2309	-20.053	37.6747	-41.1835	82.9771	-19.3981	80.6975	-31.1093	85.5182	-14.8354	43.7022	-38.7857	84.785	3.0499	86.2585	-8.8628	81.0058	-32.2295	80.9532	-11.9531	75.201	-70.4281	51.4942	-44.3347	69.0088	-44.4928	85.2557	22.9958	74.7967	13.9887	59.3686	-33.651	32.1373	-47.1911	89.9158	-23.0767	53.2944	-50.4728	73.058	-41.5225	70.267	-28.6208	56.5364	-41.0876	54.6586	-37.1076
67.6628	-28.6503	79.1175	-30.0121	56.2081	-27.2885	36.214	-44.1675	81.8031	-22.352	79.5966	-34.2799	83.3569	-16.8671	43.2828	-42.7634	85.013	0.1628	83.5727	-11.0896	78.4563	-34.6547	78.6044	-13.5934	79.4749	-70.506	50.458	-47.8024	68.3325	-48.049	85.4007	20.213	76.5371	11.5137	58.8328	-36.5421	33.9813	-49.8935	87.2465	-25.0479	53.3493	-54.1718	73.1479	-44.8604	70.1202	-31.6672	53.5238	-43.8882	54.618	-40.4163
65.4718	-34.4453	78.915	-27.9977	52.0286	-40.8928	35.2728	-47.4099	80.6541	-25.1666	79.1025	-37.5541	80.3859	-18.3222	43.872	-46.6678	85.2219	-2.7145	81.2255	-13.4076	75.6169	-36.7801	75.7092	-14.5424	83.6295	-70.0367	49.7754	-51.2062	69.8305	-51.2167	85.3854	17.4441	77.2619	8.5983	58.9655	-39.458	37.2811	-51.8801	84.5636	-27.0089	54.986	-57.3083	73.6991	-48.0767	69.8914	-34.5778	52.8138	-47.3152	55.2482	-43.5742
65.197	-37.3444	78.4627	-27.0702	51.9313	-47.6185	35.1945	-50.3204	79.0744	-27.4389	78.8454	-40.8352	77.5349	-19.8225	44.458	-50.6467	85.1024	-5.533	78.8392	-15.703	73.1407	-39.3957	73.1223	-16.0661	87.4156	-67.6832	51.868	-53.8136	73.018	-53.3378	84.8641	14.7155	76.9871	5.6273	59.832	-42.2998	40.4246	-53.7521	81.9167	-28.9753	57.9771	-59.8206	74.4241	-51.4634	71.2603	-37.1325	53.0242	-51.2783	56.1878	-46.5667
65.4004	-40.1154	77.6428	-27.9756	53.1579	-52.2553	36.6647	-53.0192	77.5297	-29.6927	79.118	-44.0951	74.709	-21.4694	46.6472	-53.4481	84.0851	-8.2524	76.5471	-18.0519	73.1131	-42.7918	70.8354	-18.004	90.8906	-65.0683	55.2965	-55.2478	76.0734	-55.6206	84.0535	12.0516	76.1249	2.6566	61.269	-44.9633	43.4523	-55.6407	79.2872	-31.2205	61.3482	-60.723	75.7824	-53.7098	72.9405	-39.4771	53.2217	-55.1578	57.0484	-49.822
66.3082	-42.4587	75.5543	-27.3275	57.0622	-57.59	38.1729	-56.1105	76.1725	-31.8077	79.9598	-47.3611	72.3601	-23.6536	49.9405	-55.6068	82.8274	-10.8158	74.8135	-20.8394	74.1891	-46.0592	68.8781	-20.3094	93.4656	-61.5078	58.6294	-56.6773	79.5509	-55.5919	83.5907	9.2997	75.408	-0.3176	63.3725	-46.9794	46.895	-56.7266	77.9942	-33.7758	64.8744	-61.8234	77.8134	-55.3811	74.5055	-41.9492	54.6348	-58.9125	58.712	-52.0397
72.0602	-45.4466	74.7138	-29.3754	69.4066	-61.5178	40.4057	-58.3285	75.2086	-33.4584	81.2108	-50.4618	70.6976	-26.4402	53.3454	-57.8439	81.3576	-13.2888	72.8875	-23.5215	76.5821	-48.5792	67.6713	-22.9568	95.9661	-57.8837	61.9838	-57.7749	83.0761	-54.5153	82.936	6.6798	74.1238	-3.0568	66.1587	-47.9265	50.4717	-57.7409	77.5443	-36.7249	68.4045	-62.4785	80.4151	-56.8732	75.7521	-44.7126	56.7775	-61.5192	61.3973	-53.3971
74.8016	-46.3347	75.1791	-31.5756	74.4242	-61.0938	43.7159	-59.0722	75.0768	-34.7602	82.956	-53.464	69.7588	-29.5632	56.8793	-58.8729	79.8699	-15.7463	70.688	-26.0246	79.4015	-50.5588	66.9482	-25.8817	97.3083	-53.7386	65.535	-57.7218	86.4251	-52.834	81.5133	4.2503	73.005	-5.9033	68.8229	-49.4036	54.0227	-58.2712	78.0974	-39.7441	71.9318	-61.2246	83.0522	-58.5967	77.9572	-45.5901	60.3459	-63.1267	64.1522	-54.3023
77.2847	-47.0029	76.0618	-33.4085	78.5077	-60.5973	47.15	-59.3579	75.383	-36.3622	85.4328	-54.9813	69.2899	-32.797	60.8664	-58.4581	78.6202	-18.3586	69.0969	-28.923	82.6212	-51.849	67.0107	-28.8474	99.1337	-49.7205	69.0513	-57.0598	90.0805	-52.0704	80.6836	1.5815	71.9648	-8.7806	71.4716	-50.395	57.5971	-57.89	79.6643	-42.7411	75.4201	-59.8093	85.6872	-59.0736	80.5489	-45.9852	64.1667	-63.9017	66.7101	-55.9741
79.8214	-47.07	77.0746	-34.7251	82.5682	-59.4149	50.5595	-59.7284	75.9055	-37.8225	88.8618	-55.3475	69.5216	-36.0029	64.7906	-57.7996	77.8893	-21.0372	68.4788	-31.8149	86.1621	-52.0182	67.5297	-31.7742	100.144	-45.5403	72.6299	-56.8752	93.5135	-50.6388	79.5001	-0.9235	70.5782	-11.4658	74.4695	-49.9823	61.2394	-57.8575	81.6763	-45.3257	78.8776	-58.2652	88.7256	-58.5947	83.1806	-46.1344	68.0566	-63.6272	69.6459	-56.8494
82.5136	-46.4617	78.5877	-35.5195	86.4395	-57.4038	54.0017	-59.6063	77.2266	-39.4898	92.1933	-55.2946	70.7907	-38.9959	68.6341	-56.9121	77.8493	-23.8323	70.098	-34.3968	89.6865	-52.0275	68.7465	-34.5965	100.88	-41.2395	76.1794	-56.7268	96.6322	-48.6313	78.102	-3.3354	69.4492	-14.2862	77.476	-49.6131	64.9148	-57.4385	84.3813	-46.9956	81.6693	-55.9021	91.9112	-57.7025	85.9159	-46.5337	71.627	-62.2657	72.9631	-56.9899
85.3711	-45.4845	80.0452	-35.9826	90.6971	-54.9864	57.4077	-59.1118	78.7583	-40.8723	95.0557	-54.0002	72.6889	-41.6886	72.1482	-55.0554	78.2248	-26.663	71.4499	-37.5545	93.2094	-51.6553	70.6978	-36.6915	101.756	-36.966	79.2928	-55.0223	99.562	-46.3006	76.8208	-5.8004	68.3767	-17.1737	80.4259	-49.0248	68.332	-56.3526	87.4754	-46.5678	83.8265	-52.7725	94.8175	-56.6748	88.2157	-46.2686	75.3088	-61.186	75.9668	-56.0626
87.734	-44.2366	81.6704	-36.0641	93.7976	-52.409	60.794	-58.598	81.1519	-41.4342	97.8091	-52.0444	75.2908	-43.4332	75.6777	-53.3793	79.1322	-29.3523	73.3156	-39.6105	96.4666	-50.6461	73.4637	-38.0782	102.088	-32.5736	82.213	-52.8458	102.575	-44.0857	75.6777	-8.3403	67.4003	-20.0497	83.2869	-48.0472	71.6276	-54.7477	90.665	-45.8771	86.2057	-49.8653	97.2101	-54.6419	90.3242	-44.5028	78.8507	-59.7943	79.069	-55.0404
89.9801	-42.7597	83.3932	-35.8759	96.5669	-49.6434	64.2119	-58.1149	83.5489	-41.8134	100.51	-50.1575	78.3664	-44.4678	79.0777	-51.3243	80.6083	-31.7921	76.5977	-40.4838	99.5898	-48.9122	76.3498	-38.2893	102.197	-28.2106	85.146	-50.7571	105.053	-41.324	74.4255	-10.8217	67.3392	-22.9581	85.8444	-46.4905	75.0106	-53.3003	93.9165	-45.3639	88.7181	-47.1002	99.0643	-51.9154	92.6177	-42.9175	82.0757	-57.5258	82.0823	-53.7152
92.0993	-41.2873	84.9333	-35.6805	99.2653	-46.8941	67.3875	-57.2284	86.0273	-41.8671	102.745	-47.6675	81.5183	-45.063	82.1634	-48.847	82.5296	-33.8004	79.6746	-40.373	102.824	-47.5007	79.3378	-38.4349	101.621	-23.8609	87.8882	-48.5393	106.948	-38.131	73.1282	-13.2842	68.3825	-25.7236	88.2166	-44.6321	78.2814	-51.804	97.1469	-44.6498	90.3747	-43.7506	101.256	-49.3562	94.9432	-41.4271	85.052	-55.0421	84.9056	-52.0027
94.5269	-39.0939	86.6214	-34.9302	102.432	-43.2576	70.3955	-55.4119	88.5389	-41.5884	104.679	-44.9833	84.737	-45.2733	85.016	-46.0804	84.8703	-35.3374	82.8037	-39.7363	105.72	-45.4789	82.3003	-38.3085	101.148	-19.5026	89.9128	-45.5813	108.72	-34.8547	71.9166	-15.7675	70.3445	-27.9595	90.5247	-42.7171	80.6786	-48.9866	99.7698	-43.0525	92.4484	-40.6099	103.171	-46.6279	96.99	-39.5363	87.9777	-52.4317	87.6412	-50.0998
96.2658	-36.9969	88.1759	-33.9541	104.356	-40.0396	73.4708	-53.9207	90.9544	-40.8457	106.566	-42.2119	87.9156	-44.9035	87.5583	-43.0513	87.5638	-36.3514	85.9387	-38.9432	107.611	-42.5054	85.2132	-37.8489	100.302	-15.1996	91.8922	-42.5838	110.9	-31.8431	70.7991	-18.2849	72.7846	-29.8688	92.9097	-40.8211	83.4353	-46.6504	102.029	-40.5211	94.6453	-37.5087	104.728	-43.4631	98.711	-37.1798	90.4046	-49.4596	90.0343	-47.8159
97.9022	-34.8657	89.6437	-32.7442	106.161	-36.9872	75.8502	-51.407	93.3404	-39.9863	108.252	-39.3393	90.9438	-44.0077	89.8831	-39.8284	90.2759	-36.3527	89.0286	-38.1237	109.629	-39.6014	88.0498	-36.9826	99.3404	-10.9285	93.897	-39.6175	112.462	-28.4808	69.9862	-20.9549	75.2656	-31.556	94.7983	-38.5547	86.1758	-44.23	104.597	-38.4256	96.1838	-34.1796	106.317	-40.3622	100.452	-34.7991	92.4725	-46.14	92.2779	-45.3073
99.328	-32.5162	91.0381	-31.257	107.618	-33.7755	77.9674	-48.682	95.7276	-39.1417	109.243	-36.1382	93.8192	-42.3985	92.0979	-36.5461	92.9659	-35.5578	91.8817	-36.858	111.447	-36.5551	90.9657	-36.141	98.3161	-6.6646	96.0094	-36.6818	113.228	-24.8654	69.5414	-23.7036	78.0815	-32.7603	96.2472	-35.8861	88.5283	-41.4635	107.082	-36.2627	97.4935	-30.7014	107.758	-37.1287	102.253	-32.4464	94.609	-42.8835	94.3886	-42.6362
100.918	-29.6949	92.5296	-29.1128	109.306	-30.2769	80.0511	-45.9242	98.2736	-37.9522	110.679	-33.1101	96.7847	-41.0053	94.4172	-33.3193	95.6755	-34.4733	94.4628	-34.8284	112.473	-33.2215	93.8069	-35.1908	96.9197	-2.5238	97.5627	-33.5455	113.902	-21.1991	69.746	-26.4457	81.0359	-33.3175	97.6126	-33.2174	90.5243	-38.3635	109.301	-33.8696	98.7215	-27.1526	108.695	-33.7465	104.08	-30.0526	96.3036	-39.3808	96.2736	-39.757
101.966	-27.382	93.7059	-27.2477	110.225	-27.5164	81.8768	-42.9654	100.241	-36.3976	111.947	-30.0235	99.219	-38.9596	96.5793	-30.023	97.6956	-32.817	97.3289	-33.1827	113.105	-29.7468	95.9349	-33.3128	95.0912	1.4619	98.645	-30.141	115.084	-17.66	70.4283	-29.1712	84.0195	-33.4583	99.4833	-30.7504	92.708	-35.4442	111.068	-31.0697	100.208	-23.6847	109.551	-30.319	104.769	-27.2517	97.7888	-35.7577	97.4295	-36.6461
103.051	-24.7215	94.9675	-24.7946	111.135	-24.6485	83.5029	-39.8917	101.688	-33.7163	112.891	-26.805	101.272	-36.4157	97.6827	-26.2035	99.3859	-30.6372	99.9958	-31.3452	113.698	-26.3132	97.9256	-30.9886	93.3496	5.485	100.065	-26.841	114.987	-13.9717	71.0731	-31.8475	87.0369	-32.9185	100.791	-28.1991	94.3252	-32.1304	112.762	-28.2083	100.875	-20.022	110.198	-26.8629	105.537	-24.3868	99.0579	-32.133	98.5568	-33.5079
104.073	-21.6773	96.1903	-21.8341	111.956	-21.5206	85.0116	-36.8184	103.373	-31.2383	113.79	-23.5696	103.223	-33.8188	98.9621	-22.4543	101.412	-28.6689	102.252	-28.9878	114.165	-22.8141	100.274	-29.1106	91.5589	9.4523	101.252	-23.4567	114.896	-10.2425	72.2815	-34.4865	90.0158	-31.9467	101.061	-25.1818	95.9124	-28.8561	114.47	-25.3676	101.044	-16.2721	110.51	-23.3287	106.739	-21.5975	99.7444	-28.324	99.8181	-30.3496
104.734	-19.0173	96.9365	-19.4419	112.532	-18.5928	86.1106	-33.5645	105.115	-28.9223	114.208	-20.2472	105.506	-31.484	100.446	-18.7677	103.228	-26.4724	103.78	-26.1674	113.987	-19.289	102.468	-27.0532	89.2066	13.1736	102.132	-20.0145	114.813	-6.5158	74.0779	-36.2273	92.2406	-30.2518	101.771	-22.2888	97.3207	-25.5	115.959	-22.455	101.2	-12.5132	111.219	-19.8949	107.469	-18.6859	100.534	-24.507	100.821	-27.1133
105.135	-16.5781	97.3627	-16.9978	112.907	-16.1583	87.6883	-30.452	106.829	-26.7921	114.509	-16.903	107.225	-28.8044	101.603	-14.9598	104.725	-24.0118	105.236	-23.2194	113.89	-15.7642	104.396	-24.7273	87.1068	17.0232	102.043	-16.4711	114.461	-2.7959	76.8	-36.9333	94.1972	-28.1069	102.761	-19.4442	98.4961	-22.0384	116.748	-19.286	101.622	-8.8119	111.105	-16.3762	107.7	-15.7187	101.306	-20.6843	102.208	-23.9878
105.533	-13.3468	97.88	-13.4526	113.186	-13.2409	88.6538	-27.1533	107.777	-24.1328	114.576	-13.5573	108.643	-25.8526	102.071	-11.0337	105.883	-21.4224	107.046	-20.4643	113.583	-12.2639	105.546	-22.0326	84.736	20.7247	102.071	-12.894	113.335	0.6566	79.5623	-37.324	96.1015	-25.8897	103.548	-16.5405	99.352	-18.4596	117.309	-15.9953	100.727	-5.1622	110.952	-12.8383	107.475	-12.7285	101.933	-16.859	103.238	-20.8301
105.751	-10.4202	98.1673	-10.4745	113.335	-10.3659	89.4545	-23.757	108.379	-21.0794	114.238	-10.2194	110.032	-22.941	102.388	-7.0715	106.953	-18.7762	108.585	-17.5589	112.902	-8.831	106.533	-19.1808	82.3205	24.3918	102.653	-9.3541	111.57	3.9805	82.3325	-37.8652	98.1182	-23.8222	103.864	-13.5483	99.5941	-14.7891	118.261	-12.7948	100.558	-1.4007	110.825	-9.3039	107.943	-9.7232	102.288	-12.9902	103.198	-17.4496
105.823	-7.2803	98.119	-7.0791	113.526	-7.4815	89.9674	-20.3603	108.812	-18.13	113.9	-6.8794	111.389	-20.032	102.562	-3.1116	107.963	-16.0956	109.79	-14.5023	111.883	-5.4437	107.626	-16.3808	79.4257	27.6937	103.104	-5.8298	110.134	7.3973	84.8875	-37.2555	99.9351	-21.6568	103.875	-10.5437	99.7409	-11.1306	118.709	-9.5501	100.132	2.3399	110.629	-5.7761	108.094	-6.7248	101.975	-9.1106	103.139	-14.0589
105.813	-4.1695	98.0133	-3.9735	113.612	-4.3656	90.371	-16.9567	109.624	-15.3349	113.661	-3.5286	112.342	-16.9641	102.254	0.8326	108.652	-13.3342	110.524	-11.312	111.143	-1.9961	108.514	-13.5362	76.4686	30.9412	102.442	-2.3452	109.282	11.0717	87.4875	-36.2673	101.317	-18.8624	103.456	-7.5547	99.6908	-7.485	118.708	-6.2461	98.9279	5.8521	110.453	-2.2437	107.792	-3.7225	101.777	-5.2242	103.15	-10.6827
105.538	-0.7375	97.6653	-0.5329	113.41	-0.9421	91.268	-13.5816	110.28	-12.5958	113.165	-0.2405	112.889	-13.7699	101.537	4.75	109.273	-10.5482	111.213	-8.088	109.777	1.2642	109.24	-10.646	73.5471	34.235	101.485	1.1228	107.386	14.1365	90.0791	-35.3238	102.699	-16.1469	103.686	-4.5514	99.6476	-3.8447	118.784	-2.9516	97.3643	9.2758	109.939	1.2014	107.562	-0.71	101.678	-1.396	103.144	-7.3246
105.136	1.7212	97.2149	1.655	113.057	1.7875	91.709	-10.1497	110.404	-9.7737	112.187	2.9759	113.138	-10.5333	100.656	8.604	109.902	-7.7536	111.867	-4.8609	108.118	4.3512	110	-7.7468	70.2041	37.0412	100.633	4.6089	105.365	17.2353	92.4394	-33.8595	103.635	-13.3364	103.632	-1.5574	99.63	-0.2002	118.626	0.3499	95.9716	12.7572	109.13	4.6225	106.929	2.2099	100.51	2.302	102.499	-4.0369
104.614	4.4938	96.4602	4.649	112.767	4.3386	91.8395	-6.7141	110.291	-6.771	111.303	6.2154	113.944	-7.3965	99.2917	12.3373	110.287	-4.9247	112.05	-1.5989	106.444	7.4354	110.64	-4.8239	66.6977	39.7087	99.6916	8.0439	103.796	20.6421	93.8346	-31.4767	104.661	-10.5053	103.218	1.4335	99.4678	3.4304	118.388	3.6577	94.1952	16.0742	108.196	8.0537	106.321	5.1396	99.3026	5.9975	101.782	-0.7273
103.861	7.7391	95.4502	8.0018	112.272	7.4765	92.3726	-3.2998	110.337	-3.775	110.432	9.4537	113.983	-4.2086	97.9555	16.0827	110.532	-2.0687	111.905	1.6676	104.615	10.4306	110.838	-1.8348	63.4923	42.6771	98.2583	11.3132	102.125	23.969	95.4536	-29.1772	105.296	-7.5391	102.888	4.4394	98.3762	6.957	118.317	6.9887	91.9622	19.1077	107.304	11.4243	106.214	8.2005	98.1784	9.7203	100.977	2.5729
102.996	10.5894	94.5111	10.8216	111.481	10.3572	92.4978	0.1601	110.823	-0.8824	109.307	12.5968	113.693	-0.9632	96.0882	19.5786	110.634	0.7955	111.419	4.9171	102.629	13.3601	111.132	1.1417	60.2181	45.5435	96.9975	14.6401	99.5443	26.6016	96.8442	-26.8213	105.043	-4.5084	102.369	7.3735	97.6137	10.5227	117.979	10.2172	89.5728	21.9547	106.14	14.6454	105.822	11.0794	97.2457	13.4966	100.223	5.8763
101.99	13.398	93.2608	13.6526	110.718	13.1434	91.981	3.5949	110.082	1.8914	107.9	15.6471	113.389	2.2716	94.5922	23.2549	110.602	3.6608	110.74	8.1291	100.654	16.28	111.925	4.0658	56.6082	48.0685	95.4427	17.8594	96.5605	28.8985	97.7726	-24.1936	105.349	-1.4606	101.451	10.2426	96.6311	14.0451	116.708	13.302	87.3347	24.9252	104.932	17.9559	104.502	13.7812	95.9722	17.1429	99.521	9.185
100.887	16.3334	91.8037	16.8719	109.97	15.795	91.8958	7.0578	109.109	4.6872	106.404	18.6448	113.151	5.5213	93.1189	26.9316	110.403	6.5223	110.018	11.3315	98.4053	18.972	111.926	7.0213	53.0969	50.7104	93.8934	21.0754	93.9089	31.4546	99.2257	-21.7817	105.392	1.5295	100.476	13.1043	95.28	17.4688	116.006	16.5182	84.9439	27.8243	102.551	20.3994	103.003	16.3539	93.8802	20.432	98.7138	12.4843
99.7377	19.0723	90.5309	19.5673	108.944	18.5773	91.3529	10.4401	108.71	7.5287	104.927	21.6488	112.656	8.6939	91.5878	30.6045	110.281	9.3873	109.45	14.5721	95.9774	21.5275	111.383	9.9903	49.4775	53.18	91.3654	23.5018	91.6361	34.4289	99.8375	-19.1302	104.879	4.5265	99.9429	16.0551	93.8403	20.8499	115.293	19.742	82.1574	30.3633	100.072	22.8128	101.939	19.0993	92.0474	23.8656	97.8302	15.7778
98.3621	21.6971	89.155	21.9324	107.569	21.4618	90.7809	13.8209	107.879	10.3564	103.476	24.6743	111.648	11.7992	89.5918	33.9306	110.12	12.23	108.386	17.587	93.4631	24.0152	110.544	12.8577	45.5354	55.119	88.7814	25.9852	88.4605	36.2696	100.432	-16.4206	104.757	7.5729	99.5448	19.027	91.9724	24.0064	114.337	22.927	79.4097	32.9321	97.895	25.4582	100.669	21.7993	90.163	27.2624	97.1121	19.0882
96.9135	24.1176	87.345	24.4565	106.482	23.7787	90.5133	17.275	106.779	13.06	101.831	27.5731	110.954	14.9755	86.8283	36.8373	109.598	15.0393	106.806	20.4613	91.135	26.6554	109.766	15.7411	41.668	57.2115	86.589	28.807	85.0726	37.9065	101.329	-13.7774	104.222	10.4614	98.3928	21.8216	89.8809	27.0252	113.061	25.978	76.6945	35.5618	95.7884	28.208	99.0068	24.3409	88.1098	30.5602	96.8538	22.4849
95.4084	26.7084	85.4603	27.1674	105.357	26.2495	89.6271	20.5596	105.004	15.5252	99.8299	30.2709	110.076	18.0958	84.21	39.825	108.91	17.7994	105.545	23.5167	88.6862	29.1135	109.346	18.7388	37.4891	58.527	83.8776	31.1321	81.8299	39.7261	102.15	-11.1122	103.275	13.3821	96.8313	24.3673	87.4292	29.7692	111.703	29.0001	73.5063	37.4681	93.0026	30.2789	97.1983	26.7271	86.1978	33.9643	96.2339	25.8225
93.6225	29.3088	83.6326	29.4834	103.612	29.1343	88.2071	23.7181	103.286	18.0344	97.9974	33.0794	108.989	21.1461	81.508	42.7332	108.166	20.5532	104.243	26.5381	85.7939	31.1682	108.524	21.5438	33.323	59.9101	81.4303	33.7252	78.8245	41.9173	102.562	-8.3683	102.087	16.1682	95.1166	26.8539	85.3382	32.7957	110.456	32.0622	70.2324	39.3129	90.4246	32.6493	95.0158	28.6679	83.9823	37.1774	95.1531	29.0299
91.8221	31.456	81.8528	31.2546	101.791	31.6575	86.9491	26.9098	101.705	20.5788	95.6812	35.4158	107.551	24.0644	78.4735	45.2843	107.427	23.3082	102.708	29.3755	83.0823	33.3966	107.007	24.1741	29.1403	61.2455	79.1388	36.4243	75.2585	42.8272	103.091	-5.6482	100.404	18.7091	93.5313	29.4098	83.1434	35.6783	108.95	34.9951	66.9542	41.1324	88.0992	35.2004	92.6135	30.388	81.4956	40.1665	93.7488	32.117
89.7581	33.8763	79.2889	33.8765	100.227	33.876	86.0651	30.2786	100.284	23.1548	93.2025	37.6786	106.511	27.1186	75.4663	47.8665	106.329	25.9573	100.345	31.6008	80.1875	35.4125	105.964	26.9768	24.9037	62.3276	76.4369	38.7474	71.706	43.896	103.816	-2.9728	98.5142	20.9989	91.9521	31.9824	80.7347	38.3659	107.22	37.8174	63.6274	42.8686	85.5358	37.4018	90.6868	32.7053	78.8344	43.0216	92.4237	35.2369
87.5798	36.3338	76.3995	36.5089	98.7601	36.1587	84.6723	33.3723	98.7144	25.6862	90.9686	40.1726	105.374	30.1632	72.6362	50.6256	104.97	28.4694	97.9344	33.8652	77.2204	37.3259	105.056	29.8379	20.6639	63.4511	73.9438	41.3645	68.1677	45.081	104.066	-0.2004	96.7142	23.457	90.1652	34.3857	77.9101	40.7391	105.388	40.5829	60.2616	44.5002	82.4405	39.2582	88.4086	34.6	76.1933	45.8847	90.9963	38.289
85.3546	38.7666	73.7816	38.7198	96.9275	38.8135	83.1011	36.4127	96.9324	28.1312	88.4294	42.3584	103.814	32.9895	69.6401	53.205	103.305	30.7913	95.8774	36.434	74.2022	39.1509	103.703	32.4904	16.4336	64.655	71.1536	43.4949	64.6194	46.2107	104.29	2.5708	94.6846	25.7075	88.0942	36.5905	75.3717	43.37	103.535	43.3318	57.1129	46.5572	79.4897	41.233	85.8326	36.2053	73.4152	48.6206	89.3846	41.2882
83.1833	40.793	71.1949	40.4951	95.1718	41.0909	81.3998	39.5149	94.8856	30.4367	85.6927	44.2799	101.716	35.4901	66.5879	55.7479	101.547	33.0521	93.731	38.945	71.1016	40.8135	102.243	35.1037	12.2076	65.7817	67.9413	45.1164	60.9892	47.0041	103.883	5.2956	92.3206	27.6686	86.4028	39.0863	72.6551	45.8268	101.668	46.0703	53.8719	48.4897	76.3355	42.8654	83.3185	37.8571	70.714	51.4541	87.9126	44.3474
81.0416	42.8586	68.3906	42.4426	93.6925	43.2746	79.5992	42.2889	92.9595	32.8293	82.8658	46.0951	99.6404	38.0001	63.6957	58.4548	99.7927	35.3155	91.4179	41.2833	67.9469	42.3935	100.808	37.7393	7.9183	66.6063	64.6543	46.5239	57.3483	47.7684	103.444	8.03	90.2441	29.9083	84.5836	41.4697	69.7767	48.1007	99.8237	48.8245	50.3993	49.7914	73.455	44.9326	80.8677	39.6246	67.9115	54.1114	86.0902	47.2331
78.5786	45.0374	65.6317	44.1741	91.5256	45.9006	76.9338	44.3306	90.9777	35.1335	79.9989	47.8262	97.7462	40.6185	60.6578	60.9246	98.0934	37.6209	88.8496	43.3654	64.7496	43.8902	99.4168	40.3945	3.5328	66.9476	61.357	47.9452	53.6907	48.4969	103.36	10.8176	88.1789	32.1437	82.4796	43.6292	66.881	50.3397	98.0003	51.6001	46.7587	50.7372	70.4365	46.7216	78.3537	41.2348	64.9695	56.6121	83.8196	49.6696
75.964	47.0815	62.7195	45.9278	89.2086	48.2351	74.609	46.8886	88.8089	37.2227	77.0125	49.346	95.8705	43.2206	57.1636	62.8412	96.2394	39.8188	86.2709	45.429	61.4916	45.2521	98.0322	43.053	-0.8476	67.2659	57.9934	49.1227	50.0375	49.2619	103.079	13.5791	85.933	34.2004	80.2204	45.6184	63.8552	52.4425	96.0813	54.2913	43.3202	52.2857	67.1626	48.1244	75.5365	42.3316	62.1829	59.3691	81.1183	51.7821
73.3213	49.0753	59.5828	47.7096	87.0599	50.4411	72.1979	49.298	86.7636	39.4012	73.8609	50.4278	93.5348	45.4976	53.63	64.6177	94.417	42.0225	83.6882	47.4843	58.2965	46.7361	96.5369	45.6494	-5.228	67.5701	54.56	50.1467	46.3206	49.2834	102.625	16.3102	83.9049	36.5014	77.9162	47.5711	60.9008	54.6157	93.8231	56.72	39.8632	53.8365	63.9377	49.5959	72.7308	43.4461	58.8174	61.2152	78.472	53.9315
70.6697	50.9494	56.495	49.1338	84.8444	52.7649	69.3223	51.0263	84.6251	41.5003	70.6609	51.4256	91.4192	47.9626	50.1218	66.5009	93.0063	44.5298	81.138	49.5944	54.9022	47.6346	95.0481	48.253	-9.6199	67.5192	51.0471	50.8048	42.5991	49.1167	102.041	19.0296	81.6359	38.5386	75.6852	49.5863	57.6851	56.3755	91.5612	59.1458	36.1606	54.2574	60.8163	51.3253	69.9866	44.6297	55.2316	62.8289	75.4953	55.4611
67.9561	52.7171	53.4347	50.2663	82.4775	55.1679	66.1651	52.5561	82.2628	43.4517	67.4426	52.3496	89.2407	50.3589	46.2511	67.2458	91.3378	46.7564	78.3827	51.3791	51.3876	47.9775	93.6746	50.9332	-13.9887	67.3193	47.5768	51.6336	38.8843	48.9807	101.623	21.7467	79.4761	40.6872	73.6678	51.8615	54.3882	57.9921	89.3109	61.5799	32.4048	54.414	57.4114	52.2084	67.2698	45.8308	51.6627	64.3783	72.5387	57.0075
65.1143	54.3715	50.4536	51.3711	79.7749	57.3719	63.1023	54.1057	79.929	45.4474	64.2104	53.1833	86.8476	52.5614	42.507	68.5161	89.2015	48.6892	75.4916	52.9815	47.8796	48.3384	92.0105	53.3926	-18.3681	67.0108	44.1919	52.7839	35.1774	49.1814	101.047	24.4594	77.4237	42.9569	71.1602	53.3744	51.0703	59.5847	87.0897	64.0506	28.6758	54.7286	54.2008	53.5033	64.4359	46.9188	47.9405	65.5127	69.4148	58.2787
62.383	55.7893	47.936	52.1086	76.83	59.47	59.832	55.1695	77.5519	47.2963	60.9975	54.1803	84.4848	54.7969	38.7156	69.7235	87.3602	50.8719	72.9079	55.033	44.4332	48.9176	90.0321	55.6624	-22.7073	66.4577	40.9044	54.2251	31.4652	48.8996	100.557	27.1973	75.1055	44.9423	68.4444	54.7088	47.7439	61.1272	84.6194	66.2386	24.929	54.957	51.0495	55.0385	61.5181	47.6861	44.3013	66.8753	66.2436	59.542
59.4297	57.0723	45.2996	52.4965	73.5597	61.6481	56.4436	55.9349	75.1153	49.0075	57.7061	54.7316	82.2941	57.1676	34.8	70.3192	85.5648	53.1182	70.2858	57.0495	40.9893	48.4048	88.5485	58.2771	-26.9341	65.4858	37.4199	54.9982	27.7433	48.8265	100.559	29.966	72.5534	46.638	66.1388	56.6628	44.3033	62.4078	82.0247	68.304	21.1831	54.64	47.6885	56.1786	58.5394	48.196	40.6089	68.0847	62.951	60.2068
56.4126	58.181	41.6768	53.1089	71.1483	63.2531	53.1717	56.9717	72.7936	50.9856	54.363	55.0402	80.1059	59.5575	30.8267	70.3748	83.7311	55.3272	67.5474	58.8954	37.5128	48.0988	87.048	60.8222	-31.119	64.1424	33.9349	55.8011	24.0173	48.8823	100.454	32.746	70.1919	48.5713	63.6986	58.4804	40.8035	63.5716	79.5628	70.5106	17.4275	54.7636	44.3585	57.2072	55.7474	49.3103	36.816	69.0269	59.5856	60.6943
53.3805	59.3186	38.6108	53.5942	68.1502	65.0431	49.8824	57.9909	70.3813	52.8187	51.0282	55.3326	77.6351	61.6369	26.86	70.501	81.6985	57.3291	64.5484	60.1512	34.0547	47.4621	84.8384	62.815	-35.375	63.1425	30.5125	56.7636	20.2944	48.9417	100.147	35.4967	67.8708	50.5392	61.0651	59.8196	37.5387	65.2029	77.0215	72.6248	13.6907	54.8732	41.0615	58.1742	52.8898	50.2198	33.0211	69.927	56.2313	61.2195
50.9305	59.9444	38.6655	53.1557	63.1954	66.7331	46.5144	58.8507	67.6646	54.2513	47.7033	55.7408	74.6473	62.9179	22.9141	70.8867	79.5482	59.2304	61.4645	61.2998	30.582	46.9366	82.6435	64.8662	-39.5638	61.9257	27.1383	57.9	16.5935	49.3488	100.895	38.1647	65.1437	51.9379	58.1192	60.5298	34.2248	66.8186	74.4185	74.6822	9.9486	54.6546	37.6599	58.8059	49.903	50.7302	29.2107	70.7966	52.9123	61.9667
48.4445	60.3667	37.8037	52.8436	59.0854	67.8897	43.122	59.4688	64.8362	55.5417	44.3638	56.0609	71.721	64.3464	18.9677	71.1299	77.4011	61.1364	58.4547	62.6305	27.1682	46.4712	80.7246	67.1835	-43.6337	60.324	23.6386	58.636	12.9121	49.899	101.29	40.9008	62.4061	53.2238	55.1937	61.2673	31.0598	68.6063	71.8177	76.7464	6.2037	54.3431	34.1567	58.7239	46.9102	51.1428	25.5381	72.0521	49.543	62.4448
46.083	60.6879	37.5412	52.6208	54.6249	68.755	39.7062	59.7234	62.0432	56.8541	41.0176	56.1314	68.8443	65.8496	15.003	71.0247	75.404	63.1677	55.4505	63.9655	23.8218	45.782	78.5983	69.2745	-47.8036	59.1793	20.1655	59.4367	9.2346	50.3642	101.456	43.6742	59.7189	54.5964	52.2733	62.0112	28.1541	70.8156	69.1343	78.6682	2.4637	54.0219	30.6341	58.6501	43.9849	51.7516	21.9203	73.4571	46.197	62.95
37.7611	61.3993	24.4942	52.6426	51.0279	70.1559	36.2613	60.1556	59.3478	58.279	37.6803	55.7885	65.9314	67.2789	11.029	71.0044	73.5331	65.3358	52.4515	65.3058	20.3361	45.4874	76.2756	71.1851	-51.7321	57.2131	16.7973	60.5773	5.5106	50.476	101.355	46.4577	57.0049	56.0199	49.3529	62.7551	25.1732	72.8699	66.3289	80.4155	-1.2831	53.7435	27.1505	59.3619	41.1557	52.9264	18.1935	74.5526	42.8898	63.5941
Numerical data for Fig. 4h
average		std shape 1		std shape 2		embryo half 1		embryo half 2		embryo half 3		embryo half 4		embryo half 5		embryo half 6		embryo half 7		embryo half 8		embryo half 9		embryo half 10		embryo half 11		embryo half 12		embryo half 13		embryo half 14		embryo half 15		embryo half 16		embryo half 17		embryo half 18		embryo half 19		embryo half 20		embryo half 21		embryo half 22
0	12.9245	0	32.6183	0	-6.7693	0	48.0295	0	18.0361	0	5.9332	0	-2.495	0	-17.7514	0	-5.4888	0	-8.1552	0	11.7276	0	-8.6306	0	24.7766	0	27.8843	0	29.4163	0	9.7676	0	-26.9582	0	22.5321	0	45.5337	0	22.9654	0	39.1691	0	15.3169	0	-0.65	0	18.7721	0	14.6082
3.9282	13.1878	2.3035	32.7008	5.5528	-6.3253	3.3183	48.4572	2.9014	18.2826	3.0322	6.2776	3.0525	-2.0732	3.9238	-17.3119	2.5023	-5.4258	3.4001	-8.4936	2.9463	11.6879	2.8682	-8.6017	3.8564	25.6966	3.3184	27.8309	3.6527	29.3408	2.6626	9.7985	2.8386	-26.9276	2.7829	22.6311	3.2657	45.5215	2.9376	23.4644	3.6992	39.4192	3.396	15.4403	2.718	-0.9491	3.4342	18.8078	2.8789	15.0441
6.739	13.5789	5.0047	32.972	8.4732	-5.8141	6.6231	48.9861	5.8112	18.4242	6.0485	6.7364	6.1035	-1.159	7.8476	-17.5824	4.9937	-5.1139	6.752	-8.0099	5.8449	12.094	5.7321	-8.3401	7.774	26.1532	6.6162	28.1284	7.2208	29.9832	5.3185	9.8089	5.6696	-26.6766	5.5595	22.9732	6.5473	45.4157	5.875	23.7393	7.3934	39.7741	6.7495	16.0728	5.451	-0.8427	6.9022	18.8481	5.7601	15.6701
9.8118	14.1396	8.0483	33.2843	11.5752	-5.0051	9.8211	49.7926	8.6359	18.9815	9.0054	7.4715	9.1478	-0.3403	11.7138	-16.8458	7.3597	-4.4133	10.062	-7.1887	8.7338	12.7258	8.5281	-7.7523	11.5619	27.2358	9.9135	28.414	10.7879	30.858	7.9745	9.9698	8.5031	-26.4638	8.3371	23.3882	9.8298	45.2128	8.804	23.9906	11.0725	40.3305	10.1202	16.5243	8.1782	-0.5673	10.3362	19.3027	8.6805	16.035
12.5504	14.8816	9.8145	33.466	15.2863	-3.7028	13.0231	50.6378	11.4312	19.8586	11.908	8.4219	12.1749	0.5997	15.4454	-15.5409	9.6624	-3.3726	13.3484	-6.2271	11.6303	13.1323	11.3054	-6.9684	15.1615	28.8676	13.1523	29.2372	14.2608	31.8919	10.6365	9.9418	11.2662	-25.8495	11.1123	23.8569	13.1016	45.269	11.7275	24.4881	14.7199	40.9995	13.4434	17.3278	10.8948	-0.26	13.6927	20.1705	11.509	16.6369
15.5416	15.7134	12.8159	33.9761	18.2672	-2.5494	16.3514	50.8375	14.2451	20.6227	14.8615	9.238	15.2375	1.4759	19.2275	-14.3473	11.9949	-2.4621	16.73	-5.6659	14.5146	13.2893	14.073	-6.204	18.8044	30.432	16.3586	30.0986	17.5612	33.4911	13.2243	10.3852	13.919	-24.8559	13.9001	24.0643	16.3572	45.7076	14.6538	24.9343	18.2638	42.1009	16.6638	18.3862	13.6239	0.0355	16.9824	21.2557	14.2664	17.5251
18.3461	16.5833	15.7073	34.4346	20.9848	-1.2679	19.6898	50.9479	16.9495	21.6671	17.6451	10.4073	18.1183	2.6643	22.8007	-13.0406	14.2885	-1.4797	19.9566	-4.7526	17.2474	14.4369	16.6997	-5.0968	22.14	32.318	19.528	31.0823	20.8112	35.1533	15.7857	11.1629	16.4345	-23.5192	16.7052	24.0505	19.616	45.304	17.5729	25.4287	21.8892	42.6035	19.8516	19.596	16.3002	0.4352	20.1439	22.6609	17.031	18.5295
21.355	17.7053	18.6407	35.0824	24.0692	0.3281	23.0248	51.1888	19.5821	22.94	20.3363	11.8565	20.7552	4.4587	25.8204	-10.3855	16.4892	-0.3124	23.0436	-3.1986	20.1074	15.0981	19.2819	-3.8212	24.6023	35.4814	22.6795	32.0951	24.137	36.6564	18.3537	11.846	18.9609	-22.2246	19.4572	24.5362	22.8907	45.1032	20.4736	26.0462	25.5266	43.1132	22.8987	21.1038	18.8603	1.4444	23.2928	24.0976	19.8084	19.4808
24.1078	18.7865	21.59	35.7715	26.6257	1.8015	26.3425	51.6005	22.1817	24.2739	23.1882	12.9591	23.4887	6.073	28.9012	-7.9197	18.6116	1.0186	26.1896	-1.877	22.9416	15.8341	21.8672	-2.5651	27.101	38.6022	25.7346	33.4273	27.4142	38.2904	20.9218	12.5291	21.5039	-20.955	22.2063	24.9788	26.1689	45.1357	23.3911	26.6382	29.2097	43.5282	26.0112	22.4794	21.424	2.4364	26.5612	25.2388	22.5775	20.4414
26.9158	20.0185	24.6837	36.4866	29.1479	3.5504	29.6102	51.0351	24.6753	25.7083	26.0427	14.0677	25.908	8.0546	31.8407	-5.2912	20.6769	2.4293	29.3487	-0.5565	25.6748	16.821	24.5032	-1.4513	29.8641	41.0784	28.6668	35.0085	30.7559	39.6904	23.4898	13.2123	23.9529	-19.5379	24.9786	25.1242	29.4166	45.5322	26.2414	27.3849	32.8732	43.6681	29.1551	23.7894	23.9234	3.5334	29.66	26.827	25.3028	21.524
29.6674	21.2517	27.6419	37.1448	31.6928	5.3585	32.831	50.3102	27.1483	27.1555	28.7379	15.474	28.2493	10.1769	34.3679	-2.2513	22.6661	3.9474	32.4264	0.8812	28.3722	18.0522	27.2908	-0.6427	33.781	42.0331	31.5755	36.5996	34.3565	40.2593	26.0579	13.8954	26.2754	-17.8941	27.7803	25.1308	32.5504	44.5893	28.9347	28.6259	36.458	42.9136	31.9524	25.7316	26.3777	4.7472	32.9736	27.8062	28.0719	22.5077
32.2222	22.5539	30.3987	37.8701	34.0458	7.2376	35.9941	49.3892	29.5831	28.7383	31.3041	17.134	30.862	11.9481	36.9277	0.7524	24.6671	5.4564	35.2656	2.8017	31.0634	19.2182	29.8248	0.5281	37.4084	43.3095	34.7067	37.5041	38.0117	40.3611	28.6259	14.5785	28.8112	-16.5942	30.5696	25.1992	35.8007	44.27	31.5082	30.102	40.0303	41.882	34.7492	27.6607	28.7916	6.0373	36.2068	28.9964	30.8023	23.5785
34.9189	23.8243	33.4203	38.4785	36.4175	9.1702	39.2384	48.5729	32.3231	29.6848	34.1969	18.0658	33.3126	13.9504	39.3908	3.8438	26.6736	6.9567	38.1146	4.6984	33.8717	20.0485	32.1193	2.3165	41.2792	42.5719	37.9186	38.2578	41.6697	40.3174	31.1952	15.2597	31.1198	-15.0153	33.3391	25.3823	38.9999	43.775	34.1658	31.3636	43.6161	40.9752	37.7117	29.2097	30.6627	7.9661	39.328	30.5169	33.4511	24.8304
37.6898	24.8265	36.5884	38.5762	38.7911	11.0769	42.3029	47.2412	35.0512	30.5981	37.0272	19.189	35.6253	16.1011	42.0883	6.7233	28.4686	8.6749	40.9867	6.5646	36.71	20.7476	34.4582	3.9864	45.1974	42.7812	41.1737	38.9552	45.2635	39.8063	33.7557	15.956	33.2786	-13.165	36.1054	25.1658	42.0593	42.5121	36.9412	32.4375	46.9387	39.3171	40.4966	31.1703	32.4272	10.0578	42.5485	31.7141	36.2523	25.6212
40.2097	25.7795	39.4891	38.5189	40.9303	13.0401	45.0785	45.3598	37.4644	32.269	39.8713	20.2129	37.9789	18.2092	44.5593	9.8089	30.1356	10.5483	43.8722	8.4362	39.5957	21.3377	36.5936	5.8762	49.0378	41.7303	44.4389	39.4656	48.7199	38.6214	36.0789	17.2296	35.6762	-11.6194	38.8479	24.7199	44.9304	40.9096	39.6879	33.532	50.1598	37.4574	43.4846	32.675	34.5395	11.7977	45.6228	32.9271	38.9619	26.6578
42.8911	26.6587	42.5999	38.2921	43.1822	15.0254	47.8734	43.6365	40.1505	33.307	42.8242	20.849	40.3656	20.3527	47.0987	12.9562	31.7883	12.4395	46.168	10.8995	42.4668	22.0541	38.5204	8.011	52.714	40.3976	47.6129	38.6349	52.0052	37.0113	38.5565	18.1638	37.784	-9.7278	41.56	24.1832	47.8413	39.3486	42.4732	34.5399	53.1831	35.3177	46.6957	33.8381	36.7705	13.3998	48.7886	34.1433	41.5978	27.994
45.5293	27.3662	45.5837	38.015	45.4749	16.7174	50.5854	41.6872	43.0232	33.6839	45.7438	21.7318	43.0326	21.7772	50.6144	14.3651	33.6361	14.0987	48.4161	13.4728	45.3326	22.5914	40.4822	10.111	55.8084	37.9422	50.9006	37.8091	55.0911	35.0586	41.0184	19.1701	39.5714	-7.5286	44.1393	23.1942	50.4881	37.4631	45.2802	35.2376	56.2606	33.2425	49.8675	35.1965	38.8826	15.1225	52.0815	34.2172	44.3328	29.1069
48.2471	27.6516	48.9228	37.2628	47.5714	18.0404	53.2021	39.6726	45.9411	33.8122	48.6985	22.3264	45.9507	22.9048	54.4322	15.3853	35.6793	15.5658	50.9506	15.7757	48.2663	22.6115	42.4447	12.1965	59.3223	36.1209	54.0348	36.9725	58.2056	33.1459	43.2189	20.6374	41.016	-5.0508	46.7646	22.2679	52.8048	35.1227	48.1834	35.5478	58.7713	30.5459	53.1898	35.3032	40.7017	17.1572	55.4155	33.2514	47.1827	29.6818
50.9194	28.0155	51.9167	36.5863	49.922	19.4447	55.5696	37.3509	48.8406	33.9683	51.6266	22.0193	48.8791	24.033	58.2795	16.4187	37.4605	17.3037	53.3712	18.2031	51.2115	22.5323	44.6306	14.041	62.7838	34.2356	56.5438	34.857	61.0624	30.8936	45.0186	22.566	41.627	-2.2905	49.4285	21.4058	54.8717	32.5714	51.1026	35.6371	61.5175	28.0519	56.5478	34.914	42.7028	19.0291	58.6964	32.2428	50.0886	29.6275
53.5246	28.0738	54.8199	35.5173	52.2294	20.6304	57.6582	34.8568	51.7093	33.7355	54.486	21.6398	51.7887	25.2243	61.9889	16.5435	39.1869	19.1066	56.0139	20.3492	54.1454	22.8245	46.9168	15.7818	65.8152	31.7117	58.2891	32.0364	63.8335	28.5085	47.2062	24.0438	42.6771	0.2916	51.7308	19.8088	57.1821	30.2465	53.9646	35.6077	64.1904	25.4982	59.9092	34.3863	44.8973	20.66	61.9789	31.2549	53.0247	29.5111
55.741	27.6657	57.7173	34.0405	53.7647	21.2909	59.434	32.0018	54.5935	33.1296	57.2683	21.1512	54.8173	25.9905	65.2372	14.0994	41.1663	20.6316	58.8258	22.2961	56.8372	22.0642	49.2444	17.4699	68.8609	29.2026	59.9842	29.1908	66.615	26.1454	49.1988	25.8093	44.0322	2.7882	54.1602	18.3707	59.3474	27.7729	56.8236	35.0552	66.5736	22.6265	63.1325	33.3941	47.3059	21.9324	64.6743	29.1513	55.9319	29.1307
58.2456	27.0684	60.7129	32.5551	55.7783	21.5818	61.1319	29.1439	57.2885	32.1756	60.0235	20.6104	57.9347	26.2346	68.6081	11.9824	43.173	22.1427	61.2394	24.7781	59.5389	20.8291	51.3213	19.427	71.8472	26.6411	62.2357	26.8206	69.2429	23.624	51.2514	27.4765	44.7727	5.5339	56.6598	17.1414	61.1772	25.0786	59.6751	34.4033	69.0538	19.8749	65.6486	31.0651	49.8968	22.7227	66.9454	26.5448	58.7731	28.3629
60.8771	26.3184	63.5362	31.133	58.2179	21.5038	62.6178	26.1384	59.6796	30.559	62.6016	19.7153	61.0786	26.1319	71.4878	9.305	45.1432	23.7093	63.979	26.6585	62.2219	19.6819	53.192	21.6448	74.3013	23.5394	64.0014	24.0109	70.7489	20.3138	53.4261	29.0134	45.5463	8.2684	58.3959	14.9639	62.4724	22.0451	62.4343	33.472	71.5689	17.2259	68.5913	29.3559	52.467	23.654	69.2012	23.8179	61.4685	27.2843
63.0407	25.3709	66.1025	29.623	59.9789	21.1188	63.7105	22.972	62.0026	28.7833	64.6257	17.2675	64.2303	26.0764	72.163	5.4337	47.3146	24.8788	67.1464	27.9601	64.6935	18.071	55.5268	23.2656	76.6225	20.3536	65.3087	21.1161	72.2918	16.9814	55.6197	30.5283	46.2525	11.0127	60.1632	12.7618	64.1974	19.2735	65.0174	32.1092	73.5987	14.1215	71.2381	27.2169	54.9389	24.8438	70.5813	20.8131	63.8015	25.5812
65.0371	24.5342	68.795	28.6921	61.2791	20.3764	64.6117	19.7891	64.34	27.0437	66.6307	14.9765	67.3539	25.5406	73.0654	1.5786	49.6596	25.7909	70.2625	29.1472	67.0412	16.3107	58.2051	24.2282	78.5085	16.8838	66.7415	18.3232	74.2348	13.8754	58.1932	31.177	46.8065	13.7939	62.019	10.6525	65.5714	16.3211	67.4849	30.4615	75.7164	11.1128	73.3128	24.5395	57.628	24.9966	70.8548	17.3202	66.1142	23.7774
67.3402	22.8063	71.4196	27.1191	63.2608	18.4934	65.3926	16.5933	66.5469	25.1636	68.5607	12.6143	70.2096	24.3334	73.501	-2.3486	51.9675	26.7742	73.4928	30.076	69.3356	14.4651	61.0424	24.6702	79.4528	13.059	67.8938	15.3316	76.2591	10.8716	60.55	32.1965	47.5191	16.5556	63.8154	8.4753	66.8699	13.2848	69.7613	28.5574	77.4225	7.812	75.2425	21.7178	60.1973	24.4505	71.2599	13.8808	68.332	21.8586
69.6399	20.602	74.416	24.4671	64.8638	16.737	66.5474	13.4663	68.5566	23.0669	70.3593	10.1288	72.8475	22.5679	72.4243	-5.9876	54.3004	27.6923	76.7518	30.4701	71.5871	12.5473	63.8795	25.1975	81.0641	9.4459	69.294	12.4786	77.0607	7.3067	62.9316	33.3045	48.588	19.1433	65.1297	6.0374	67.9734	10.2392	72.0428	26.6135	78.5706	4.2832	77.0628	18.8573	62.4522	22.7692	71.6243	10.439	70.165	19.5769
71.3637	18.268	76.3582	22.3493	66.3693	14.1868	67.1117	10.1747	70.5014	20.9073	71.7426	7.4415	75.788	21.317	70.6553	-9.5363	56.7102	28.3895	79.83	29.0248	73.4812	10.3312	66.6698	25.9702	81.5268	5.5506	70.4979	9.6691	78.4391	3.941	65.5583	33.7022	50.0344	21.6062	66.1091	3.3911	68.3348	6.9853	73.82	24.3677	79.2368	0.6265	78.7976	16.0193	64.8503	21.4446	71.5371	6.9886	71.6544	17.0712
73.0385	15.8739	78.5637	19.4901	67.5133	12.2576	67.8263	6.913	72.3147	18.6424	72.9538	4.669	78.1225	19.3266	69.1136	-13.219	59.2101	28.4147	82.4209	27.1291	75.2336	7.9419	69.4707	25.6089	81.3886	1.6201	70.7469	6.4352	80.2515	0.6885	68.177	33.4771	51.3475	24.1514	67.0992	0.7531	68.7359	3.7224	75.161	21.6882	80.1605	-2.9854	79.6348	12.6995	67.0257	19.911	71.0186	3.5581	73.1557	14.6021
74.4547	13.0388	80.0976	16.5142	68.8117	9.5634	67.6731	3.5979	74.1513	16.3297	74.008	1.8259	80.2211	16.9104	66.9287	-16.3549	61.6384	28.0692	85.0984	25.3283	77.1166	5.6908	71.9704	24.2836	81.2455	-2.3164	71.017	3.1819	81.1799	-2.6879	70.7273	33.2778	53.2054	26.2159	67.8263	-1.942	68.8721	0.4579	76.7879	19.1988	80.5692	-6.5678	81.2266	9.6774	68.9584	18.0495	70.5829	0.124	74.3663	11.9432
75.4099	10.6095	81.4118	13.6163	69.408	7.6028	67.7079	0.2759	75.2319	13.7044	74.8427	-1.1139	82.3656	14.5944	63.6689	-18.6823	63.7796	26.7615	87.8825	23.4639	79.2273	3.6851	74.0701	22.2384	80.9087	-6.2395	71.3487	-0.0809	81.265	-6.3767	73.2405	32.9445	55.233	28.4136	68.3056	-4.7081	68.5818	-2.807	78.1812	16.6139	80.2519	-10.2148	82.1764	6.413	70.4447	15.7608	70.1323	-3.305	75.0951	9.116
76.1898	7.8268	82.4058	10.6901	69.9738	4.9635	68.2695	-3.0276	76.0876	10.9346	75.3191	-4.1262	84.2732	12.062	60.3235	-20.7977	65.9263	25.4006	89.3936	20.4782	80.8216	1.2372	76.0017	20.0544	80.7533	-10.1823	71.4558	-3.1937	82.0431	-9.9371	75.5567	32.1297	57.2504	30.1145	68.78	-7.4876	68.0174	-6.051	79.2169	13.8235	80.1001	-13.9326	82.6875	3.0708	72.0051	13.476	69.359	-6.6863	75.6811	6.2303
76.8491	5.0267	83.2358	7.6931	70.4625	2.3602	68.6065	-6.3291	77.7186	8.5188	75.6433	-7.1599	85.6699	9.2597	57.026	-22.9678	68.0868	24.1277	90.4621	17.1843	82.1741	-1.3846	77.4792	17.6435	79.9657	-14.0274	70.3149	-6.2015	82.9799	-13.5097	77.5953	30.3871	60.055	29.6011	68.6276	-10.2529	68.1038	-9.3015	80.3835	11.0942	79.934	-17.604	82.8819	-0.3117	73.4232	11.1866	68.8838	-10.1128	76.3107	3.3621
77.3147	1.6205	83.8998	3.448	70.7296	-0.207	68.1513	-9.6532	78.8218	5.8582	75.8227	-10.1901	86.5034	6.2439	53.6249	-25.0041	70.1201	22.6349	91.4432	13.9202	83.6257	-3.9275	78.3359	14.8887	79.1121	-17.8738	69.0791	-9.2211	82.0652	-16.8787	79.1789	28.2704	62.8354	28.9593	68.2534	-13.0383	68.0966	-12.5105	81.3663	8.3168	78.9169	-21.1686	82.8412	-3.7227	74.2977	8.611	68.578	-13.5608	76.9598	0.4869
77.4072	-1.3696	84.2012	0.4458	70.6133	-3.1849	68.3238	-12.9737	79.7437	3.0727	75.6161	-13.1488	86.8752	3.1135	50.2306	-27.0479	71.8338	20.8444	91.9409	10.5663	85.1067	-6.3603	78.7537	12.0527	77.9822	-21.6532	67.8415	-12.2177	80.6328	-20.2775	80.6183	26.0511	65.4571	27.9645	68.1266	-15.8622	67.104	-15.6537	82.2086	5.4819	78.1034	-24.7832	82.4204	-7.1022	75.377	6.0808	68.5093	-17.0195	77.1691	-2.4168
77.3923	-4.0624	84.5163	-2.5741	70.2683	-5.5508	67.2754	-16.108	80.5741	0.2833	74.7044	-16.06	87.5734	0.0537	46.8492	-29.1059	72.8004	18.5671	91.617	7.1814	86.3682	-8.9048	78.9919	9.1854	76.4089	-25.2498	66.4838	-15.0537	79.8117	-23.8474	81.5056	23.5617	67.9097	26.4936	67.1787	-18.3907	66.654	-18.9103	83.0098	2.6264	76.9366	-28.3246	81.8872	-10.4459	76.4251	3.6023	67.5716	-20.3115	77.2168	-5.304
77.0569	-7.0615	84.5632	-6.3378	69.5505	-7.7852	66.3455	-19.3437	81.4795	-2.5062	74.1497	-19.0715	87.8429	-3.0415	43.5777	-31.3217	73.8711	16.3073	90.9433	3.8134	87.3429	-11.6537	79.2773	6.3064	74.6372	-28.7748	65.0775	-17.8489	78.9626	-27.4094	82.4006	21.0213	70.4534	25.1658	65.7045	-20.856	65.7607	-22.0476	83.6857	-0.2592	75.3914	-31.6839	80.6827	-13.6243	76.9287	0.9419	66.5646	-23.5947	77.0858	-8.1591
76.5381	-10.172	84.3176	-9.9999	68.7586	-10.3441	65.0912	-22.2274	82.3404	-5.2258	73.347	-22.0027	87.6431	-6.2082	40.5793	-33.8828	75.4389	14.3294	90.5221	0.4092	88.1926	-14.3607	79.33	3.4824	72.2423	-31.8827	63.757	-20.7476	76.7486	-30.2282	82.7011	18.4201	72.5963	23.4013	64.5079	-23.3976	64.6775	-25.1497	84.1123	-3.1906	73.6542	-34.9841	79.3164	-16.7555	77.1308	-1.7302	65.4346	-26.8624	76.7828	-10.9926
75.7531	-13.08	83.6227	-13.8036	67.8836	-12.3564	62.8568	-24.6216	82.1487	-8.0823	72.3509	-24.8725	87.4722	-9.3647	37.5103	-36.4741	76.7133	12.1617	89.5891	-2.8673	88.4943	-17.1757	78.333	0.7687	70.3869	-35.3593	62.1769	-23.3786	74.5584	-33.1779	82.7109	15.754	74.6635	21.3145	62.7939	-25.5789	63.7145	-28.2776	84.2186	-6.1464	71.925	-38.2651	78.2592	-19.9931	77.1791	-4.3846	64.2756	-30.1248	76.2579	-13.8544
74.5763	-15.9749	82.3959	-17.5983	66.7568	-14.3515	60.5089	-26.9879	81.9429	-11.009	70.9249	-27.5878	87.2468	-12.5873	35.2031	-39.5498	77.4813	9.79	88.4298	-6.0415	88.6538	-20.0242	77.2907	-1.9532	67.9684	-38.4609	60.591	-26.0385	72.5226	-36.2024	82.8218	13.0953	76.7844	19.3784	60.9846	-27.7136	62.7103	-31.4078	84.268	-9.1089	69.3255	-40.7974	77.045	-23.1691	77.3253	-7.0343	62.5306	-33.0804	75.7246	-16.7061
73.2178	-18.818	80.9951	-21.3554	65.4404	-16.2806	57.735	-28.4125	81.675	-13.8527	70.1583	-30.5264	86.2791	-15.3305	34.2078	-43.3018	77.5112	7.3098	87.5057	-9.2728	88.5083	-22.8791	76.291	-4.6053	66.1189	-41.9179	59.4265	-28.8224	70.0967	-38.9335	82.1337	10.5396	76.3517	16.6778	59.2651	-29.8926	61.662	-34.5301	84.3418	-12.0712	66.3055	-43.0026	75.7549	-26.3259	77.2509	-9.703	60.2888	-35.6926	74.9203	-19.4572
71.7064	-21.3662	79.4763	-24.344	63.9365	-18.3885	54.873	-30.0941	80.4981	-16.4221	69.435	-33.4941	84.0583	-17.7604	33.7759	-47.316	77.5527	4.7916	86.1329	-12.3678	88.1829	-25.7904	74.9787	-7.1583	63.7115	-45.0274	59.2395	-31.6212	67.2094	-41.2126	81.7515	7.9286	76.1562	13.8263	57.0858	-31.7301	60.3958	-37.5182	84.1842	-15.0287	63.4417	-45.3946	74.4846	-29.4905	76.8231	-12.3745	58.1828	-38.4127	73.9228	-22.0968
70.1279	-23.8924	78.0372	-27.1438	62.2186	-20.641	52.0448	-31.9191	78.65	-18.6175	68.6102	-36.4103	82.4955	-20.4758	33.9708	-50.8362	77.8316	2.2996	84.0988	-15.0615	87.9207	-28.7131	73.3131	-9.2777	61.8072	-48.448	57.9318	-33.7134	65.1274	-44.1421	81.2782	5.3552	75.995	11.0058	55.7317	-33.9555	59.0126	-40.4583	83.8116	-17.9622	60.9236	-48.0249	73.2186	-32.6464	76.2088	-14.9654	56.2668	-41.2989	72.7051	-24.678
68.4355	-26.3369	76.5721	-29.649	60.2989	-23.0248	49.1984	-33.6257	76.6042	-20.555	68.4016	-39.4498	80.4834	-22.8847	37.1402	-53.4897	77.8637	-0.1894	81.5025	-17.3359	86.7872	-31.4512	70.7668	-10.5566	59.8752	-51.9202	57.0489	-35.7309	62.9413	-47.237	80.459	2.8102	75.2634	8.2467	54.9703	-36.7137	58.1191	-43.6088	83.1143	-20.8446	58.3075	-50.6262	72.109	-35.9005	76.1259	-17.6624	54.8272	-44.4346	71.5484	-27.3795
66.7592	-28.9009	75.2616	-31.9045	58.2568	-25.8973	46.9304	-35.5692	74.5364	-22.4993	68.3381	-42.518	77.9931	-24.7263	40.4164	-55.846	77.4236	-2.6566	78.7049	-19.4273	86.2325	-34.3207	68.0695	-11.7816	58.6543	-55.6436	56.3116	-37.6482	62.2045	-50.55	79.6983	0.2702	74.0136	5.71	55.7791	-39.3315	57.995	-46.8776	82.3589	-23.7297	55.8424	-53.3094	71.7618	-39.2002	76.088	-20.364	54.0156	-47.7895	70.6575	-30.1739
65.3377	-31.2845	74.4383	-33.3682	56.2371	-29.2008	45.3384	-37.9857	72.7103	-24.6239	68.4792	-45.5334	75.1609	-26.1974	43.7116	-57.5694	76.6862	-5.0385	75.5885	-19.7812	85.8778	-37.2166	65.5264	-13.0961	58.2855	-59.5698	55.4176	-39.2497	62.3168	-54.2636	78.8206	-2.2417	72.9529	3.1058	57.1562	-41.8162	58.0757	-50.0683	81.4104	-26.4978	54.2425	-56.3445	71.7131	-42.521	75.6513	-23.0009	53.1233	-51.1918	70.329	-33.0744
64.0828	-33.905	74.21	-34.2113	53.9556	-33.5987	43.8612	-40.6246	70.8294	-26.8419	69.471	-48.4171	72.539	-27.9674	47.6955	-57.5566	75.8366	-7.3969	72.383	-19.8231	86.058	-40.0957	63.1825	-14.6963	58.8738	-63.3881	54.5859	-41.0868	62.2531	-57.9044	77.9852	-4.7715	72.2044	0.3644	58.5826	-44.2222	58.404	-53.2171	80.0074	-29.0657	54.2578	-59.7911	71.7371	-45.9173	74.7708	-25.6104	52.8814	-54.2994	70.2002	-35.9919
63.166	-37.5828	73.9953	-33.8437	52.3368	-41.3219	43.2379	-43.7551	68.5569	-28.7775	70.886	-51.1407	69.3901	-29.5285	51.6444	-57.3936	75.0477	-9.7665	69.201	-19.7298	86.5579	-42.9425	61.0002	-16.5425	59.7213	-67.3976	54.2121	-42.7018	62.9267	-61.5483	77.0738	-7.244	70.8317	-2.1147	60.0803	-46.6296	59.237	-56.2732	78.7134	-31.712	55.01	-63.3534	71.3086	-49.2565	74.3389	-28.2279	54.7671	-57.132	69.5867	-38.8848
63.5594	-41.2193	73.1051	-34.0093	54.0138	-48.4294	43.405	-46.9984	67.3897	-31.133	72.5947	-53.7371	68.2929	-31.5997	55.5858	-57.7713	74.2229	-12.1334	66.1692	-19.3722	87.4839	-45.5146	59.0523	-18.6338	62.3188	-69.6771	54.3585	-44.6506	65.2535	-64.0657	75.8667	-9.6062	69.4275	-4.6013	62.1435	-48.2409	61.2402	-58.832	77.3193	-34.3322	56.5809	-66.3151	72.7326	-52.1012	74.2718	-30.8523	57.0729	-59.5768	70.0001	-41.2647
64.0525	-43.4498	72.4397	-34.0794	55.6654	-52.8202	44.762	-49.4984	66.5213	-33.848	74.8386	-55.5228	68.5056	-34.9603	59.2397	-56.3995	73.3643	-14.4825	62.9449	-19.8702	88.4987	-47.9017	57.4086	-20.9246	65.9178	-71.3914	54.9002	-46.5629	67.9971	-66.818	74.6255	-11.9558	67.9417	-6.9919	64.6868	-49.3799	63.2269	-61.3511	75.6456	-36.7795	59.2112	-68.5039	74.8303	-54.8807	74.1543	-33.4369	59.4135	-62.0265	71.3384	-43.3944
65.996	-46.3185	72.2477	-35.5186	59.7442	-57.1183	46.2955	-52.0312	65.7966	-36.6402	77.8711	-56.2613	68.2549	-38.1296	62.7479	-54.5656	72.1294	-16.649	60.9945	-21.1904	90.4579	-50.0184	55.746	-23.2613	69.282	-73.5347	55.3703	-48.2591	70.4687	-68.7807	73.8377	-14.4928	65.9133	-9.0111	67.277	-50.3881	65.7673	-63.0846	74.2033	-39.3582	62.6131	-69.5607	76.7218	-57.8986	74.1307	-35.7986	61.8572	-64.2164	72.541	-45.3836
67.8639	-48.5658	72.6301	-36.6603	63.0976	-60.4712	48.0964	-54.1653	65.837	-39.524	80.9456	-56.243	68.5083	-41.3241	66.3185	-52.8634	70.8716	-18.8082	60.8692	-24.7903	92.0161	-52.1551	56.2531	-25.8673	72.8555	-73.5236	56.1417	-50.1737	74.1188	-67.8545	72.8589	-16.9321	64.3321	-11.3276	69.8176	-51.4084	68.8493	-64.0788	73.0206	-42.0859	66.0918	-70.1752	79.0898	-59.5876	74.728	-37.7431	64.2539	-64.7392	74.168	-47.0038
69.779	-49.9787	73.0119	-37.8869	66.546	-62.0706	50.562	-55.7406	66.6621	-42.259	83.8915	-55.7518	69.8722	-43.9266	69.6767	-50.9137	69.9903	-21.1435	61.6511	-28.0276	94.0229	-53.2421	57.2697	-28.6324	76.6627	-72.8919	57.4649	-51.7761	77.7057	-67.0512	71.5393	-19.2544	62.9792	-13.845	72.3639	-51.458	72.0087	-64.6516	71.5819	-44.712	69.4449	-69.577	82.3524	-60.5529	75.9648	-39.3461	67.7459	-64.9148	75.8469	-48.092
72.7249	-51.253	73.1769	-38.9043	72.2729	-63.6018	53.1808	-57.2482	68.1538	-44.6985	86.6127	-54.2577	72.4539	-46.0336	72.7418	-48.4074	69.1292	-23.5156	63.0286	-30.909	96.8668	-52.9672	58.1278	-31.4012	80.55	-72.6365	59.212	-52.607	81.1058	-65.7955	70.4085	-21.6503	61.6328	-16.3316	74.9631	-50.2573	75.0715	-65.3917	71.3047	-47.3728	72.6653	-68.0458	85.5425	-61.668	77.6118	-41.2162	71.0924	-64.732	77.3591	-48.9933
75.7941	-51.3349	73.6638	-40.0395	77.9243	-62.6303	56.0047	-58.1727	70.1571	-46.5932	89.0146	-52.377	74.8248	-48.2066	76.0523	-46.2159	68.3587	-25.8908	65.4054	-33.3034	99.6977	-52.4628	59.3492	-33.8544	83.7851	-71.1257	61.5434	-53.3505	84.3998	-64.1817	69.7185	-24.2202	60.7334	-19.0542	77.4816	-49.0696	77.9965	-64.3393	72.1481	-50.0953	75.7581	-66.0603	88.7328	-62.0669	79.4662	-42.4114	74.1159	-63.0859	79.3169	-49.6801
78.7868	-50.9802	74.9343	-40.8544	82.6393	-61.106	58.9027	-58.9157	72.7434	-47.9421	90.9685	-50.0395	77.7203	-49.4212	79.1311	-43.834	68.6025	-28.3222	67.5421	-35.7661	102.244	-51.3954	61.2886	-35.9794	86.7586	-68.5834	63.9241	-53.8783	87.5738	-62.4189	69.7437	-26.8696	60.6971	-21.8708	79.8691	-47.6972	80.9312	-62.761	73.405	-52.4772	78.6382	-64.0028	91.6305	-60.7464	81.54	-42.9475	76.7578	-60.951	81.5038	-50.0204
82.0125	-49.9755	76.8022	-41.2809	87.2227	-58.67	62.0219	-58.9035	75.4933	-48.7064	93.1606	-47.9077	80.8611	-49.5569	81.4803	-40.6163	69.2871	-30.7505	70.032	-37.8919	104.273	-49.2758	63.3623	-38.0524	89.5227	-65.9893	66.3802	-54.1724	90.3617	-60.0444	69.6799	-29.5382	61.0383	-24.729	82.0661	-45.9325	83.8255	-61.2643	74.9233	-53.9095	81.0831	-61.233	94.8941	-59.7478	83.9174	-42.9637	79.1137	-58.4303	83.7819	-49.8515
84.2643	-49.0981	78.6479	-41.5822	89.8807	-56.6139	65.2292	-58.7837	78.2942	-49.4544	95.1868	-45.6824	84.0218	-49.197	84.2416	-37.7951	70.1045	-33.1146	72.9653	-39.4974	105.994	-46.9014	65.6899	-39.4974	91.6104	-62.8211	68.9147	-53.2187	93.2181	-57.7558	69.8509	-32.1567	61.8079	-27.5441	84.066	-43.9693	86.4848	-59.3341	77.2413	-55.2942	83.3286	-58.2696	97.8681	-58.5645	86.3393	-43.1279	81.577	-56.1294	85.849	-49.045
86.4522	-47.8184	80.5921	-41.1657	92.3124	-54.471	68.4062	-58.1266	81.024	-50.287	96.6756	-42.996	87.1521	-48.7378	87.0172	-34.9847	71.164	-35.4283	76.0533	-40.5414	107.724	-44.5385	68.5032	-39.9409	93.4193	-59.4191	71.53	-51.5397	95.7346	-55.1288	70.5648	-34.7215	63.8393	-29.1869	86.0423	-41.9682	88.6548	-56.8925	80.0592	-56.0751	85.4985	-55.2874	100.387	-56.501	88.6498	-42.8444	83.2355	-53.1044	87.9153	-47.7233
88.7589	-46.2218	82.9437	-40.171	94.5741	-52.2726	71.3392	-56.6531	83.9004	-50.1089	97.8953	-40.2017	90.2226	-47.9248	89.3769	-31.8103	72.5732	-37.4359	78.9219	-41.9052	108.926	-41.8946	71.3649	-40.3697	94.6082	-55.8091	74.0818	-49.7426	97.8821	-52.179	71.224	-37.2692	66.49	-30.1599	88.019	-39.9777	90.7126	-54.3178	82.6677	-55.3082	87.6727	-52.2871	102.516	-53.8233	90.9672	-41.6707	84.7226	-49.9758	90.1316	-46.2268
90.6732	-44.7086	84.5782	-39.6635	96.7682	-49.7538	74.2607	-55.1544	86.7863	-49.6268	99.1351	-37.4107	93.0009	-46.5637	91.2716	-28.333	74.7936	-38.4271	81.7437	-43.3399	109.708	-39.0475	74.1609	-40.6683	96.0969	-52.2948	76.6368	-48.2227	99.8492	-49.1084	72.5309	-39.5965	69.2089	-30.8619	89.9242	-37.9014	92.7396	-51.7648	85.1579	-54.1068	89.8192	-49.2709	105.039	-51.6296	93.0977	-40.3372	86.4714	-46.9936	92.4797	-44.7676
92.7174	-42.6382	86.725	-38.1637	98.7098	-47.1127	77.239	-53.8345	89.5835	-48.7684	100.451	-34.6556	95.4444	-44.5076	93.2701	-24.9348	77.1676	-39.3831	84.775	-44.4883	110.244	-36.1453	76.9253	-40.2178	97.5817	-48.7681	78.8614	-46.2827	102.256	-46.3532	73.9363	-41.877	71.9473	-31.4576	91.3829	-35.5688	94.8074	-49.2722	87.5067	-52.32	91.4112	-45.9419	106.91	-48.868	95.1487	-38.945	87.4449	-43.753	94.0407	-42.8807
94.3925	-40.7194	88.1306	-36.8977	100.654	-44.5411	79.9657	-52.1122	92.1112	-47.3831	101.547	-31.7958	98.0916	-42.7674	95.1253	-21.4825	79.4619	-40.4118	87.9354	-44.0848	110.623	-33.2337	79.6353	-39.4762	98.627	-45.0516	81.142	-43.9711	104.302	-43.3316	75.6045	-43.8863	74.6407	-32.405	92.4527	-32.9632	95.8451	-46.1553	89.7802	-50.3687	93.0661	-42.6202	107.991	-45.6717	97.0231	-37.1009	88.4852	-40.4563	95.7348	-40.8263
96.0411	-38.5306	89.839	-35.0516	102.243	-42.0096	82.4931	-50.1978	94.4118	-45.6045	102.3	-28.8395	100.569	-40.7904	96.4394	-17.739	81.8976	-40.359	91.1581	-43.4832	111.157	-30.3471	82.2251	-38.2656	99.8126	-41.3666	83.5811	-41.8047	105.941	-40.0806	77.7423	-45.5195	77.4199	-32.5016	93.329	-30.2967	97.2082	-43.1769	91.7613	-48.2088	94.733	-39.3066	109.381	-42.5689	98.6283	-34.9323	89.7679	-37.2266	97.7297	-38.67
97.5303	-36.0076	91.3691	-33.0024	103.692	-39.0127	84.8391	-47.9219	96.5044	-43.5556	102.697	-25.8173	102.699	-38.4871	97.8828	-14.0476	84.1915	-39.5567	94.3471	-42.605	110.697	-27.4446	84.6214	-36.6806	100.737	-37.5983	85.7249	-39.6214	107.353	-36.7032	79.8342	-47.158	80.2295	-32.4958	94.3311	-27.6569	98.6046	-40.2226	93.4999	-45.8449	96.0418	-35.8369	110.587	-39.4261	99.87	-32.6582	90.7648	-33.9206	99.511	-36.4521
98.7499	-33.4604	92.6526	-30.6568	104.847	-36.2639	87.1583	-45.5852	98.6895	-41.6121	103.241	-22.8314	104.509	-35.8686	99.1261	-10.3115	86.1876	-37.9865	97.5188	-41.5396	110.63	-24.5101	86.8228	-34.8255	101.68	-33.8244	87.5263	-37.2238	108.469	-33.2472	82.4666	-47.3922	83.0023	-33.4548	95.2563	-25.0265	99.5107	-37.061	95.1952	-43.4779	97.3135	-32.3614	110.956	-36.0434	101.131	-30.467	91.4582	-30.5215	100.885	-34.1284
99.9251	-30.783	93.8807	-28.2898	105.969	-33.2763	89.0232	-42.9561	100.475	-39.4372	103.77	-19.8487	106.615	-33.4858	99.6846	-6.4139	88.3089	-36.6345	100.234	-39.8852	110.706	-21.5635	88.7172	-32.6783	102.625	-30.0443	88.9636	-34.3686	109.041	-29.627	85.0052	-46.834	85.0938	-32.2719	95.8562	-22.3481	100.571	-33.9314	96.9347	-41.1335	98.3046	-28.9004	110.919	-32.6373	101.814	-27.9567	92.1988	-27.137	102.065	-31.6678
100.751	-28.4176	94.666	-26.2481	106.836	-30.5871	90.8489	-40.2792	101.833	-36.8888	103.58	-16.8199	108.228	-30.8009	99.8068	-2.4808	90.3798	-35.2778	102.447	-37.195	110.457	-18.6704	90.6525	-30.5689	103.559	-26.2445	89.9723	-31.2889	109.133	-25.9735	87.5568	-45.9352	87.1191	-30.0852	96.5078	-19.6478	101.013	-30.7117	98.5616	-38.6735	98.743	-25.1908	111.425	-29.2694	102.35	-25.2231	93.0155	-23.756	103.271	-29.0479
101.594	-25.6949	95.5618	-23.9036	107.627	-27.4862	92.3306	-37.2862	103.452	-34.4771	103.395	-13.7779	109.561	-27.9111	100.515	1.3984	92.1494	-33.4899	104.383	-34.4063	109.532	-15.8692	93.0264	-28.8475	104.535	-22.4185	90.8736	-28.1416	109.761	-22.3921	89.7589	-44.7597	89.5368	-28.5917	97.1824	-16.9124	101.382	-27.4737	99.8391	-36.0467	99.4048	-21.5476	111.618	-25.8781	103.115	-22.6147	93.5047	-20.3569	104.606	-26.4687
102.357	-22.9959	96.441	-21.0602	108.274	-24.9316	94.0104	-34.3723	105.001	-32.018	103.379	-10.7232	110.812	-24.9992	100.019	5.3158	93.6172	-31.4899	106.303	-31.5993	108.885	-13.0096	94.631	-26.6482	105.135	-18.5535	91.692	-25.0719	109.957	-18.8524	91.5317	-42.7158	91.788	-26.8519	97.7865	-14.1604	102.383	-24.3358	101.134	-33.4342	100.03	-17.8972	111.685	-22.5515	103.77	-19.9664	93.4989	-16.8867	105.492	-23.7894
102.988	-20.4517	97.1136	-18.9354	108.862	-21.968	95.0126	-31.2367	106.296	-29.4248	102.951	-7.7063	111.758	-21.9806	99.2967	9.2232	94.8646	-29.3044	108.116	-28.7375	108.29	-10.1252	95.7715	-23.9368	105.185	-14.6297	92.2907	-22.0814	109.098	-15.2865	93.2426	-40.6909	93.4974	-24.6489	97.8969	-11.3957	102.526	-21.0588	102.582	-30.8735	100.106	-14.2072	111.695	-19.1755	103.925	-17.2429	93.1667	-13.4376	105.921	-20.9114
103.425	-17.5237	97.5625	-16.2556	109.288	-18.7917	95.9632	-28.0843	107.657	-26.8151	102.312	-4.7137	112.574	-18.9193	98.8289	13.1207	96.1736	-27.1615	109.499	-25.6444	107.593	-7.264	96.9919	-21.3229	104.816	-10.6992	92.9186	-19.0436	109.169	-11.6329	94.9729	-38.6503	94.8618	-22.1367	97.6925	-8.6224	102.609	-17.7809	104.052	-28.3208	100.431	-10.5869	111.727	-15.7569	104.074	-14.5302	93.0175	-9.9805	105.845	-18.0208
103.673	-14.8491	97.875	-14.3842	109.471	-15.3141	96.8542	-24.9095	108.563	-24.1035	101.732	-1.7153	113.206	-15.8385	98.0911	16.9306	97.4368	-25.0074	110.876	-22.5611	106.954	-4.3846	98.238	-18.7424	104.378	-6.8064	93.4563	-15.9267	108.34	-8.0755	96.4179	-36.4306	96.2437	-19.6717	97.7871	-5.8282	102.639	-14.4989	104.96	-25.5337	100.465	-6.9108	111.672	-12.3802	104.724	-11.8508	92.959	-6.5151	106.007	-15.1477
103.805	-11.7192	97.9497	-11.3154	109.661	-12.1229	97.6503	-21.6882	108.919	-21.1952	101.138	1.278	113.562	-12.6942	96.6054	20.646	98.373	-22.7	112.05	-19.423	106.138	-1.5972	99.4946	-16.1666	103.317	-3.0292	93.4617	-12.7444	108.083	-4.4705	97.7812	-34.1357	97.8206	-17.2083	97.8211	-3.0218	102.494	-11.22	105.616	-22.6481	100.47	-3.24	110.871	-9.0585	105.01	-9.1495	92.9069	-3.0453	106.476	-12.2995
103.807	-8.9496	98.022	-8.5574	109.592	-9.3417	98.7385	-18.5884	109.445	-18.3341	100.301	4.2112	114.326	-9.6184	95.0971	24.289	99.217	-20.3429	112.956	-16.1485	104.804	1.0484	100.579	-13.5124	102.462	0.8166	93.7695	-9.7636	108.108	-0.8116	98.8466	-31.7284	98.7315	-14.6652	97.7253	-0.2309	102.541	-7.9476	106.629	-19.8698	100.04	0.3892	110.446	-5.6773	105.113	-6.429	92.8738	0.4147	106.438	-9.4167
103.811	-6.1436	98.1102	-5.5714	109.511	-6.7158	99.0431	-15.3251	109.977	-15.4738	99.3977	7.1277	114.52	-6.515	93.1611	27.7369	100.053	-17.983	113.363	-12.767	103.54	3.7091	101.461	-10.7686	101.481	4.6072	93.991	-6.7765	107.969	2.8311	99.6557	-29.1934	98.5161	-11.8186	97.113	2.513	102.225	-4.6739	107.44	-17.0276	99.5289	4.0232	110.017	-2.2974	105.644	-3.7209	92.4239	3.748	106.07	-6.5158
103.722	-3.1752	98.0706	-2.7077	109.374	-3.6427	99.2486	-12.0022	110.402	-12.5803	98.2377	9.9526	114.193	-3.3499	91.007	31.054	100.986	-15.6582	113.705	-9.3748	102.279	6.3727	101.714	-7.9288	99.9033	8.1931	93.8581	-3.6816	107.172	6.3966	100.624	-26.6904	99.1045	-9.0767	96.5423	5.2575	101.372	-1.5381	107.681	-14.0887	98.8219	7.5401	109.301	1.0264	105.579	-1.0902	92.5825	7.1885	105.704	-3.6087
103.458	-0.2518	97.7943	0.1691	109.121	-0.6726	99.9386	-8.7308	109.956	-9.7611	97.2196	12.823	113.809	-0.2024	88.5322	34.1331	101.826	-13.317	114.126	-6.023	101.051	9.0606	101.887	-5.06	98.3751	11.8023	93.7468	-0.6867	105.784	9.7587	100.963	-24.0922	99.9269	-6.3288	95.9936	8.0065	100.084	1.4796	107.782	-11.1172	98.2004	11.1491	108.506	4.349	104.876	1.5371	92.2571	10.6027	105.558	-0.7146
103.091	2.2492	97.474	1.8926	108.707	2.6058	100.434	-5.4544	109.424	-6.9306	96.0493	15.6067	113.891	2.9574	86.2827	37.3774	102.319	-10.8698	114.336	-2.6577	99.4483	11.4831	102.674	-2.3202	96.7735	15.3712	93.168	2.3509	104.142	13.0295	101.233	-21.4488	100.201	-3.5511	95.4449	10.7555	99.5925	4.7318	107.994	-8.1729	96.7804	14.5867	107.576	7.6092	104.478	4.243	91.295	13.9475	105.255	2.1879
102.574	5.3137	96.9253	5.1336	108.223	5.4938	100.319	-2.1136	109.219	-4.0188	95.0161	18.454	113.736	6.0785	83.6165	40.3059	102.673	-8.3953	114.2	0.7341	97.5498	13.7545	103.489	0.4262	94.9521	18.8358	92.4417	5.4105	102.533	16.3045	101.907	-18.8781	99.2535	-0.828	94.5899	13.4169	98.7207	7.876	108.117	-5.2348	95.265	17.9177	106.316	10.7777	103.942	6.8964	90.7188	17.3269	104.882	5.0937
101.95	8.1873	96.2508	8.4075	107.649	7.9671	100.252	1.2212	109.099	-1.1013	93.9139	21.2934	112.834	9.1452	80.4439	42.6831	103.046	-5.9209	113.653	4.1159	95.7287	16.0772	103.942	3.2549	93.4308	22.4534	92.3618	8.4107	101.045	19.6372	102.742	-16.3361	99.2491	1.9742	93.6095	16.0544	97.6711	10.9688	108.225	-2.2874	93.2558	21.0125	105.124	13.9666	103.272	9.5137	90.1479	20.7073	104.783	7.9784
101.306	10.897	95.5558	11.2611	107.055	10.5329	100.424	4.4698	108.913	1.7932	92.4819	23.9856	111.92	12.1768	77.5665	45.377	103.319	-3.437	112.922	7.3747	93.9315	18.386	104.124	6.0968	91.8124	26.0038	91.7375	11.4529	99.3828	22.8867	103.054	-13.7322	99.392	4.8185	92.6847	18.7088	96.7539	14.1273	108.024	0.6594	91.2537	24.1136	103.556	16.9189	102.637	12.1567	89.0813	23.9305	104.488	10.9247
100.382	13.8599	94.5656	14.1165	106.198	13.6033	99.9777	7.7531	108.129	4.6066	91.6314	26.9492	110.996	15.207	74.7742	48.1771	103.495	-0.9431	112.141	10.6446	91.9848	20.568	104.19	8.9451	89.3311	29.0527	91.0156	14.5461	97.7618	26.1755	103.32	-11.1106	99.2045	7.6531	91.6326	21.2963	95.7529	17.2368	107.535	3.5835	89.214	27.2012	102.308	20.0706	101.531	14.5599	87.7843	27.1404	103.814	13.6629
99.2497	16.8599	93.3571	17.277	105.142	16.4428	99.5204	11.016	107.274	7.3486	90.2639	29.5629	110.037	18.2213	71.7149	50.6668	103.559	1.5652	111.528	13.9657	90.0527	22.7787	104.66	11.7798	87.0406	32.2319	90.2987	17.5261	96.6493	29.6471	103.742	-8.5128	98.5632	10.399	90.4751	23.841	93.8897	19.9395	107.087	6.5136	86.897	30.0881	100.455	22.9222	100	16.8177	86.4778	30.3159	102.519	16.1996
98.1648	19.5814	92.0389	20.2665	104.291	18.8962	99.1386	14.2855	106.456	10.0838	88.1311	31.803	109.009	21.2103	68.5383	53.0414	103.549	4.0402	111.11	17.2653	88.1884	25.0326	104.813	14.59	84.612	35.3019	89.79	20.3042	95.5308	32.9946	104.372	-5.9336	97.9606	13.1508	89.3018	26.3689	92.3894	22.852	106.733	9.4368	84.4659	32.9077	99.07	25.9858	98.7224	19.1221	84.9473	33.3026	101.627	18.9697
96.9328	22.2574	90.7624	22.8962	103.103	21.6187	98.9999	17.6093	105.7	12.908	86.5141	34.3989	107.969	24.1906	65.3647	55.4143	102.88	6.4618	110.513	20.5225	86.2282	27.1857	103.956	17.3624	82.3152	38.488	89.0818	23.0095	93.01	35.7503	104.408	-3.2824	97.788	15.9864	87.776	28.7018	90.7154	25.6114	106.217	12.294	81.908	35.5689	97.5725	29.0358	97.6406	21.5077	82.5857	35.6927	100.603	21.7567
95.6019	24.8972	89.3404	25.4654	101.864	24.3291	97.8091	20.7221	104.58	15.584	84.891	36.943	106.771	27.1154	62.1125	57.674	102.035	8.8309	109.494	23.6351	83.8881	28.9629	103.396	20.1663	79.8658	41.5525	88.2247	25.8887	90.6742	38.5556	104.499	-0.6237	97.1817	18.7538	86.194	31.028	88.5877	28.1456	104.954	14.9389	79.354	38.2419	95.6024	31.8193	96.2181	23.6848	80.5256	38.459	99.4177	24.3821
94.2008	27.3219	87.7439	27.9092	100.658	26.7347	97.122	23.892	103.199	18.1538	82.7409	39.056	105.232	29.8673	58.6349	59.5057	101.07	11.1491	107.727	26.5518	81.8999	31.0653	102.915	22.9817	76.9487	44.1313	86.2567	28.2427	88.6427	41.6599	104.9	2.0097	96.2	21.3939	84.6218	33.3396	86.6684	30.793	103.562	17.5476	76.8073	40.9247	93.4002	34.3461	94.2435	25.6026	78.2004	40.9341	97.6755	26.6427
92.6306	29.9664	85.9391	30.5456	99.3222	29.3873	95.8694	26.8713	101.778	20.6397	80.3907	41.0055	103.4	32.4417	54.817	60.5785	100.683	13.6084	105.838	29.3833	79.5903	32.8896	102.213	25.7505	74.5316	47.229	84.0147	30.4189	86.202	44.1939	105.064	4.6128	94.9077	23.9111	82.7057	35.3705	84.5753	33.3131	102.313	20.1969	74.1557	43.4613	91.3045	37.0584	92.3108	27.4973	75.5909	43.1868	95.8325	28.8472
90.9949	32.2573	84.2489	32.6199	97.7409	31.8947	94.421	29.8222	100.368	23.148	78.3999	43.3067	101.591	35.0204	51.1407	62.0733	100.29	16.0378	104.032	32.2626	77.2129	34.6129	101.359	28.4871	71.5285	49.7626	82.1831	33.0007	83.0024	46.0566	104.391	7.1873	93.6463	26.4481	80.6693	37.3236	82.5059	35.8545	101.005	22.8392	71.137	45.6023	88.796	39.165	90.7285	29.6721	73.2955	45.6393	93.9604	31.0906
89.1452	34.7399	82.2143	35.0712	96.0761	34.4085	92.6596	32.588	99.0025	25.7364	76.1798	45.375	99.7769	37.606	47.2358	62.6491	99.1598	18.2617	102.344	35.1698	74.8161	36.1972	100.526	31.2174	68.5328	52.3021	80.6362	35.3293	79.9223	48.0104	104.242	9.8474	92.4564	29.0435	78.5983	39.2184	80.5772	38.4938	99.5379	25.3847	68.4581	48.0663	86.3859	41.3339	89.2597	31.9045	70.5758	47.7237	92.3646	33.628
87.243	36.9561	80.0676	37.1119	94.4184	36.8004	90.6719	35.2037	97.8274	28.4126	73.7952	47.2847	97.9724	40.2098	43.3563	63.4118	98.0314	20.5132	100.074	37.6506	72.3542	37.7332	99.4282	33.8402	65.5421	54.8546	78.516	37.2345	77.1939	50.5656	104.25	12.5053	90.8439	31.266	76.1517	40.5863	78.6641	41.1539	97.7014	27.7035	65.4768	50.2381	83.8515	43.6393	87.0858	33.424	67.9232	49.9646	90.167	35.148
85.3661	39.1296	77.4224	39.5163	93.3097	38.7429	89.1458	38.1213	96.4196	30.9382	71.3664	49.1366	96.2527	42.8765	39.4646	64.0765	97.148	22.853	97.4997	39.9134	69.7034	39.0043	98.0762	36.3971	62.0447	56.6124	75.893	39.1955	73.8785	51.7353	104.165	15.1612	88.7789	33.2131	73.8186	42.0911	76.606	43.7176	96.0244	30.1019	62.4159	52.3216	81.5042	45.9832	84.8263	34.8809	65.2168	52.0022	87.811	36.6587
83.244	41.3115	75.0133	41.641	91.4746	40.982	86.8296	40.5379	94.8468	33.3801	68.6493	50.5161	93.9102	44.9742	35.5295	64.5634	96.2499	25.2021	94.7908	42.0119	66.9072	39.8976	97.1665	39.1127	58.6184	58.524	73.6329	41.1352	70.364	52.7732	104.079	17.8176	87.537	35.7523	71.716	43.9495	74.2541	45.9812	94.3623	32.5094	59.6246	54.5602	78.7153	47.8342	82.634	36.3884	62.4706	53.9189	85.5048	38.3788
81.2272	43.2086	72.5395	43.4755	89.9149	42.9416	84.6097	42.9078	93.5778	36.0094	65.9265	51.8889	91.689	47.214	31.5849	64.5101	95.2586	27.4786	92.393	44.4418	64.1046	40.7779	96.238	41.7652	55.1004	60.2522	71.1572	42.9867	67.0493	54.3355	104.222	20.4748	86.1621	38.2869	69.4398	45.618	71.7141	48.04	92.5561	34.8424	56.6667	56.6323	75.802	49.5242	80.5085	38.124	59.7272	55.7085	83.0404	39.7369
78.9551	45.2377	70.2052	44.9477	87.705	45.5278	82.5141	45.4202	92.1453	38.5343	63.1659	53.1689	89.681	49.6742	27.6391	64.5653	93.8535	29.5113	89.9779	46.8439	61.4493	42.0163	94.5081	44.0771	51.3803	61.4748	68.6818	44.9451	63.7313	55.8854	104.063	23.133	84.435	40.4626	66.9369	46.8126	69.7771	50.6685	90.7331	37.1718	53.6409	58.7627	72.9375	51.2319	78.2166	39.5761	56.4473	56.6923	80.5193	41.0302
76.6602	46.9278	68.6444	45.6115	84.676	48.2442	80.2866	47.8468	90.4718	40.9223	60.2949	54.2097	87.6453	52.1024	23.7032	64.7399	92.6534	31.6476	87.5333	49.2098	58.7491	43.1177	92.5089	46.1498	47.8394	63.1983	66.4197	46.8738	60.2452	56.896	104.245	25.7522	81.9431	41.8363	64.2702	47.74	67.2952	52.7254	88.8695	39.4567	50.4258	60.4653	69.8622	52.686	75.8232	40.8745	53.1621	57.6994	77.9123	42.216
74.5772	48.2311	66.6774	46.5731	82.477	49.889	77.7236	49.9519	88.9218	43.3795	57.4061	55.1496	85.5165	54.4302	19.7821	64.2273	91.751	34.008	85.1203	51.6158	55.971	44.0822	90.4013	48.102	43.9348	63.4473	63.9176	48.7798	56.6845	57.7275	104.458	28.3899	79.8545	43.6726	61.696	48.7783	64.6886	54.7215	86.8309	41.553	47.0955	61.9547	66.7363	54.0202	73.4575	42.208	49.8167	58.525	75.2588	43.2506
72.3749	49.5804	68.1422	45.6271	76.6077	53.5337	74.9824	51.7936	87.2757	45.7608	54.5484	56.1713	83.4022	56.7716	15.8664	63.8916	90.5639	36.1614	82.5213	53.8016	53.2185	45.1262	88.6095	50.318	40.0331	63.6837	61.4614	50.6809	53.1373	58.5869	104.528	31.0509	77.8924	45.7404	59.1415	49.8764	62.1446	56.7766	84.9025	43.7536	43.9493	63.7428	63.6196	55.3253	71.0917	43.5414	46.4854	59.4013	72.6783	44.4588
64.4076	52.7901	55.8889	50.0842	72.9263	55.496	72.3244	53.638	85.4706	48.058	51.7377	57.3869	81.3728	59.2071	11.9588	63.2249	89.0537	38.153	79.7143	55.78	50.4236	46.0207	87.0188	52.7368	36.148	64.1102	59.2028	52.6109	49.5904	59.4479	104.495	33.7029	75.8028	47.6658	56.5997	51.054	59.6556	58.8583	83.1312	46.1251	40.6089	65.2319	60.4715	56.6338	68.7259	44.8747	43.3507	60.9173	70.1106	45.9441
Numerical data for Fig. 4i
average		std shape 1		std shape 2		embryo half 1		embryo half 2		embryo half 3		embryo half 4		embryo half 5		embryo half 6		embryo half 7		embryo half 8		embryo half 9		embryo half 10		embryo half 11		embryo half 12		embryo half 13		embryo half 14		embryo half 15		embryo half 16		embryo half 17		embryo half 18		embryo half 19		embryo half 20		embryo half 21		embryo half 22
0	45.7248	0	63.8804	0	27.5693	0	63.4648	0	58.5537	0	59.5829	0	61.9961	0	60.6853	0	25.4215	0	19.746	0	52.2193	0	12.8831	0	51.6981	0	52.4859	0	65.4071	0	31.419	0	6.8243	0	51.5728	0	64.0861	0	44.5559	0	55.7893	0	38.2938	0	21.1251	0	60.9258	0	47.2106
2.7134	45.7417	2.8031	63.8356	2.6238	27.6479	3.0393	63.4858	2.62	58.3127	2.6125	58.435	3.2362	62.3594	4.0008	60.8922	2.4799	25.7337	2.8005	19.8391	2.5371	51.6754	2.436	12.5201	3.2575	52.0917	2.8238	52.4273	3.4074	65.3082	2.7175	31.3309	2.5202	7.0543	2.8102	51.5214	2.8004	64.2767	2.4636	44.9061	3.2944	56.1529	3.0717	38.6038	2.3121	21.3769	2.9754	60.9587	2.7152	47.4195
4.9285	45.7598	4.7669	63.7951	5.0901	27.7245	6.0698	63.7429	5.2492	58.1456	5.0864	56.9668	6.4699	62.9051	7.974	61.5448	4.9615	25.8151	5.5777	20.0878	5.1055	51.7138	4.8482	12.4063	6.5347	52.6224	5.652	52.3613	6.7753	65.5451	5.391	31.9695	5.0381	6.815	5.6064	51.3125	5.5885	64.1133	4.9433	45.1792	6.6164	56.3493	6.0727	39.3606	4.6545	21.4211	5.9456	61.0627	5.4407	47.4383
7.6121	45.8038	7.5175	63.7042	7.7066	27.9033	9.0999	64.0375	7.8711	57.7944	7.8639	56.1409	9.6667	63.5388	11.8729	62.5059	7.4026	25.8418	8.3216	20.7089	7.7081	51.7651	7.2266	13.1046	9.8405	52.9266	8.4663	52.333	10.1423	65.9624	8.1093	31.8917	7.5523	6.9778	8.3759	50.8207	8.376	63.934	7.4333	45.3502	9.9212	56.6671	9.1614	39.409	7.04	21.5128	8.8756	60.4517	8.1845	47.2945
10.667	46.1092	10.5521	63.8458	10.7818	28.3727	12.1369	64.2192	10.4966	57.4709	10.586	55.2101	12.8941	64.0865	15.7362	63.6974	9.6967	26.6724	11.0436	21.3593	10.3067	51.7944	9.6393	13.4201	13.1116	53.4541	11.2187	52.9869	13.5362	66.3103	10.8344	32.127	10.0444	7.4348	11.1593	50.6015	11.1754	64.1016	9.8992	45.5231	13.2395	56.8759	12.1273	40.035	9.4069	21.6537	11.8529	60.7191	10.9356	47.1069
14.1253	46.6433	13.5282	63.9921	14.7224	29.2944	15.1652	64.2279	13.1081	57.3966	13.3102	54.3261	16.1018	64.6268	19.717	64.3097	11.9018	27.9233	13.6969	22.2349	12.9013	51.8325	12.0962	13.5427	16.2557	54.4555	13.9707	53.649	16.8477	66.7396	13.3811	32.9837	12.6009	7.4752	13.9479	50.4001	13.9599	63.9156	12.3299	45.9843	16.533	57.2459	15.0486	41.068	11.7703	21.7302	14.8224	60.5551	13.6748	47.0668
16.7521	46.9494	16.257	64.0634	17.2472	29.8355	18.1766	63.9681	15.6849	57.1223	16.0817	53.5703	19.3305	64.7445	23.6276	64.9334	14.0455	29.1935	16.315	23.2499	15.4889	51.9558	14.4918	13.924	19.244	55.9169	16.7237	54.2939	20.0504	67.5173	15.7353	34.3832	15.1047	7.7211	16.7008	49.9513	16.7637	63.6354	14.787	46.3867	19.7886	57.9242	17.9809	42.0187	14.0971	22.173	17.7861	60.193	16.374	47.6669
19.3859	47.2912	19.0654	64.182	19.7064	30.4005	21.221	63.9647	18.3002	56.9714	18.6919	52.4302	22.6021	64.6896	27.5196	65.7621	16.1307	30.5467	18.8458	24.4555	18.087	51.976	16.8512	14.7095	22.1892	57.4082	19.4733	55.005	23.3274	67.5226	18.3816	35.0768	17.5892	8.2439	19.4083	49.2012	19.5564	63.2719	17.2721	46.5974	23.0958	58.2463	20.9514	42.8789	16.3911	22.7453	20.7508	59.8276	19.0946	47.7467
22.1554	47.6315	22.1465	64.1495	22.1642	31.1136	24.2403	63.5924	20.9343	56.9421	21.3203	51.3134	25.8411	64.9581	31.4864	65.2663	18.1733	31.9624	21.3905	25.6305	20.6761	52.0736	19.2212	15.3535	25.1634	58.796	22.2851	54.9995	26.6227	66.9539	21.0183	35.7859	20.0829	8.7158	22.194	48.8833	22.2863	62.5515	19.7571	46.8091	26.4211	58.3995	23.8226	43.9943	18.7064	22.9769	23.7185	59.5217	21.8205	47.7303
24.9036	47.9622	25.219	64.0806	24.5883	31.8439	27.2203	63.0015	23.5224	56.5107	24.0384	50.3892	29.1117	65.0845	35.2168	63.7931	20.3282	33.225	23.9748	26.7046	23.2629	52.2083	21.5206	16.1375	28.3557	59.5629	25.11	54.9442	29.781	65.8745	23.3813	37.1304	22.6076	9.0964	25.0036	48.5796	25.0696	62.0454	22.2402	47.042	29.7296	58.5095	26.4132	45.6813	21.0012	23.3543	26.6603	59.0724	24.5358	47.7725
27.7325	48.273	28.3872	63.8705	27.0779	32.6755	30.1757	62.2948	26.1098	56.3214	26.8123	49.7328	32.2425	64.3351	38.908	62.1328	22.4091	34.5695	26.2808	28.2794	25.8553	52.3387	23.7058	17.2784	31.3896	60.9618	27.8695	55.6542	32.974	64.7444	25.7266	38.5318	24.8949	9.9287	27.7229	47.9389	27.8616	61.558	24.7234	47.1985	32.968	58.025	29.3187	46.7273	23.2862	24.071	29.6003	58.5115	27.256	47.8075
30.4365	48.4184	31.4689	63.3312	29.4041	33.5056	33.1474	61.6222	28.6431	55.9249	29.3079	48.496	35.3891	63.4344	42.5834	60.536	24.2323	36.3036	28.5916	29.8377	28.4039	52.1639	25.8995	18.4105	34.6571	61.3476	30.6199	55.6083	36.2084	63.7279	28.061	39.9856	27.0523	11.3533	30.3713	46.9975	30.6338	61.0266	27.2063	47.296	36.215	57.2888	31.9987	48.2172	25.529	24.831	32.4958	57.8473	29.9602	47.8932
33.2604	48.2469	34.6612	62.4155	31.8596	34.0782	36.039	60.7067	31.1849	55.1375	31.867	47.2362	38.6232	62.9757	45.7838	58.083	26.2248	37.7334	31.1933	30.8989	30.9398	51.5815	28.109	19.5008	37.9063	62.0043	33.3115	54.6541	39.0395	61.8457	30.4895	41.093	29.4895	12.1116	33.0583	46.1575	33.2739	59.9978	29.6939	47.4313	39.4671	56.6268	34.7487	49.5292	27.6539	25.8665	35.3253	56.8523	32.5885	48.081
35.8082	48.1184	37.5183	61.5178	34.0981	34.7189	38.7531	59.3236	33.583	54.2409	34.668	46.4472	41.735	61.9991	48.9261	55.5474	28.4958	38.8006	33.5166	32.4233	33.4795	51.0886	30.1803	20.7842	41.2044	61.8976	35.8316	53.3676	41.6984	59.716	33.1994	41.5613	31.8702	12.9876	35.5773	45.0283	36.0089	59.4997	32.1807	47.467	42.623	55.7283	37.7229	50.3934	29.6965	27.0902	38.1521	56.1433	35.1198	47.7511
38.4653	47.9039	40.4935	60.4411	36.4372	35.3668	41.5011	58.0034	35.9092	53.0885	37.4243	45.5267	44.7874	60.82	52.1127	53.1482	30.6385	40.0727	35.7473	34.1008	36.0189	50.5917	32.1507	22.2518	44.4253	61.116	38.2397	51.876	44.8139	58.3819	35.8361	42.2592	34.1042	14.2346	37.9284	43.4407	38.7575	58.9365	34.645	47.2048	45.6947	54.4763	40.5875	51.4523	31.8351	28.1278	40.9449	55.2198	37.7466	47.8919
41.058	47.5344	43.3781	59.135	38.7379	35.9338	43.914	56.1972	38.4257	52.3753	40.2448	44.9495	47.8125	59.5542	54.1864	49.6843	32.7159	41.4523	38.3269	35.19	38.5992	50.2095	34.152	23.6677	47.4845	59.833	40.4468	50.1359	47.7946	56.8051	38.4672	42.9747	36.1763	15.7127	40.2935	41.917	41.4521	58.132	37.1202	46.9476	48.5855	52.8569	43.2844	52.7737	33.971	29.1692	43.7028	54.0398	40.3564	48.0079
43.7136	47.0278	46.2677	57.713	41.1595	36.3426	46.506	54.6683	40.582	51.0893	43.0781	44.4972	50.7864	58.2462	56.1051	46.1361	34.8296	42.7459	40.7338	36.5764	41.0921	49.6387	36.1375	25.1006	50.4712	58.3811	42.3762	48.0611	50.7081	55.0892	41.0958	43.7058	38.4543	16.8185	42.6135	40.3223	44.0594	57.0065	39.5871	46.6093	51.4327	51.195	46.3857	53.056	36.026	30.3571	46.3362	52.6167	42.9378	47.5968
46.3493	46.2704	49.2684	55.9712	43.4301	36.5696	49.0818	53.1149	42.7066	49.5151	45.7286	43.2945	53.6154	56.5962	58.7326	43.0471	37.0071	43.9345	43.0811	38.0976	43.4359	48.5143	38.023	26.674	53.4382	56.8814	44.3277	46.0176	53.8365	53.7844	43.76	44.2801	40.7139	17.9479	44.8155	38.6075	46.4438	55.5068	42.0193	46.0967	54.422	49.7418	49.4719	52.986	38.098	31.5384	49.1334	51.5123	45.5796	47.053
48.7001	45.5591	51.9055	54.2347	45.4948	36.8835	51.2421	50.9454	44.8655	47.993	48.5592	42.8288	56.4745	54.9939	60.2886	39.3827	39.229	45.1134	45.6367	39.2149	45.6681	47.2163	39.9	28.2636	55.9165	54.7559	46.305	43.9907	56.548	51.7023	46.4319	44.8228	42.7042	19.556	46.8735	36.7664	48.6629	53.8458	44.4646	45.7141	57.1488	47.8417	52.5623	52.9619	40.1877	32.5968	51.5778	49.8715	48.0866	45.9737
51.308	44.7466	54.4053	52.3671	48.2106	37.1262	53.554	48.9623	46.9311	46.3446	51.3687	42.2224	59.2284	53.2561	61.5965	35.555	41.5249	46.0232	48.2225	40.29	48.009	46.0841	41.8168	29.8025	58.0374	52.1972	48.3056	41.9747	59.4544	49.9243	49.0653	45.534	44.6715	21.1938	48.575	34.5824	51.1263	52.5217	46.8898	45.2888	59.6131	45.6608	55.6208	52.6721	42.0768	33.9345	53.8379	47.8849	50.5462	44.9613
53.5463	44.1546	56.6106	50.908	50.4819	37.4012	55.7761	46.8733	48.8767	44.5711	54.0673	41.2088	61.8851	51.3555	62.8051	31.6935	43.9166	46.5973	50.8353	41.316	50.5087	45.3273	43.7551	31.3177	60.7043	50.2013	49.5924	39.4882	62.2892	48.044	51.7427	46.116	46.6806	22.7719	50.5018	32.5448	53.3894	50.8278	49.2204	44.3885	62.0845	43.4899	58.5427	51.6613	44.0374	35.0674	55.9701	45.8218	53.1289	44.1262
55.7558	43.0029	59.2627	48.9523	52.2489	37.0534	57.5274	44.4565	50.8493	42.7893	56.766	40.2638	64.5611	49.521	63.835	27.8282	46.3879	46.4827	53.473	42.2497	52.7879	44.3609	45.7113	32.8057	63.3373	48.1786	50.9192	37.0302	65.0613	46.0506	54.4584	46.0558	48.8013	24.1266	52.459	30.5201	55.5075	48.9702	51.5125	43.4244	64.379	41.0884	61.5064	50.6778	46.3326	35.8336	57.8805	43.517	55.5926	42.927
57.8589	41.747	61.849	47.2494	53.8688	36.2447	58.9307	41.7577	52.3677	40.7407	59.2853	38.9544	67.0214	47.3816	63.8426	23.8102	48.8825	46.3118	56.1828	42.9341	54.6669	42.4782	47.6659	34.2764	65.3985	45.57	52.9994	35.053	67.655	43.8605	57.1825	45.8977	50.687	25.8076	54.3404	28.4247	57.7012	47.1622	53.8242	42.5087	66.8423	38.9074	64.4016	49.9612	48.647	36.2946	59.8574	41.2781	57.9577	41.6213
60.1698	40.0742	64.5014	45.0558	55.8383	35.0927	60.4039	39.0775	53.6021	38.4066	61.6762	37.2838	69.4504	45.175	63.9469	19.7655	51.3739	46.2357	58.9365	43.4979	56.5061	40.6509	49.5911	35.7866	67.987	43.5035	54.3713	32.6447	69.9025	41.3132	59.9124	45.7481	52.3905	27.6596	56.2852	26.3866	59.5457	45.146	56.1125	41.5747	69.1997	36.5944	66.127	47.3477	51.013	36.4676	61.9552	39.1134	60.1936	40.0772
62.4165	38.805	66.6794	43.0321	58.1536	34.578	61.7804	36.3867	55.221	36.3211	64.0898	35.6809	71.8375	42.9404	63.7984	15.8886	53.8527	45.9926	61.6969	44.092	58.5456	39.0319	51.4598	37.6444	70.0881	40.9611	55.5838	30.0709	71.8039	38.5055	62.5774	45.4121	53.8718	29.7347	58.0315	24.2169	60.7986	42.5783	58.2714	40.4205	71.5125	34.1885	67.9179	44.8444	53.3487	36.9271	63.572	36.6817	62.3382	38.3704
64.2943	37.0915	68.9238	41.2477	59.6649	32.9353	62.7963	33.5362	56.7564	34.17	65.4786	33.2433	74.1121	40.5897	62.2635	12.1678	56.2723	45.4399	64.4239	43.9829	60.4006	37.2904	53.5249	38.5676	72.1114	38.3345	57.1316	27.7035	73.6443	35.6465	65.1207	44.3407	55.5318	31.6527	59.6879	21.9585	62.5336	40.3542	60.3655	39.0693	73.6849	31.7032	70.2998	42.8017	55.5277	36.3313	64.6979	33.9068	64.5908	36.6942
66.1537	34.9126	71.2719	39.08	61.0355	30.7453	64.1228	30.7952	58.1662	31.9408	66.7939	30.6158	76.5964	38.4254	61.1893	8.2821	58.4008	44.2202	67.0688	43.0599	61.9535	35.2064	55.9858	38.6847	73.5888	35.3781	58.4688	25.1992	75.4132	32.7023	67.7488	43.5658	56.9969	33.7738	61.1507	19.5648	63.8627	37.9069	62.311	37.5397	75.3902	28.844	71.6222	40.1208	57.5509	34.9461	65.8431	31.1535	66.257	34.6638
67.6938	32.6498	72.9557	37.0416	62.4319	28.258	65.1673	27.9288	59.4854	29.6667	68.2295	28.107	78.521	35.8244	59.8837	4.4888	60.3224	42.5832	69.7553	42.3134	63.7302	33.3326	58.4669	38.7405	75.3379	32.613	59.417	22.5648	76.4639	29.5003	70.0202	42.1013	58.5194	35.6552	62.2538	17.0045	64.9817	35.2978	64.1022	35.8035	77.4061	26.2428	73.0629	37.3951	59.5775	33.686	66.859	28.3487	67.4109	32.1406
69.0819	30.3671	74.5973	34.8297	63.5665	25.9044	66.0021	25.0481	60.6538	27.3342	69.5131	25.512	80.4392	33.1882	58.0392	0.8915	62.0613	40.8071	72.3171	41.3154	65.5875	31.4995	60.9205	38.8184	76.8876	29.7548	60.0084	19.7916	76.988	26.146	71.9167	40.1299	60.3858	37.2439	63.6132	14.5604	66.1641	32.7239	65.9512	34.1151	79.2085	23.4623	74.4618	34.6738	61.6303	32.4678	67.8775	25.5304	69.2172	30.0846
70.1997	28.1579	76.2077	32.7686	64.1917	23.5472	66.5134	22.1139	61.542	24.8337	70.8394	22.9295	82.6243	30.7714	55.8392	-2.4764	63.8176	39.0272	74.6613	39.6723	66.974	29.355	63.4615	39.0257	78.1719	26.6976	60.6347	17.037	77.2436	22.7946	74.0271	38.3851	62.1562	38.9555	65.1028	12.1591	67.3401	30.1506	67.5589	32.2797	80.6221	20.4754	75.7687	31.9071	63.6334	31.1979	68.966	22.7642	70.7722	27.8166
71.4112	25.8731	78.0043	30.3515	64.8182	21.3947	67.7229	19.3394	62.8056	22.5249	71.9312	20.2689	84.3583	27.9849	53.9764	-6.0584	65.5679	37.2529	76.0754	37.3434	68.2076	27.0643	65.6616	38.9151	79.1383	23.5693	61.263	14.2834	77.6151	19.4085	75.8586	36.4841	63.8914	40.4798	66.5603	9.7498	67.9833	27.4846	68.8382	30.1274	82.0593	17.508	77.3845	29.291	65.4758	29.6856	69.1759	19.7943	71.9118	25.3073
72.3504	23.4176	79.2807	28.109	65.4201	18.7262	68.1999	16.3398	64.0252	20.1966	72.7056	17.4731	86.0432	25.1705	51.8769	-9.4848	66.8422	35.1504	77.4292	34.8729	69.7668	24.9877	67.232	36.963	79.8447	20.3429	61.891	11.5296	78.2993	16.0792	77.2501	34.1116	66.1295	41.4076	67.616	7.162	68.2421	24.6582	70.3004	28.1171	83.5831	14.561	78.3999	26.3602	67.1478	28.0343	69.5273	16.8338	72.8092	22.6975
73.2911	20.6811	80.6284	25.6308	65.9538	15.7313	68.6692	13.3461	64.9111	17.6991	73.5644	14.6944	87.1469	22.1042	49.3526	-12.6219	67.8798	32.8619	78.8855	32.5087	71.2308	22.8434	68.8348	34.9508	81.0571	17.3011	62.5342	8.7786	78.8766	12.7444	79.092	32.0922	68.607	41.2448	68.5265	4.4891	68.5483	21.8421	71.7378	26.0955	84.6024	11.4889	79.9991	23.7312	68.5842	26.1742	69.889	13.8737	73.7151	20.0916
74.0335	18.2031	81.7716	23.5269	66.2955	12.8793	69.1393	10.3531	66.0854	15.3371	73.9575	11.85	88.4177	19.0849	46.8971	-15.8377	68.7619	30.5371	80.497	30.1765	72.469	20.5642	70.7603	33.415	81.6278	14.0442	63.069	5.9981	79.3633	9.3941	80.9474	30.0806	71.0765	40.8597	69.4365	1.818	69.2264	19.1066	72.9611	23.9136	85.3525	8.2921	80.9624	20.7994	70.1749	24.3951	70.1504	10.8918	74.6846	17.5209
74.887	15.4185	83.086	20.8863	66.6879	9.9507	69.6469	7.3632	67.1294	12.9652	74.1412	8.954	89.7895	16.1009	44.1553	-18.7427	69.6809	28.2243	81.4815	27.6639	73.7178	18.2915	72.4664	31.6614	81.8232	10.7467	63.5348	3.2049	80.1908	6.0789	82.4932	27.8229	73.4887	40.3808	70.0113	-0.9235	69.3808	16.3666	74.0911	21.6764	85.8768	5.0588	82.3538	18.1029	71.5979	22.537	70.5252	7.9431	75.771	15.0155
75.4661	12.8008	84.1838	18.1956	66.7484	7.406	69.9773	4.3547	67.8101	10.4146	74.3425	6.0689	90.306	12.8919	41.0725	-21.3593	70.6325	25.93	81.8351	24.8672	75.2008	16.1539	73.8126	29.6215	82.3916	7.5188	64.7168	0.618	80.8879	2.7545	83.4064	25.2731	75.8385	39.4203	70.3606	-3.7208	69.4799	13.5353	74.7745	19.3162	86.2763	1.8825	83.8243	15.3713	72.6997	20.417	70.1972	4.9893	76.2895	12.3164
75.8409	10.0249	85.003	15.3833	66.6789	4.6664	70.1615	1.3207	68.517	7.9023	74.0679	3.197	90.7245	9.6825	37.9831	-23.9645	71.2436	23.5312	82.4903	22.1687	76.8085	14.0868	74.8711	27.4248	82.6065	4.2435	65.601	-1.964	81.2208	-0.6274	84.4307	22.7674	77.7452	37.8903	70.6133	-6.5243	69.3924	10.7108	75.2483	16.8706	86.4281	-1.2809	84.5258	12.4095	73.8767	18.3564	70.4299	2.0156	76.8637	9.6095
76.0564	7.5016	85.6214	12.6416	66.4914	2.3616	70.6489	-1.6695	68.9879	5.3304	73.6432	0.3317	91.6551	6.5506	34.7451	-26.3598	71.6394	21.0629	83.3168	19.511	77.6344	11.6729	75.935	25.1999	82.1796	0.9943	65.5371	-4.8013	81.5552	-4.0142	85.6415	20.3719	79.4603	36.0235	70.8218	-9.3315	69.4763	7.904	75.7699	14.4359	86.55	-4.4674	84.5586	9.3143	74.7982	16.1694	70.5421	-0.9304	77.1958	6.8992
76.1413	4.8663	86.1094	9.9761	66.1731	-0.2435	70.5504	-4.713	69.2928	2.6999	73.2615	-2.5354	91.8626	3.2872	31.2187	-28.2808	72.0388	18.6008	84.1018	16.8477	78.5376	9.2485	77.0366	23.003	81.7034	-2.2767	65.4774	-7.6296	81.891	-7.3496	86.1105	17.6642	80.9373	33.9297	71.0544	-12.1395	69.5324	5.1	76.568	12.0625	86.3282	-7.6261	84.5842	6.2246	75.5923	13.9118	70.1685	-3.8956	77.0015	4.1497
76.1517	2.2241	86.5481	7.1238	65.7554	-2.6757	70.3621	-7.7346	69.5713	0.076	72.8697	-5.3981	92.0564	0.02	27.471	-29.7261	72.4395	16.1513	84.203	14.1157	79.7917	6.9584	78.0816	20.7686	81.2323	-5.5344	65.4242	-10.4563	81.0649	-10.6303	86.792	15.0236	81.8089	31.5587	71.0999	-14.9421	69.535	2.2675	77.1987	9.6694	85.5463	-10.7677	85.0594	3.1674	76.1725	11.6255	69.8621	-6.8605	77.311	1.4143
75.9637	-0.628	86.8074	3.7397	65.1201	-4.9957	69.8455	-10.7321	69.6535	-2.5535	72.4845	-8.2765	92.2411	-3.2534	23.9086	-31.6487	72.8133	13.6971	84.0527	11.3639	81.0193	4.6604	79.0617	18.5538	80.53	-8.7692	65.3659	-13.2789	80.351	-13.9396	87.6232	12.3993	82.1226	29.0747	70.681	-17.7339	69.3902	-0.5553	77.4559	7.1924	84.4721	-13.7132	84.8365	0.1382	76.4349	9.2619	69.5241	-9.8251	77.3959	-1.3261
75.6509	-3.4113	87.0277	0.7147	64.2741	-7.5372	68.9752	-13.6416	69.6057	-5.1862	71.9207	-11.058	92.2578	-6.507	20.4116	-33.6285	73.029	11.2264	83.9547	8.6265	81.7982	2.194	79.2217	16.2242	78.8765	-11.5887	64.7713	-16.0371	79.5055	-17.1963	87.6634	9.7066	82.3405	26.6232	70.5747	-20.4489	69.034	-3.3501	77.6499	4.7014	83.6282	-16.8042	84.3226	-2.9078	76.5236	6.8973	69.1954	-12.8012	77.2092	-4.0758
75.2762	-6.1577	87.1664	-2.438	63.3861	-9.8774	67.5752	-16.3474	69.8482	-7.8142	70.5511	-13.6469	91.3867	-9.6469	16.6522	-35.0498	73.4477	8.7666	83.4916	5.8984	82.8008	-0.185	79.1807	13.7783	77.1097	-14.3884	63.7299	-18.6554	78.4598	-20.3094	87.4912	6.971	82.1295	24.084	69.5588	-22.9072	68.6749	-6.118	77.7463	2.2179	82.3399	-19.7865	83.3833	-5.8274	76.8318	4.6006	68.6949	-15.7063	76.9289	-6.8102
74.5813	-8.8269	86.8265	-5.5588	62.3361	-12.0951	65.6828	-18.6499	70.1072	-10.4343	69.0884	-16.1391	90.8887	-12.8746	12.9856	-36.713	73.407	6.2942	82.6823	3.2132	83.8781	-2.5311	79.029	11.3456	75.5975	-17.33	62.3272	-21.1258	76.2051	-22.905	87.2171	4.2776	81.5226	21.7475	68.616	-25.4787	68.5339	-8.9364	77.907	-0.2667	80.7598	-22.5347	82.3057	-8.6931	77.5595	2.3068	67.8802	-18.5388	76.5143	-9.5389
73.7825	-11.4863	86.4564	-8.4831	61.1085	-14.4894	63.4006	-20.54	69.5929	-13.0234	67.5924	-18.592	90.2335	-16.0817	9.6567	-38.8602	73.1586	3.8074	81.5363	0.6372	84.5086	-5.0606	78.8567	8.9158	73.6034	-19.9804	60.7686	-23.4904	74.1627	-25.6044	86.2896	1.6847	80.0729	19.6042	67.6391	-27.9055	68.0627	-11.721	78.0234	-2.7456	79.2302	-25.2941	81.3698	-11.6137	77.6704	-0.0061	67.56	-21.5142	76.2161	-12.2672
72.9918	-13.84	86.096	-11.3627	59.8876	-16.3173	60.9113	-21.5589	68.7158	-15.5104	66.198	-21.0864	89.4382	-19.2653	6.5125	-41.4244	72.9509	1.3234	80.8441	-2.0889	85.2453	-7.5692	78.6906	6.4824	71.7158	-22.6686	58.8566	-25.5443	72.0149	-28.2592	86.1189	-1.0357	79.1374	17.2374	66.2919	-30.1668	67.678	-14.5203	77.7282	-5.2157	77.4247	-28.0425	80.6964	-14.6252	77.5073	-2.2641	66.8621	-24.3939	76.5986	-15.0075
71.8688	-16.3566	85.3455	-14.54	58.3921	-18.1732	58.3855	-22.4866	67.6258	-17.9202	65.3897	-23.8823	88.1795	-22.2385	3.3945	-44.0625	72.7452	-1.1604	80.2801	-4.8064	85.3363	-10.1471	78.4995	4.0491	69.8887	-25.3498	56.8269	-27.5103	69.5733	-30.5357	85.4874	-3.6682	78.3952	14.7871	64.7584	-32.3931	67.3732	-17.3269	77.4954	-7.6965	75.6207	-30.6806	79.5102	-17.4828	77.2421	-4.5402	65.7382	-27.1597	76.5178	-17.7308
70.5635	-18.6685	84.4108	-17.22	56.7163	-20.1171	55.935	-23.7049	66.747	-20.4718	64.2725	-26.4773	86.5416	-25.0318	1.2105	-47.295	72.5396	-3.6442	78.649	-7.0378	85.3525	-12.7499	77.8661	1.7132	68.078	-28.0432	55.0718	-29.7243	67.2505	-32.9276	84.5232	-6.2325	77.4852	12.4149	63.2265	-34.7683	66.8308	-20.1073	77.3761	-10.1884	73.7081	-33.4018	78.3006	-20.3181	76.8287	-6.8755	64.4815	-29.861	75.9255	-20.4133
69.2334	-21.043	83.3674	-20.0012	55.0995	-22.0849	53.4105	-25.4706	65.2543	-22.3911	62.7942	-28.9214	84.9416	-27.8977	0.177	-51.0833	72.3453	-6.1323	76.8158	-9.0404	85.4179	-15.3435	76.907	-0.4766	66.3781	-30.6271	53.3566	-31.9939	65.0062	-35.4787	83.519	-8.7718	76.485	10.0799	62.4913	-37.4086	66.3352	-22.8955	77.2695	-12.7007	71.7893	-35.9907	77.0843	-23.1525	76.4106	-9.2023	63.4842	-32.6863	75.3676	-23.0663
67.7663	-23.3653	82.1746	-22.5345	53.358	-24.196	50.927	-27.1101	62.9526	-23.9019	61.3852	-31.3895	82.8622	-30.4203	-0.8297	-54.9619	72.1298	-8.6148	75.0049	-10.9608	85.5283	-17.9358	75.6342	-2.6057	64.7417	-33.1751	51.8885	-34.368	62.5938	-37.8707	82.4328	-11.2642	75.166	7.9146	61.9353	-40.0195	65.7641	-25.6633	77.0887	-15.1614	70.2132	-38.8549	75.6336	-25.8706	75.6992	-11.4004	62.1402	-35.3491	73.9864	-25.4411
66.2313	-25.6717	81.0474	-24.7058	51.4152	-26.6376	49.1781	-29.5908	60.7477	-25.3922	60.2007	-33.9588	80.452	-32.6594	-0.909	-58.5649	71.6389	-11.0411	73.2448	-12.949	85.1012	-20.4813	74.3954	-4.6966	63.0904	-35.7504	51.0537	-37.0989	59.8492	-39.917	81.0276	-13.611	74.0692	5.6342	61.3556	-42.3777	65.098	-28.3868	76.2	-17.4331	68.8148	-41.7726	74.0954	-28.5915	74.74	-13.5528	60.9219	-38.0726	72.759	-27.9106
64.7922	-28.0095	79.9648	-26.7767	49.6196	-29.2423	48.1596	-32.3518	58.3874	-26.4152	59.1963	-36.598	77.7241	-34.1872	1.2326	-61.679	70.925	-13.4422	71.1516	-14.6129	84.9275	-23.066	73.0613	-6.6657	61.3524	-38.1533	50.8938	-39.9053	57.5909	-42.306	80.0051	-16.146	73.2095	3.2483	61.2794	-44.5439	64.215	-31.0454	75.1393	-19.7116	67.4266	-44.8062	73.4664	-31.5381	73.9083	-15.7196	59.8357	-40.8558	71.9499	-30.5502
63.415	-30.3305	78.6582	-28.8751	48.1718	-31.7859	47.8104	-35.2086	56.0818	-27.4821	58.2821	-39.2309	74.6475	-35.2295	4.2581	-64.4559	70.2668	-15.844	68.7995	-16.1619	84.7727	-25.594	71.418	-8.3957	60.3856	-40.8843	50.8535	-42.7378	56.1554	-45.2568	78.5162	-18.4053	72.2103	0.9268	61.8794	-46.5042	63.6358	-33.8073	74.3699	-22.0877	66.439	-47.6822	73.0721	-34.4633	73.4189	-18.0037	58.3069	-43.4199	71.1094	-33.1889
62.0708	-32.7212	77.4704	-30.7667	46.6711	-34.6757	47.399	-37.922	53.8919	-29.0827	56.8746	-41.5712	71.6624	-36.5052	7.6413	-66.0778	69.5171	-18.2383	66.6204	-17.7413	83.6717	-27.956	69.7049	-10.051	59.1138	-43.4743	51.3426	-45.5038	55.8816	-48.3753	77.1587	-20.7333	71.467	-1.5214	62.8286	-48.4505	63.1617	-36.5767	73.6148	-24.4638	66.3997	-50.3212	72.1793	-37.3914	72.7799	-20.2946	57.1099	-46.1871	69.6263	-35.4806
60.9772	-35.1897	76.4673	-32.5462	45.4871	-37.8333	47.4691	-40.8831	52.4337	-31.128	56.6093	-44.2455	68.9544	-38.3692	11.5482	-66.5785	68.6848	-20.6226	64.5046	-19.3491	83.2952	-30.4943	68.7188	-12.1349	57.7089	-45.9755	52.1144	-48.2478	55.4356	-51.7683	76.1839	-23.2953	70.5881	-3.904	64.0882	-50.5575	62.6192	-39.3163	72.9201	-26.8603	66.4755	-52.7954	70.8336	-40.1882	71.9896	-22.5644	57.3948	-48.9846	68.4968	-37.8833
60.2376	-37.5544	75.3961	-34.0853	45.079	-41.0235	47.7517	-43.6655	51.3817	-33.621	56.3224	-46.9487	66.3101	-40.1587	15.5751	-66.6067	67.3915	-22.5147	62.6195	-21.088	82.5196	-32.8926	67.7428	-14.4271	56.628	-48.6246	53.1734	-50.81	55.7931	-54.6553	75.2374	-25.8507	69.6077	-6.2473	66.4006	-51.95	62.4164	-42.1093	72.0925	-29.1994	66.9113	-54.1948	71.4757	-43.015	71.5848	-24.8962	57.5594	-51.8491	67.7096	-40.2622
59.7094	-40.6134	74.3601	-35.8488	45.0587	-45.378	48.7001	-46.3812	50.3077	-36.0524	55.6547	-49.4099	64.059	-42.347	19.5673	-66.8222	65.2893	-23.9941	61.1255	-22.8836	81.8311	-35.3251	66.5011	-16.4976	55.5494	-51.2705	54.9208	-53.064	56.4729	-57.4283	74.4515	-28.4642	68.8479	-8.6847	68.5824	-53.171	62.1607	-44.9112	71.0361	-31.4431	67.7723	-54.9821	71.4363	-46.0001	71.2385	-27.2345	57.6726	-54.6866	66.4954	-42.117
59.879	-43.5509	73.7389	-38.197	46.019	-48.9047	49.7201	-49.1751	49.8	-38.5776	55.9925	-52.0688	62.3669	-44.9886	23.4076	-65.667	63.3297	-25.5893	59.8028	-24.7931	81.4349	-37.856	65.2548	-18.5667	55.1166	-53.9797	56.4461	-55.5947	58.0663	-60.1711	73.3758	-30.995	67.9261	-11.0494	71.0045	-53.8431	62.1646	-47.5539	69.7634	-33.5972	68.7344	-55.7181	71.5205	-48.9517	71.2158	-29.5342	59.3138	-57.0992	66.6077	-44.2983
60.2453	-45.8662	73.3584	-40.3386	47.1323	-51.3938	50.7261	-51.9937	49.7107	-41.1004	57.1118	-54.2269	61.5445	-48.0115	27.0851	-64.0922	61.6665	-27.3925	58.6771	-26.9033	80.6666	-40.068	64.0217	-20.652	56.6819	-56.557	58.2731	-57.3415	60.2394	-62.3437	73.1419	-33.6817	66.9805	-13.4049	73.464	-53.754	62.4003	-50.1669	68.6754	-35.8442	70.0139	-56.6822	72.4745	-51.6755	71.4871	-31.7903	61.0221	-59.2893	67.2205	-46.5349
60.9069	-48.0294	72.9305	-41.9031	48.8833	-54.1556	52.3952	-54.5691	50.6521	-43.42	59.1471	-56.1613	61.2619	-51.0888	30.976	-62.9808	60.4338	-29.5737	57.6459	-29.19	80.5238	-42.2573	63.0528	-22.8057	58.0639	-59.0819	61.1451	-58.0233	62.5252	-63.9397	73.0047	-36.4181	66.2258	-15.8452	75.6391	-53.6683	62.8419	-52.7891	67.8312	-38.1612	70.9153	-56.982	73.8259	-54.3537	71.8074	-33.8999	62.8896	-60.9188	67.8613	-48.4955
63.0166	-50.893	72.0852	-43.0971	53.9479	-58.689	54.7267	-56.2914	51.7273	-45.6664	60.3585	-58.6653	61.5278	-54.1773	34.581	-61.1932	59.5216	-31.8989	57.4119	-31.5357	80.3139	-44.6489	62.258	-24.9612	60.6286	-60.7157	63.9673	-58.1238	64.9565	-65.2271	72.8377	-39.1462	65.3001	-18.2086	77.8242	-53.021	63.7539	-55.2064	67.5139	-40.5989	71.8848	-57.4125	75.2098	-56.6531	72.1517	-35.9395	65.3354	-62.2815	68.462	-50.4997
66.2192	-52.6766	72.0684	-44.1265	60.37	-61.2266	57.4436	-57.1574	53.5616	-47.6451	62.6857	-59.0285	62.6355	-57.1176	37.8488	-58.8503	59.0977	-34.3215	57.7695	-34.0772	80.589	-46.7877	61.1595	-27.0014	63.5133	-61.774	66.7691	-58.1302	68.2467	-65.7333	72.7229	-41.861	64.2358	-20.5285	80.1328	-52.08	65.1824	-57.0831	67.4073	-43.092	73.3765	-57.9092	77.7355	-58.0297	72.7313	-37.9714	67.586	-63.0504	69.8149	-51.8371
68.1868	-53.3595	72.3593	-45.0484	64.0144	-61.6707	60.284	-57.4099	55.5362	-49.4352	65.5948	-59.1417	64.6216	-59.5959	41.4069	-56.9489	58.6341	-36.7386	58.3438	-36.7041	82.1528	-48.5858	60.7515	-29.0404	66.1828	-63.1685	69.4512	-57.2017	71.1572	-66.1198	73.4748	-44.4898	63.5797	-22.9077	82.6442	-51.195	67.0688	-58.8293	67.3955	-45.5548	74.7281	-57.9666	80.2221	-59.4838	73.8772	-39.9147	69.7973	-62.8632	72.5463	-52.5589
70.226	-54.0511	71.8826	-46.0005	68.5694	-62.1016	63.1773	-57.6465	57.7529	-50.5502	68.304	-59.2274	67.0725	-61.7157	44.6629	-54.5957	58.5265	-39.1563	59.1887	-39.2807	83.028	-50.476	61.2348	-31.2996	69.1921	-63.8104	72.0267	-56.0541	74.3148	-65.3761	74.1673	-47.13	63.2167	-25.428	84.9498	-50.1902	69.1897	-60.3628	67.2567	-48.1672	75.8673	-57.6841	82.7321	-60.9868	75.5873	-41.305	72.2165	-62.7289	74.7475	-53.3383
73.1716	-54.1752	70.841	-46.9548	75.5023	-61.3956	66.0713	-58.1926	60.1356	-51.4898	70.7895	-57.9644	69.4161	-63.7698	48.0473	-52.4134	59.1203	-41.561	60.6408	-41.5488	84.357	-52.1322	61.664	-33.3353	72.2916	-64.0609	74.4869	-54.6873	77.3061	-64.0028	75.4287	-49.5756	62.2881	-27.7956	86.6769	-48.4378	71.1589	-61.9796	67.0982	-50.4569	77.6198	-57.1367	85.5651	-61.3935	77.2753	-42.5164	74.9988	-61.8631	77.0523	-54.2206
75.9348	-53.7647	70.4703	-47.5291	81.3992	-60.0003	68.9087	-58.3972	62.595	-52.312	73.1689	-56.3375	72.3359	-64.7448	51.31	-50.0661	59.9611	-43.9086	63.0603	-42.8425	86.2431	-53.3457	61.8108	-35.2717	75.4115	-63.8167	76.8436	-53.1334	80.1581	-62.4433	77.3986	-51.3659	61.6231	-30.1881	88.1844	-45.9661	73.5083	-61.8093	68.6727	-51.7038	79.8132	-56.1465	87.9872	-60.6685	78.9368	-43.8688	77.0124	-60.7545	79.5313	-54.2612
78.1548	-53.1002	71.0905	-47.9251	85.2192	-58.2754	71.8381	-58.3276	65.1223	-52.7896	75.5635	-54.8166	75.4413	-64.52	54.3821	-47.4382	61.0384	-46.1067	65.4082	-44.4058	88.2396	-54.187	62.3289	-37.3851	78.58	-63.3131	79.2332	-51.5649	83.1771	-60.9708	79.4163	-53.2544	61.319	-32.6967	89.9604	-43.7834	76.189	-61.5074	71.0266	-52.957	82.0373	-55.0322	90.3964	-59.4928	80.7786	-44.8062	78.7834	-58.8215	82.1491	-53.4805
80.3341	-52.0994	72.5992	-47.7596	88.0689	-56.4392	74.8606	-58.0024	67.7068	-52.9217	78.0482	-53.4559	78.5654	-63.9054	57.3786	-44.7436	62.6803	-47.8168	67.5289	-46.1957	90.2505	-54.989	62.9223	-39.1828	81.326	-61.9751	81.1828	-49.6297	85.7456	-58.9151	81.5213	-54.7581	61.8713	-35.1739	91.5045	-41.466	78.7902	-61.3468	72.9497	-54.5627	84.3329	-53.6424	92.6985	-58.1717	82.9368	-45.0275	80.982	-57.0181	84.6116	-52.5728
82.4455	-50.9581	74.5009	-47.0945	90.3902	-54.8216	77.7591	-57.245	70.3391	-52.7469	79.6041	-51.1257	81.6751	-63.1164	60.2905	-41.9643	64.818	-49.3146	69.8655	-47.1428	92.3688	-55.7366	64.8911	-39.9994	83.4145	-59.3333	82.7094	-47.2263	88.1511	-56.6108	84.2281	-55.3838	61.902	-37.7924	93.2086	-39.3714	81.3733	-60.8843	75.1297	-55.267	86.6476	-51.7656	94.6906	-56.4649	85.0933	-44.5123	82.7462	-54.7746	87.124	-51.714
84.7044	-49.6348	76.1102	-46.2796	93.2986	-52.9899	80.0678	-55.6368	72.7755	-52.0898	81.1821	-48.7111	84.3607	-61.6692	63.165	-39.1453	67.0112	-50.4101	72.3096	-47.6146	94.5727	-55.0715	67.4233	-40.7039	85.6041	-56.8999	84.0969	-44.7509	90.4029	-54.0712	86.9471	-55.5437	61.9459	-40.0213	94.918	-37.2664	83.6571	-59.4798	77.2917	-55.4258	88.885	-49.8331	96.5191	-54.663	87.0722	-44.0646	84.2818	-52.3069	89.4788	-50.714
86.8385	-47.7274	77.9546	-44.577	95.7223	-50.8778	82.4345	-54.0276	75.1816	-51.1836	82.9449	-46.4726	86.7819	-59.3492	66.1342	-36.4414	69.4047	-50.6984	74.7861	-47.9243	96.816	-54.3474	69.4061	-41.6669	87.5869	-54.467	84.995	-42.0989	92.7537	-51.7514	89.663	-55.6989	64.0621	-41.4124	96.5281	-34.9292	85.7474	-57.7246	79.3583	-54.1332	90.7033	-47.6636	98.1127	-52.6102	89.2039	-43.552	85.2772	-49.5879	91.5044	-48.9862
88.552	-45.9464	79.7315	-43.0134	97.3725	-48.8793	84.6861	-51.9193	77.7292	-50.3364	84.4445	-44.0257	89.4443	-57.4533	68.5158	-33.1683	71.9064	-50.7397	77.0604	-48.8695	99.0144	-53.8689	71.5935	-42.0754	88.7765	-51.3341	85.7719	-39.3945	94.8343	-49.1868	92.3469	-55.2258	66.3658	-42.5122	97.0449	-32.2477	88.0204	-56.1667	81.4266	-52.7938	92.9177	-45.4034	100.089	-50.7688	90.9654	-42.4053	86.1058	-46.7932	93.1888	-46.9819
90.0471	-44.1764	81.4512	-41.3424	98.643	-47.0104	86.6486	-49.6425	79.8836	-49.0022	85.5607	-41.3869	91.9996	-55.4398	70.7845	-29.8325	74.3958	-50.5064	79.4047	-48.6406	101.21	-52.821	73.9946	-42.1267	90.0633	-48.3187	87.1829	-36.9278	96.7302	-46.3972	95.0128	-54.5865	68.5343	-43.7571	97.6429	-29.5526	90.3263	-54.637	83.418	-51.3043	94.6587	-42.7462	101.511	-48.4589	92.4069	-40.5923	87.4153	-44.1049	94.9281	-44.9671
91.6285	-41.9349	83.103	-39.3395	100.154	-44.5302	88.1961	-47.0316	81.7278	-47.1083	86.6205	-38.7156	94.0604	-52.9452	73.1385	-26.5615	76.8233	-49.945	81.821	-47.8152	102.747	-50.9019	76.3116	-41.5891	91.8936	-45.6541	88.2492	-34.3164	98.3948	-43.5047	97.6161	-53.5966	70.8725	-44.5151	98.5353	-26.9398	91.965	-52.5019	85.6038	-49.9378	96.3275	-39.9152	103.223	-46.1087	93.6002	-38.79	88.162	-41.2469	96.7466	-42.9658
93.1628	-39.3356	84.6636	-37.0695	101.662	-41.6017	89.7391	-44.4093	83.425	-45.2256	87.8007	-36.1187	96.2115	-50.5134	75.1896	-23.1009	78.953	-48.778	84.011	-46.3293	104.225	-48.9237	78.5543	-40.7337	92.793	-42.499	88.787	-31.5558	100.326	-40.8165	99.4167	-51.8159	73.3159	-44.0848	98.7666	-24.1543	93.2948	-50.0314	87.2719	-48.3467	97.9811	-37.1028	104.93	-43.898	94.9485	-36.9743	88.9399	-38.4407	98.1854	-40.6655
94.3323	-36.94	86.1063	-34.5124	102.558	-39.3676	91.3662	-41.8113	85.2323	-43.3894	88.8088	-33.4423	98.4906	-48.2076	77.2396	-19.6384	80.935	-47.1743	86.2347	-44.7494	105.525	-46.793	80.7682	-40.1065	93.9879	-39.4479	88.8396	-28.7238	102.13	-37.9324	100.505	-49.261	75.852	-43.6431	98.8733	-21.3756	94.7268	-47.632	88.1537	-46.0124	99.209	-34.048	105.855	-41.2246	96.3063	-35.0453	89.6476	-35.5783	99.2584	-38.2302
95.3744	-34.6107	87.3607	-32.3572	103.388	-36.8643	92.2416	-38.9591	87.0404	-41.5135	89.6727	-30.6953	100.591	-45.7445	79.5361	-16.311	82.8861	-45.6208	88.5647	-43.4478	106.31	-44.3616	82.9108	-39.4106	95.722	-36.7628	89.3966	-25.979	103.702	-34.9265	102.176	-47.1039	78.2152	-43.0428	99.0753	-18.6061	95.7132	-44.9871	89.2865	-43.7854	100.25	-30.9597	106.334	-38.4202	97.0373	-32.9617	90.3725	-32.721	100.264	-35.7627
96.359	-32.2993	88.5508	-30.1959	104.167	-34.4027	93.4554	-36.193	88.2248	-39.1565	90.4644	-27.9201	102.706	-43.3527	81.2804	-12.7284	84.9502	-44.2032	90.507	-41.5477	106.706	-41.8282	85.0601	-38.5001	97.0259	-33.8222	89.9673	-23.236	104.754	-31.7029	102.993	-44.5175	80.3617	-41.8461	99.574	-15.832	96.6806	-42.335	90.6615	-41.7156	100.923	-27.787	107.268	-35.567	97.7924	-30.8434	90.5881	-29.9027	101.468	-33.317
97.1498	-29.9049	89.6204	-27.6136	104.679	-32.1962	94.5918	-33.3858	89.273	-36.7158	91.2292	-25.1722	104.657	-40.7766	83.1999	-9.1946	87.0204	-42.8074	92.0467	-39.245	107.112	-39.2965	86.7611	-37.0889	98.4462	-30.9342	90.0176	-20.4024	106.256	-28.6444	103.916	-41.9476	82.5391	-40.5011	99.6287	-13.0187	97.3338	-39.6031	91.7601	-39.4977	101.372	-24.5676	107.607	-32.64	98.791	-28.6706	90.9706	-26.9589	102.296	-30.7362
97.906	-27.4573	90.5819	-25.1925	105.23	-29.7221	95.3855	-30.4425	90.2633	-34.2737	91.5647	-22.3194	106.383	-38.0143	84.949	-5.562	88.613	-40.9638	93.3382	-36.7556	107.595	-36.7706	88.1922	-34.9569	99.7335	-27.9939	90.5502	-17.6388	107.757	-25.6132	105.039	-39.4321	84.4315	-38.8615	99.7031	-10.232	97.8835	-36.8252	92.7489	-37.2137	102.199	-21.4186	107.954	-29.7236	99.2618	-26.4518	91.4638	-24.072	103.281	-28.2623
98.6005	-24.7392	91.3859	-22.4524	105.815	-27.026	96.0617	-27.4846	91.2082	-31.805	91.9873	-19.4799	107.965	-35.1506	86.2165	-1.7631	89.9983	-38.8633	94.6474	-34.3054	107.752	-34.2211	89.8515	-33.171	100.938	-24.9759	91.1382	-14.8807	108.807	-22.5377	105.574	-36.8134	86.2375	-37.1347	99.773	-7.4551	98.7021	-34.1794	93.7187	-34.9266	102.469	-18.1484	108.058	-26.7804	99.6902	-24.214	91.5063	-21.1587	104.414	-25.7799
99.1676	-22.2623	92.1498	-19.9702	106.185	-24.5543	96.9015	-24.557	91.9967	-29.33	92.8196	-16.7229	109.353	-32.2213	87.2899	2.1311	91.4661	-36.8501	95.9633	-31.8614	107.623	-31.6257	91.5598	-31.4973	101.995	-21.9169	91.2008	-12.0582	109.338	-19.1974	105.752	-34.0947	88.3942	-35.7242	99.816	-4.6382	99.1311	-31.4211	94.5181	-32.5841	102.88	-14.927	107.683	-23.8222	100.504	-21.9505	91.4025	-18.2001	105.042	-23.1245
99.617	-19.8052	92.5104	-17.8715	106.724	-21.7388	97.6214	-21.6128	92.7652	-26.8399	93.1127	-13.8684	110.754	-29.2852	88.4591	5.9549	92.8174	-34.7311	97.2888	-29.421	107.995	-29.0924	92.9716	-29.5512	102.688	-18.7713	91.2517	-9.2249	110.199	-15.8759	106.788	-31.5616	90.085	-33.9523	99.5418	-1.8668	99.3367	-28.6217	95.1451	-30.1684	103.2	-11.6731	107.585	-20.8496	100.94	-19.6321	91.6976	-15.2331	105.725	-20.4875
100.043	-17.1223	93.0186	-15.3842	107.068	-18.8604	98.4008	-18.672	93.114	-24.2442	93.3329	-11.0084	111.606	-26.1436	88.962	9.9547	94.0932	-32.5004	98.2476	-26.7984	108.044	-26.5259	94.2776	-27.4554	103.318	-15.5986	91.4133	-6.4271	111.117	-12.7795	106.948	-28.843	91.3612	-31.6931	98.8895	0.8204	98.9463	-25.8213	96.0788	-27.8509	103.33	-8.4248	107.625	-17.7809	101.307	-17.2965	91.6965	-12.2589	106.059	-17.7885
100.386	-14.4425	93.4596	-12.975	107.312	-15.91	99.1658	-15.7227	93.4461	-21.6158	93.5409	-8.1697	112.679	-23.1338	89.3276	13.9751	94.3294	-30.1195	99.2876	-24.2102	108.074	-23.9572	95.3308	-25.2492	104.037	-12.4704	92.3297	-3.711	111.857	-9.5737	107.092	-26.113	92.9417	-29.7113	97.9878	3.4364	99.2469	-23.0369	96.8908	-25.5328	103.314	-5.2094	107.409	-14.7367	101.656	-14.9509	91.6127	-9.2837	106.083	-15.0537
100.685	-11.7422	93.7682	-10.3369	107.601	-13.1475	99.7381	-12.7577	94.0279	-19.0418	93.8279	-5.3129	113.966	-20.1391	89.7115	17.9933	94.3209	-27.6019	100.682	-21.7902	108.465	-21.4256	96.2429	-22.9761	104.217	-9.2104	91.8537	-0.9714	111.93	-6.2309	107.245	-23.3895	94.5752	-27.7583	97.4087	6.1809	99.0269	-20.2433	97.2026	-23.0606	103.351	-1.9495	107.547	-11.6681	101.932	-12.608	91.9355	-6.3195	106.033	-12.3407
100.86	-9.0483	93.9917	-7.7891	107.728	-10.3075	99.9839	-9.7522	94.5335	-16.4586	93.5946	-2.4466	114.59	-16.9466	90.0668	21.992	94.1849	-25.1168	101.235	-19.0951	108.341	-18.8367	97.2078	-20.7301	104.392	-5.9598	91.4898	1.81	111.56	-2.8965	107.397	-20.666	95.8622	-25.5701	96.6987	8.8649	98.7297	-17.4371	97.4409	-20.5883	103.073	1.2118	106.888	-8.7569	102.152	-10.2839	91.6856	-3.3402	105.623	-9.6356
100.884	-6.4854	94.1397	-5.1371	107.628	-7.8337	99.8388	-6.7147	94.9593	-13.8594	93.4773	0.4041	115.03	-13.7074	89.79	25.9917	94.1431	-22.6334	101.66	-16.3007	108.223	-16.242	98.0329	-18.4326	105.116	-2.8676	91.5699	4.6462	111.692	0.3638	107.55	-17.9425	96.8505	-23.2275	95.7075	11.442	98.721	-14.6185	97.8498	-18.1515	102.624	4.2815	106.126	-5.785	102.278	-7.9166	91.4425	-0.3589	105.079	-6.9265
100.89	-3.9481	94.2772	-2.3793	107.503	-5.5168	99.8779	-3.7205	95.2525	-11.2315	93.704	3.2456	115.869	-10.5734	89.4438	30.0078	94.2595	-20.1488	102.204	-13.5417	108.052	-13.6826	98.727	-16.0679	105.364	0.3772	91.3774	7.4582	111.386	3.6983	107.702	-15.219	97.7325	-20.8471	94.4422	13.9705	98.6057	-11.7861	98.322	-15.7023	102.427	7.4293	105.234	-2.8552	102.317	-5.5457	91.6552	2.6044	104.488	-4.2597
100.786	-1.414	94.0918	0.3742	107.48	-3.2021	99.7282	-0.6795	95.3733	-8.6398	93.3885	6.0988	116.348	-7.349	89.1099	34.0564	94.4053	-17.6643	102.946	-10.8551	107.764	-11.1628	99.1359	-13.652	104.658	3.5443	90.5174	10.1381	110.338	6.873	107.872	-12.4933	98.4947	-18.4112	93.2493	16.5221	98.1358	-9.0453	98.6182	-13.2349	101.665	10.4523	104.803	0.1226	101.834	-3.2218	92.0823	5.5502	103.783	-1.6329
100.68	1.2767	93.916	2.9836	107.443	-0.4302	99.3838	2.3161	95.6237	-6.0561	93.0794	8.9612	116.761	-4.1008	87.7938	37.7726	94.6273	-15.1798	103.682	-8.2003	107.541	-8.6138	99.4154	-11.2213	104.082	6.7498	88.9296	12.4976	108.883	9.96	107.404	-9.8117	99.4438	-16.0554	92.3235	19.1267	97.4952	-6.3019	98.4971	-10.7536	100.564	13.3127	104.537	3.1857	101.582	-0.8664	92.002	8.5009	103.101	1.0012
100.52	4.0856	93.8111	5.7717	107.229	2.3994	98.7752	5.2677	96.0149	-3.4339	92.5855	11.7578	117.233	-0.8577	86.4477	41.579	94.7957	-12.6973	103.685	-5.4408	106.811	-6.1249	99.8964	-8.8585	103.392	9.9329	87.6715	15.0206	107.581	13.0792	107.199	-7.1076	100.454	-13.7315	91.4461	21.7452	97.2351	-3.4783	98.5004	-8.2658	99.5219	16.1578	103.924	6.1456	101.252	1.4874	91.7379	11.4818	102.424	3.6387
100.211	6.7538	93.532	8.1723	106.89	5.3353	98.5551	8.2953	95.9358	-0.8076	91.6593	14.4947	117.414	2.3895	85.2256	45.4101	94.7864	-10.2236	103.559	-2.6651	106.083	-3.6666	100.408	-6.5154	102.521	13.0522	86.4688	17.5838	106.455	16.2452	107.538	-4.4217	101.507	-11.4215	90.2722	24.3018	96.6445	-0.7535	98.6529	-5.7756	98.9873	19.175	103.064	9.0706	100.469	3.7501	91.5304	14.4625	101.739	6.2697
99.7894	9.5412	93.0531	10.7247	106.526	8.3578	97.667	11.2065	95.8176	1.8108	91.3465	17.3522	117.186	5.6546	83.4123	48.8747	94.2977	-7.7739	103.457	0.1122	105.314	-1.2426	101.08	-4.1627	101.513	16.1299	85.2096	20.1234	105.036	19.2903	108.47	-1.8325	102.378	-9.0642	88.845	26.7382	96.1136	2.0075	98.6923	-3.2999	97.7896	22.0984	102.415	12.0586	99.9016	6.0369	91.4091	17.4356	100.975	8.8524
99.1976	12.1704	92.3104	13.5632	106.085	10.7775	97.0029	14.1487	96.3932	4.3946	90.8895	20.1571	117.37	8.8908	80.9691	52.1204	94.066	-5.3115	103.823	2.8825	104.488	1.1912	101.226	-1.764	100.431	19.1828	84.5044	22.8432	103.591	22.3845	109.482	0.7014	102.785	-6.5729	87.3991	29.1066	95.6925	4.7989	98.6674	-0.829	96.7026	24.953	102.077	15.131	99.5035	8.3755	91.3044	20.4058	100.2	11.4251
98.6795	14.9149	91.5058	16.4871	105.853	13.3428	96.6262	17.1704	96.5572	7.0075	89.9402	22.884	117.212	12.1621	79.0123	55.6315	94.2104	-2.8233	103.655	5.572	103.66	3.6194	101.069	0.6889	99.439	22.2233	83.7892	25.5612	101.72	25.1533	110.283	3.3091	103.369	-4.1009	85.9696	31.4636	94.9954	7.5069	98.6142	1.6579	95.6728	27.8185	101.573	18.1285	98.8338	10.6108	90.5998	23.2686	99.3544	13.9506
98.1531	16.9956	91.047	18.2036	105.259	15.7876	95.9889	20.0798	96.5272	9.6171	89.1158	25.652	116.999	15.345	76.3816	58.6339	94.3275	-0.3417	102.715	8.2125	102.904	6.0933	100.998	3.0898	97.7458	25.0225	82.5443	28.1125	99.9587	28.0315	111.156	5.9037	104.165	-1.6718	84.5869	33.8589	94.1157	10.1988	98.4075	4.1278	94.489	30.6995	101.191	21.1601	97.9039	12.8197	89.5892	26.098	98.0617	16.3156
97.6158	18.5305	90.5674	19.4232	104.664	17.6378	94.8128	22.8739	96.7202	12.1921	87.8226	28.1999	116.565	18.4689	73.2527	61.2086	94.358	2.1344	101.94	10.9087	102.119	8.5478	101.127	5.4487	95.626	27.4634	80.9877	30.5032	98.1744	30.4223	112.422	8.2794	104.404	0.8403	83.3723	36.3871	93.4802	12.9498	97.8988	6.5681	93.1432	33.5004	100.751	24.2082	97.1212	15.0786	88.7184	28.9314	96.721	18.6798
97.038	20.251	90.0304	20.5696	104.046	19.9323	94.0819	25.833	96.7857	14.7901	86.4578	30.702	115.934	21.5964	70.0315	63.6218	94.2416	4.6167	101.35	13.6059	101.306	10.9843	101.265	7.8408	94.1358	30.2977	79.858	33.0096	96.2025	32.5046	114.125	10.4339	104.689	3.3569	82.1118	38.8772	92.9139	15.7005	97.6733	9.0364	91.6502	36.1485	100.192	27.2116	96.7775	17.3753	87.6473	31.6688	95.4377	21.0225
94.559	25.365	85.9072	28.0109	103.211	22.7191	93.3239	28.777	96.7566	17.411	85.618	33.4316	115.776	24.7419	67.2261	66.4574	93.9884	7.1035	100.849	16.2959	100.566	13.4696	101.457	10.259	92.6146	33.1177	79.3357	35.8259	94.3705	34.956	115.752	12.6199	105.093	5.8683	80.7015	41.2535	91.8272	18.3151	97.6432	11.5283	90.3845	39.0281	99.9593	30.2861	96.6006	19.7	86.1526	34.2549	94.3016	23.3305
Numerical data for Fig. 4j
average		std shape 1		std shape 2		embryo half 1		embryo half 2		embryo half 3		embryo half 4		embryo half 5		embryo half 6		embryo half 7		embryo half 8		embryo half 9		embryo half 10		embryo half 11		embryo half 12		embryo half 13		embryo half 14		embryo half 15		embryo half 16		embryo half 17		embryo half 18		embryo half 19		embryo half 20		embryo half 21		embryo half 22
0	61.7941	0	74.8967	0	48.6915	0	75.6068	0	72.4296	0	64.6881	0	74.4317	0	76.2756	0	55.2981	0	44.1029	0	69.8144	0	26.9341	0	66.7973	0	64.3405	0	74.0556	0	61.3254	0	35.0215	0	65.7904	0	72.3331	0	62.1054	0	62.0402	0	57.502	0	47.2043	0	66.4601	0	64.9133
2.3955	61.8635	2.4762	74.946	2.3149	48.781	2.5936	76.0948	2.4143	71.8422	2.6398	64.6823	2.7715	74.0208	2.7032	76.7645	2.3383	55.6135	2.4423	44.1269	2.5189	69.635	2.1229	26.9166	3.0883	67.2247	2.4007	64.3337	2.9043	74.2247	2.403	62.0805	2.4157	35.2234	2.4069	65.8583	2.6458	72.3443	2.3939	61.9139	2.4813	63.1519	2.7397	57.1636	2.2181	47.4198	2.8221	66.595	2.3253	64.1932
5.1467	61.9714	4.9776	75.0126	5.3159	48.9303	5.2407	75.9758	4.8329	71.3323	5.2827	64.6077	5.5759	73.9636	5.4466	76.7747	4.68	56.0336	4.8645	44.4458	5.0699	69.6387	4.2476	26.9989	6.1786	67.7659	4.7953	64.4869	5.6841	75.2442	4.9612	62.3511	4.831	35.2655	4.7738	65.4647	5.2884	72.4373	4.7994	61.6413	5.042	63.9196	5.5331	57.1028	4.3959	48.0657	5.6132	66.6322	4.7439	63.7788
8.0267	61.927	7.9416	74.9277	8.1119	48.9263	7.8425	76.3044	7.2524	70.8288	7.9219	64.4806	8.3819	73.9246	8.1464	76.6491	7.0971	56.2239	7.2786	44.7552	7.6114	69.5114	6.3972	26.9504	9.2965	68.0696	7.1877	64.6735	8.6036	75.3628	7.4996	62.7012	7.2438	35.2383	7.1722	65.3126	7.9259	72.4928	7.2072	61.3286	7.7172	64.2847	8.3491	57.3134	6.6841	48.1002	8.2912	65.6629	7.1132	63.351
10.8698	62.0518	10.3115	74.6875	11.4281	49.4161	10.4549	76.4622	9.6681	70.3128	10.5643	64.4484	11.1944	73.9964	10.8452	76.5985	9.475	56.5752	9.6695	45.123	10.055	68.7771	8.5247	26.922	12.3979	68.5051	9.5881	64.6653	11.556	75.3295	10.0244	62.863	9.5847	35.6818	9.5781	65.22	10.557	72.3505	9.594	60.8468	10.3294	64.9746	11.1199	57.0522	8.9711	48.1697	11.093	65.7419	9.4195	62.618
13.8004	62.2429	12.5552	74.456	15.0455	50.0297	13.089	76.2208	12.1047	69.8215	13.2072	64.4384	13.9971	74.1145	13.5795	76.3179	11.7805	57.325	11.9715	45.9664	12.5643	68.5285	10.5578	27.5103	15.4639	69.1104	11.9906	64.6901	14.3916	75.7821	12.5642	63.1946	11.94	36.1789	11.9451	64.7691	13.1596	72.1056	11.9861	60.5093	12.9922	65.3812	13.9406	57.1973	11.2076	48.4041	13.913	65.8758	11.7182	61.7426
16.314	62.2977	15.2627	74.1253	17.3653	50.4701	15.6597	75.6404	14.422	69.0238	15.8485	64.3933	16.7562	73.5457	16.3064	75.8805	14.1027	58.0168	14.2931	46.7273	15.1026	68.3802	12.6068	28.1507	18.5013	69.7996	14.3884	64.7094	17.2033	75.5986	15.08	63.6554	14.3564	36.3851	14.3508	64.6049	15.7874	71.8213	14.383	60.324	15.65	65.6475	16.6345	57.974	13.3523	49.3072	16.7264	65.9479	14.0203	60.9184
18.9308	62.3575	18.118	73.8131	19.7435	50.9019	18.3067	75.5109	16.641	68.0552	18.4874	64.2521	19.5261	73.0103	19.0252	75.6153	16.443	58.6365	16.6926	47.2137	17.5854	67.9989	14.7492	28.4487	21.5407	70.4849	16.7798	64.95	20.1504	75.509	17.539	64.3351	16.709	36.8932	16.7336	64.2896	18.4062	71.5227	16.788	60.0344	18.3202	65.8216	19.3267	58.7978	15.5355	49.688	19.5403	65.8398	16.3223	60.0943
21.4359	62.4183	20.8517	73.4194	22.02	51.4172	20.89	74.9883	19.1227	68.0113	21.139	64.2425	22.1874	72.1527	21.6806	74.8813	18.83	58.9411	19.0403	47.8432	20.0743	67.4535	16.8136	28.9004	24.5894	71.1179	19.1774	65.0236	23.0114	74.8565	20.0514	64.5793	19.0357	37.5652	19.1076	64.0013	21.0069	71.2912	19.1939	59.7126	21.0134	65.8798	21.9977	59.603	17.7126	50.0776	22.3658	65.9697	18.6154	59.2238
24.0329	62.3985	23.7247	72.8915	24.3412	51.9056	23.5075	74.7397	21.5412	67.5638	23.7311	63.9587	24.8456	71.2785	24.2871	74.0814	21.2449	59.1515	21.3817	48.5107	22.5942	67.2181	18.7275	29.8329	27.7052	71.386	21.5781	65.0065	25.8474	74.0713	22.5826	64.3143	21.3289	38.3015	21.5121	64.3446	23.562	70.5909	21.6004	59.4319	23.701	65.7004	24.5889	60.74	19.9407	50.5739	25.0885	65.5268	20.9381	58.4896
26.727	62.2298	26.7353	72.1867	26.7187	52.2728	26.144	74.5844	23.9505	66.9776	26.3046	63.4037	27.6232	70.7786	26.8548	73.0348	23.6525	59.4046	23.7347	49.1185	25.0027	66.5708	20.5336	30.9946	30.7722	71.5107	23.9792	65.0134	28.5082	72.8695	25.1225	64.1241	23.6159	39.0788	23.8956	64.233	26.0627	69.6992	24.0447	59.3651	26.4002	65.6958	27.2539	61.7194	22.1767	51.0998	27.7633	64.5529	23.3567	58.0221
29.2898	61.9267	29.5387	71.3452	29.0408	52.5082	28.65	73.7801	26.3634	66.4479	28.9456	63.2645	30.1977	69.683	29.2343	71.671	26.0558	59.6281	26.0828	49.7325	27.3576	65.6288	22.284	32.2489	33.8582	71.1311	26.3872	65.0342	31.216	71.7365	27.6652	64.1955	25.9255	39.7823	26.2718	63.9752	28.5839	68.9856	26.4217	59.0474	29.0671	65.5157	29.8661	62.649	24.3918	51.6243	30.4789	63.8034	25.5234	57.0555
31.728	61.5437	32.1691	70.4122	31.287	52.6752	31.0179	72.572	28.7763	65.9182	31.5385	62.7615	32.7841	68.5698	31.6785	70.3852	28.4523	59.8324	28.4985	50.1392	29.7863	64.8879	23.8604	33.6785	36.9372	70.8404	28.7259	64.5931	33.9176	70.5794	30.1928	64.4252	28.204	40.5916	28.6393	63.5231	31.1449	68.4269	28.7206	58.2878	31.6825	64.7857	32.2952	63.8372	26.5581	52.3175	33.3073	63.3602	27.7115	56.0188
34.0264	61.1216	34.8005	69.3275	33.2524	52.9157	33.4022	71.4055	31.2024	65.4103	34.1028	62.1157	35.3686	67.4603	34.1057	69.2356	30.8622	59.9354	30.9048	50.4722	31.9681	63.5518	25.2775	35.3022	39.885	69.8716	31.0616	64.1097	36.4456	69.1247	32.7366	64.2539	30.4766	41.398	30.8903	62.6724	33.6305	67.4665	30.9679	57.5021	34.3362	64.2944	35.0154	64.4539	28.7916	52.7978	35.5578	61.8613	30.0318	55.2181
36.5262	60.552	37.6147	68.1448	35.4376	52.9591	35.8987	70.5885	33.6009	64.8566	36.6494	61.4082	37.8877	66.2202	35.9374	67.1433	33.2793	59.973	33.2495	51.0427	34.3527	62.7249	26.8374	36.7346	42.9458	69.2305	33.47	64.0967	39.0415	67.7908	35.2788	63.8973	32.7665	42.1693	33.2086	62.0263	36.2274	67.0017	33.229	56.6118	36.9859	63.8271	37.7713	64.9538	31.0649	53.0306	37.9595	60.5145	32.2247	54.1209
38.777	59.9191	39.998	67.0114	37.5561	52.8268	38.3974	69.7558	35.8021	63.7439	39.207	60.7487	40.2859	64.7495	38.0304	65.3305	35.6776	59.7301	35.59	51.6366	36.7439	61.9092	28.5912	37.9665	45.8988	68.1966	35.8018	63.618	41.6505	66.4724	37.7596	63.3437	34.9929	43.1245	35.5021	61.3084	38.6492	66.1591	35.5424	55.8499	39.6359	63.2954	40.5035	65.591	33.3485	52.9121	40.6395	59.6113	34.4364	53.0759
41.0278	59.2198	42.3399	65.8383	39.7158	52.6013	40.7428	68.5247	37.914	62.4543	41.7496	60.0232	42.5716	63.1188	40.3274	63.8087	38.0348	59.2078	38.0462	51.6514	38.9239	60.5679	30.3349	39.2262	48.6275	66.6661	38.1181	62.8979	44.0037	64.69	40.2266	62.7644	37.0031	44.4856	37.6708	60.2279	40.953	64.8034	37.7936	54.9573	42.1547	62.3665	43.2843	65.6954	35.638	52.9221	43.0905	58.2037	36.7548	52.279
43.2396	58.4474	44.6541	64.6047	41.8252	52.2902	42.7549	66.8003	40.0053	61.138	44.2149	59.1148	44.8091	61.4136	42.4385	62.067	40.3545	58.49	40.4047	52.0066	41.1231	59.2886	32.0562	40.5265	51.4494	65.3086	40.4157	62.227	46.4121	63.0147	42.7667	62.3691	39.0807	45.6333	39.786	59.063	43.2899	63.5788	40.0373	54.0217	44.5985	61.2381	46.0844	65.4066	37.916	52.8951	45.5945	56.8897	38.9492	51.1849
45.3188	57.6295	46.9875	63.2684	43.6501	51.9907	45.1052	65.5995	42.2352	60.0289	46.6208	58.0344	47.037	59.6975	44.3496	60.088	42.6962	57.9423	42.746	52.4043	43.3282	58.0185	33.9333	41.4642	54.0918	63.756	42.342	60.8435	48.8565	61.3851	45.3064	61.9729	41.3048	46.5417	41.886	57.9148	45.5196	62.1647	42.3437	53.199	47.2282	60.5891	48.8388	64.9213	40.1376	52.3662	47.9527	55.3705	41.1632	50.1432
47.3578	56.7503	49.1973	61.9584	45.5183	51.5423	47.3407	64.2494	44.0845	58.4481	49.177	57.3456	49.2706	57.9878	46.236	58.0896	45.043	57.3977	45.1581	52.2307	45.5038	56.697	35.9629	42.1664	56.3215	61.5261	44.322	59.4818	51.3831	59.8941	47.7819	61.4064	43.4727	47.5718	43.9775	56.7322	47.8236	60.8689	44.4555	52.0567	49.6425	59.3799	51.4744	64.3941	42.3794	51.8709	49.969	53.4242	43.4597	49.3043
49.6191	55.7011	51.7001	60.4789	47.5382	50.9234	49.3276	62.4731	45.8131	56.6807	51.6228	56.3689	51.4947	56.264	48.3691	56.3225	47.3063	56.6374	47.5842	52.1713	47.5686	55.217	37.9991	42.8417	58.4572	59.247	46.4928	58.435	53.9329	58.4416	50.2143	60.7188	45.6394	48.6191	46.0151	55.4276	50.0246	59.4888	46.472	50.6886	52.0231	58.098	54.1558	63.4331	44.4973	51.1759	51.5683	51.0964	45.6539	48.1768
51.7061	54.5641	54.0074	58.9955	49.4047	50.1327	51.3847	60.8256	48.0118	55.5403	53.9304	55.077	53.4381	54.2464	50.2388	54.3127	49.4469	55.5582	50.0224	52.1741	49.5834	53.6797	40.0289	43.527	60.4727	56.8718	48.7232	57.4114	56.3846	56.8259	52.6162	59.8203	47.8755	49.5536	47.8881	53.9032	52.11	57.955	48.5234	49.3639	54.4291	56.8683	56.7677	62.3772	46.4782	50.1385	53.4653	49.0082	47.7241	46.8858
53.7013	53.2574	56.2272	57.3312	51.1754	49.1835	53.8434	59.6987	49.8553	53.9724	56.1107	53.5775	55.3025	52.1318	51.8936	52.1068	51.5429	54.3772	52.4256	52.0044	51.802	52.4222	42.0295	44.2621	62.3832	54.3871	50.4661	55.9873	58.9107	55.3338	54.8913	58.6445	50.0914	50.6484	49.8514	52.5033	54.3655	56.5669	50.6985	48.2659	56.8262	55.6162	59.2295	61.0889	48.6833	49.5997	55.6138	47.1602	49.737	45.5027
55.6962	51.7746	58.4285	55.5315	52.9639	48.0178	55.4103	57.7237	51.5233	52.1084	58.521	52.4563	57.2719	50.1365	53.7506	50.0865	53.702	53.2609	54.8218	51.6293	53.8585	50.9393	44.0546	44.8543	64.4483	52.0387	51.7358	53.8737	61.2026	53.5428	57.1588	57.4413	52.3859	50.9068	51.8381	51.1482	56.3582	54.8468	52.8639	47.1631	59.1414	54.2339	61.1229	59.1335	50.8144	48.9303	57.4835	45.1487	51.6745	44.0126
57.5951	50.3554	60.3596	54.0522	54.8305	46.6587	56.7367	55.3762	53.2368	50.329	60.7053	51.046	59.5806	48.4662	55.5376	47.9895	55.7733	52.0394	57.1723	50.9835	55.7956	49.3076	46.1651	45.1413	65.8825	49.2859	53.1739	51.9514	63.4348	51.637	59.5227	56.4003	54.7794	50.634	53.6038	49.4744	58.3317	53.0725	54.8614	45.7704	61.3831	52.7553	63.3103	57.3637	52.7942	47.8943	58.8524	42.6508	53.6251	42.5591
59.4667	48.8158	62.3202	52.3093	56.6133	45.3223	58.2006	53.2042	54.9937	48.5724	62.6748	49.2665	61.0332	46.1501	57.1865	45.7763	57.6652	50.5502	59.4484	50.1757	57.6326	47.5852	48.3017	45.2004	67.6988	46.7465	54.6403	50.0462	65.535	49.6015	61.6843	55.125	57.1388	51.0466	55.661	48.2603	60.2337	51.2818	56.8203	44.3187	63.6388	51.3013	65.2518	55.3383	54.7645	46.7476	60.4567	40.3373	55.6565	41.2097
61.1953	47.1927	64.2392	50.5136	58.1514	43.8717	60.2738	51.4791	56.4113	46.5856	64.8136	47.721	62.5531	43.8081	58.7966	43.5358	59.4414	48.8986	61.7503	49.4614	59.2729	45.6419	50.4083	44.8518	69.2086	44.0351	56.097	48.1344	67.4807	47.3912	63.547	53.3378	59.4034	51.026	57.5333	46.8484	61.5022	48.9803	58.7641	42.8543	65.9046	49.8577	66.9977	53.096	56.6356	45.4529	61.9772	37.9439	57.5813	39.6989
62.7201	45.7022	66.0308	48.7538	59.4094	42.6506	60.9522	48.9858	57.665	44.4572	66.8162	46.0078	64.506	41.7607	60.2549	41.1954	61.2622	47.3148	64.0343	48.7228	60.9621	43.7355	52.5058	44.3672	70.5302	41.2005	57.5319	46.2109	69.6275	45.4255	65.8407	52.1727	61.572	50.0464	59.1466	45.0206	63.3935	47.1469	60.727	41.4301	68.1106	48.3397	68.5094	50.7481	58.4673	44.0713	62.9792	35.3428	59.4036	38.0278
64.4225	43.822	67.9393	46.8466	60.9057	40.7974	62.0634	46.6041	59.3879	42.6827	68.7752	44.2244	66.1338	39.4706	61.6745	38.8212	63.1921	45.8455	66.1915	47.5913	62.7977	41.9641	54.5838	43.8866	71.8448	38.3686	58.8332	44.1946	71.118	42.9133	67.7677	50.5069	63.7495	49.3146	60.8	43.2697	65.0759	45.185	62.4541	39.7305	70.1474	46.5573	69.9907	48.3634	60.3111	42.7189	63.8439	32.667	61.1087	36.3369
66.0703	41.9029	69.9605	44.753	62.18	39.0528	63.2803	44.2771	60.7725	40.6601	70.7408	42.4562	67.7513	37.1656	63.196	36.5198	65.0793	44.3352	68.2913	46.3605	64.5601	40.1631	56.6857	43.3638	73.1018	35.4935	60.1673	42.1956	72.1649	40.1896	69.6616	48.7548	65.9364	48.6279	62.4703	41.5257	66.2294	42.8407	63.9768	37.824	72.3929	45.063	71.5481	46.0135	62.1548	41.3664	65.4921	30.2739	62.9095	34.7888
67.6275	39.749	71.693	42.336	63.5619	37.162	63.8685	41.6907	62.0155	38.5184	72.3862	40.3984	69.128	34.7137	64.2354	33.9749	66.713	42.5795	70.3003	45.0715	65.9884	38.0651	58.8709	42.8939	74.2923	32.6028	61.6465	40.2879	73.3365	37.4839	71.4284	46.9179	68.1081	47.8498	64.0368	39.7315	66.9567	40.3104	65.2745	35.7522	74.5217	43.4137	72.5415	43.388	64.0003	40.0152	65.4938	27.5181	64.6622	33.0894
68.8941	37.8119	73.135	40.1351	64.6533	35.4888	65.2314	39.4103	63.7598	36.7566	74.0506	38.3347	70.1749	32.1134	65.2415	31.4157	68.0672	40.5698	71.833	43.167	67.5171	36.039	60.6864	42.2168	75.442	29.6945	62.476	38.0489	74.3491	34.8834	72.9239	44.825	70.0934	46.488	65.5797	37.9228	68.0812	37.9092	66.7663	33.8406	76.2163	41.3265	73.6725	40.7989	65.8927	38.6994	66.0252	24.7825	66.1102	31.1039
70.2021	35.5376	74.6112	37.5811	65.793	33.4942	65.9102	36.8753	65.1452	34.7424	75.5844	36.2097	71.0865	29.4713	66.3344	28.8735	69.3972	38.5439	73.2623	41.1657	69.0027	33.9964	61.9387	40.4821	76.6132	26.8042	63.5172	35.9093	74.4147	31.9278	74.4354	42.7511	71.8453	44.8798	66.9361	35.9388	68.9551	35.4375	68.3356	31.9912	77.7938	39.1385	74.7952	38.1897	67.5608	37.1737	66.5918	22.0452	67.5999	29.1594
71.3742	33.2879	75.8272	35.2577	66.9213	31.3181	66.4912	34.2921	66.3044	32.5413	76.7299	33.822	72.2976	26.9343	66.8896	26.1972	70.8276	36.5934	74.6733	39.191	70.383	31.8721	63.2573	38.7347	77.1284	23.706	64.8182	33.8896	74.8813	29.0381	75.6628	40.5022	73.511	43.1831	68.0952	33.8187	69.6593	32.8887	69.5471	29.8755	79.6831	37.2189	75.3465	35.4521	68.9973	35.4238	66.69	19.2231	69.222	27.3365
72.3304	30.9363	76.8604	32.8481	67.8004	29.0245	67.075	31.702	67.4004	30.3292	77.7669	31.3938	73.2183	24.3002	67.0998	23.4372	72.0887	34.5475	75.6116	36.948	71.666	29.6673	64.759	37.2007	77.5629	20.5967	65.6259	31.6422	75.3706	26.1496	76.9487	38.3287	75.465	41.6167	69.2624	31.71	70.3826	30.3489	70.6071	27.6705	81.3324	35.0812	75.641	32.6563	70.7162	33.9532	67.5307	16.5247	70.233	25.2047
73.1893	28.7835	77.8885	30.4355	68.49	27.1314	67.3821	29.0966	68.5787	28.1361	78.8784	28.9649	74.0804	21.6364	67.5832	20.7378	73.1556	32.3853	76.5576	34.7052	72.9887	27.4834	66.3102	35.7091	78.7414	17.6704	66.404	29.3639	75.7196	23.248	78.0324	36.0363	76.6664	39.7052	70.4767	29.6325	71.18	27.8172	71.3472	25.3714	82.9025	32.8775	76.6618	30.008	72.3893	32.4359	67.8273	13.7488	71.0395	22.8579
74.0754	26.1684	79.1692	27.2943	68.9816	25.0425	67.2584	26.4487	69.3552	25.8327	79.7994	26.519	74.7908	18.9129	67.572	17.9958	74.4361	30.3224	77.745	32.5567	74.0407	25.1954	67.8963	34.2491	78.6329	14.6265	67.1853	27.0929	75.8085	20.3135	78.8843	33.6506	77.4555	37.3815	71.8802	27.6341	71.5538	25.2283	71.9772	23.0162	84.4326	30.6503	77.517	27.3367	73.8032	30.6445	68.0296	10.9533	72.1392	20.6643
74.7676	23.3976	79.9434	24.3139	69.5918	22.4812	67.7638	23.8597	69.8065	23.3936	79.8784	23.9215	75.3784	16.1587	67.5363	15.2521	75.3718	28.1522	78.5216	30.2584	75.0111	22.8716	69.0006	32.5034	78.3542	11.5034	67.936	24.8124	76.3078	17.4255	79.1725	31.0972	78.4332	35.1599	72.8315	25.4588	71.6554	22.592	72.4063	20.6297	85.8037	28.3325	77.5813	24.538	75.2242	28.8516	68.7454	8.241	72.9592	18.3751
75.2791	20.9039	80.4291	21.8041	70.1291	20.0036	67.7085	21.2306	70.833	21.1592	80.3201	21.328	75.6555	13.3697	67.5688	12.4926	76.1588	25.867	79.3005	27.94	76.1037	20.5881	69.8293	30.4918	78.0247	8.3932	68.803	22.5402	77.0016	14.5633	79.6525	28.5899	79.1745	32.8545	73.4582	23.1136	71.6864	19.9691	72.7112	18.2078	86.8371	25.8331	77.5406	21.71	76.6418	27.0574	68.8408	5.4199	73.5248	15.9878
75.782	18.4078	81.1081	19.3392	70.456	17.4764	67.793	18.6048	71.7193	18.8615	80.6542	18.7224	76.1093	10.603	67.4657	9.7769	77.0831	23.6464	80.1322	25.6721	77.0628	18.2649	70.8715	28.6259	77.4969	5.2969	69.3602	20.2414	77.4871	11.6927	80.3079	26.113	79.8257	30.5144	74.2217	20.8202	71.7657	17.3249	73.407	15.8572	87.8451	23.3178	77.8692	18.945	78.0015	25.2103	68.9685	2.6053	74.118	13.6157
76.1942	15.6703	81.6983	16.2093	70.69	15.1314	68.2116	16.0129	72.4585	16.496	80.6475	16.0944	76.6256	7.8448	66.6213	7.164	77.7578	21.357	80.336	23.2479	77.7582	15.8289	72.1419	26.8928	76.7246	2.2779	69.3978	17.8397	77.6255	8.7604	80.3536	23.5758	80.0038	28.1173	75.1281	18.5465	71.6474	14.7039	73.688	13.4745	89.1108	20.9309	78.3301	16.186	79.2928	23.3323	68.9703	-0.2081	74.5999	11.2075
76.4316	13.1524	81.957	13.6383	70.9062	12.6664	67.996	13.3681	73.042	14.0866	81.2626	13.5055	76.7394	5.0343	65.8357	4.5207	78.4202	19.0244	80.5205	20.8088	78.6017	13.4272	73.1417	25.0308	75.5745	-0.6132	69.4256	15.4361	77.5674	5.8286	80.2225	21.035	79.9856	25.6961	75.5287	16.2202	71.9703	12.1314	73.6512	11.031	90.1675	18.5178	77.9039	13.4354	80.132	21.2035	68.9108	-3.0217	74.9428	8.7764
76.5716	10.6062	82.0978	11.1262	71.0454	10.0861	68.4203	10.7747	73.2224	11.6331	81.3391	10.8807	76.2553	2.2661	64.657	2.0168	79.1253	16.7407	80.8367	18.4035	79.2971	10.9776	73.9103	23.0295	74.6511	-3.5329	69.5039	13.0377	78.121	2.9367	80.8107	18.5505	79.9814	23.2812	75.6703	13.8333	72.2269	9.501	73.8449	8.6025	90.6084	15.8426	77.4377	10.7111	80.8757	19.0667	69.0387	-5.8347	75.2105	6.3318
76.6643	7.483	82.1542	6.748	71.1744	8.2179	68.5357	8.1542	73.1936	9.1654	81.2998	8.2343	76.2564	-0.5307	63.6039	-0.4552	79.5502	14.3871	81.1445	15.99	79.8632	8.5145	74.6079	20.9953	72.9332	-6.1833	69.7511	10.6447	77.7515	0.0928	80.7989	16.0537	79.5039	20.9197	75.6529	11.443	72.2755	6.8574	73.8235	6.1873	91.0088	13.175	77.4352	7.9147	81.4751	16.8883	69.1671	-8.6473	75.4385	3.9169
76.5149	4.8268	82.0013	4.0718	71.0285	5.5819	68.3353	5.509	73.6637	6.7362	81.173	5.5953	76.2213	-3.3315	62.5548	-2.9023	79.7747	11.9744	81.2664	13.5604	80.7693	6.1978	75.2827	18.9642	71.3042	-8.8567	69.75	8.235	77.2882	-2.7957	80.5966	13.5111	79.2142	18.5409	75.6601	9.0347	72.1118	4.2237	73.4591	3.7837	91.4965	10.5288	76.5598	5.2272	81.9963	14.6472	69.1539	-11.4637	75.4726	1.4881
76.3211	1.9662	81.78	1.0362	70.8621	2.8962	68.2216	2.8654	74.2005	4.3052	81.1379	2.9443	75.653	-6.0828	61.0035	-5.198	80.0112	9.5638	81.2795	11.1177	81.0028	3.7048	76.1009	16.9766	69.5688	-11.4629	69.9862	5.8912	77.2831	-5.6962	80.3711	10.9677	79.2471	16.114	75.6414	6.6147	72.2858	1.596	73.3769	1.3504	92.0034	7.8693	75.6271	2.563	82.2384	12.4085	68.9178	-14.2625	75.3769	-0.9606
75.9225	-0.5401	81.3461	-1.4881	70.4989	0.4079	67.6347	0.2942	74.4538	1.8765	80.9636	0.3373	74.6933	-8.7154	59.6849	-7.5993	80.2871	7.1529	81.4879	8.6779	81.2903	1.181	76.881	15.0035	67.8319	-14.0714	70.7455	3.6027	76.0446	-8.3969	80.199	8.4285	78.8305	13.7661	75.6018	4.2086	72.2463	-1.0476	73.1839	-1.0734	91.9288	5.2209	74.4959	-0.0135	82.208	10.1663	68.3259	-17.0231	75.2162	-3.411
75.4482	-3.1427	80.8981	-4.0333	69.9983	-2.252	67.4135	-2.3381	73.9044	-0.5421	80.2471	-2.2157	73.6184	-11.3087	58.5605	-10.032	80.3936	4.745	81.3618	6.2563	81.6208	-1.3343	77.3355	12.9358	65.9021	-16.5413	70.9427	1.1991	74.8048	-11.052	79.9401	5.8948	78.0071	11.4665	74.8292	1.956	72.159	-3.6751	72.7644	-3.4774	91.469	2.5641	73.4356	-2.6026	81.9817	7.9664	67.494	-19.7114	74.8129	-5.8247
74.9655	-5.6296	80.4945	-6.568	69.4365	-4.6912	67.0883	-4.9555	73.2967	-2.956	79.5736	-4.7707	72.5982	-13.9295	57.2078	-12.3275	79.9716	2.3908	80.8871	3.8457	81.6172	-3.8814	77.6744	10.8124	63.7181	-18.775	70.7416	-1.1616	73.6028	-13.7771	79.5624	3.361	77.2175	9.181	74.0003	-0.3153	72.3309	-6.3163	72.4005	-5.892	91.3122	-0.106	72.0619	-5.0424	81.6877	5.7214	66.6767	-22.416	74.0374	-8.1586
74.2066	-8.2801	79.8054	-9.2056	68.6077	-7.3545	66.266	-7.4589	72.973	-5.3901	78.9009	-7.332	71.4289	-16.4661	55.798	-14.6847	79.5088	0.0296	80.5351	1.4249	81.5035	-6.4301	77.9478	8.691	61.6683	-21.1433	70.0588	-3.4811	72.6667	-16.406	79.3569	0.8168	76.7665	6.7957	73.4438	-2.6354	71.95	-8.8946	71.8879	-8.2649	90.8992	-2.7659	70.9515	-7.6258	81.6731	3.4411	65.5516	-24.9745	73.3119	-10.4854
73.2881	-10.7857	78.991	-11.7083	67.5852	-9.8632	65.1697	-9.8608	72.9008	-7.8518	78.0402	-9.8131	69.753	-18.7287	54.3211	-16.9992	79.3141	-2.383	80.0171	-0.9545	81.0196	-8.8977	78.1766	6.5616	59.5223	-23.3861	70.0421	-5.886	71.332	-18.7683	78.9916	-1.7175	76.2231	4.4759	72.9496	-4.9891	71.1323	-11.4098	71.0351	-10.5514	89.842	-5.1937	69.5572	-10.0719	81.5332	1.25	64.2116	-27.4506	72.8319	-12.8939
72.3014	-13.3885	78.0622	-14.2724	66.5406	-12.5046	64.5365	-12.4322	72.2185	-10.214	76.9266	-12.2083	68.5925	-21.295	53.0378	-19.4144	79.0996	-4.7947	79.3802	-3.3153	80.374	-11.3612	78.4309	4.439	57.1279	-25.4106	69.7257	-8.2319	69.4247	-20.867	78.7247	-4.2516	74.9901	2.3566	72.1041	-7.2461	70.8618	-14.0318	70.4787	-12.9171	88.9882	-7.7286	68.4186	-12.6338	81.4853	-0.9729	63.4096	-30.1705	72.0474	-15.2283
71.3036	-15.7032	77.1563	-16.6244	65.4509	-14.7819	63.8937	-14.9984	71.1937	-12.4964	75.7501	-14.5827	67.0741	-23.6433	51.4417	-21.6347	78.8552	-7.2027	78.8643	-5.7054	79.8719	-13.8517	78.8186	2.3259	55.1371	-27.7667	68.9682	-10.5405	67.7753	-23.2808	78.5082	-6.787	74.0355	0.1846	71.4137	-9.5438	70.4151	-16.629	69.9195	-15.2801	88.3433	-10.3343	66.4171	-14.5748	81.2701	-3.2095	61.6134	-32.3375	71.0329	-17.3997
70.2061	-17.9875	76.1026	-18.8775	64.3096	-17.0975	63.2216	-17.5733	70.0247	-14.677	74.9152	-17.076	65.1589	-25.6959	50.0661	-23.9595	78.4915	-9.577	78.0969	-8.0025	79.1589	-16.3039	79.1402	0.203	53.1881	-30.1798	68.362	-12.8715	65.8719	-25.5062	78.0742	-9.3183	73.028	-1.9602	70.7539	-11.8517	69.1822	-18.9682	69.0696	-17.5695	87.3632	-12.8368	65.0037	-16.9453	80.6099	-5.4001	60.5065	-34.8496	69.613	-19.3747
68.9094	-20.3214	74.8785	-21.1784	62.9403	-19.4644	62.2855	-19.9647	68.8733	-16.8631	74.1421	-19.5948	63.1023	-27.6157	48.8755	-26.4543	77.8783	-11.9034	77.0953	-10.247	77.7538	-18.3645	79.0445	-1.8844	50.8553	-32.2221	67.4707	-15.082	63.9739	-27.7332	77.6744	-11.857	71.8101	-4.0703	69.7169	-14.0417	67.6725	-21.1623	68.1902	-19.8416	86.0591	-15.1974	63.4704	-19.2875	80.0455	-7.618	59.4934	-37.4746	68.7029	-21.6499
67.6241	-22.5179	73.6622	-23.4826	61.586	-21.5532	60.5396	-21.9777	67.727	-19.049	72.9483	-21.9605	61.0884	-29.5747	47.5319	-28.867	77.163	-14.2214	76.1535	-12.5001	76.3832	-20.4986	78.4325	-3.9347	48.758	-34.4918	66.3953	-17.2294	62.1528	-30.0297	77.0899	-14.3235	70.4075	-6.0613	69.0452	-16.3554	66.4147	-23.4644	67.1117	-22.0166	84.7663	-17.571	61.6778	-21.4753	79.6641	-9.8609	58.1149	-39.9338	67.6139	-23.769
66.2127	-24.6391	72.3588	-25.6622	60.0667	-23.6159	58.8933	-24.0194	66.5187	-21.1934	71.7119	-24.2953	58.9754	-31.4261	46.3246	-31.3437	76.4912	-16.5479	75.06	-14.6794	75.1208	-22.7155	77.8442	-5.9951	46.8956	-36.9929	65.3079	-19.3732	60.3305	-32.3249	76.5729	-16.8162	69.2868	-8.1551	68.3494	-18.6613	65.1239	-25.7494	65.7684	-24.0603	83.2949	-19.8137	59.8798	-23.6187	79.5442	-12.1595	57.1543	-42.6092	66.3272	-25.8382
64.728	-26.8484	70.9546	-27.7639	58.5014	-25.9329	57.7018	-26.3845	65.2063	-23.2929	70.5724	-26.6756	57.0029	-33.3981	45.2844	-33.9099	75.8081	-18.8653	73.9632	-16.8663	73.8418	-24.9149	77.2679	-8.0545	45.4241	-39.6898	64.2293	-21.5191	58.424	-34.4958	76.1351	-19.3339	68.6176	-10.4999	67.2004	-20.7686	63.6654	-27.9611	64.6248	-26.2063	81.6658	-21.8902	58.2352	-25.9283	78.7657	-14.1797	57.2035	-45.4079	65.1793	-28.0341
63.3231	-28.9706	69.6782	-29.8424	56.9681	-28.0988	56.1683	-28.5018	63.5907	-25.1215	69.5109	-29.096	55.2127	-35.5582	44.2281	-36.4359	74.9925	-21.1362	72.9173	-19.1046	72.5921	-27.1425	76.5047	-10.0374	44.1591	-42.189	63.1479	-23.6638	56.8324	-36.961	75.1436	-21.6816	67.5428	-12.658	66.5088	-23.0517	62.4439	-30.3007	63.5371	-28.3876	80.1795	-24.1083	56.3267	-27.9962	77.3941	-16.1078	57.0242	-48.1745	64.1185	-30.2444
62.0023	-31.1211	68.4922	-31.9847	55.5124	-30.2575	54.6085	-30.6117	61.8052	-26.8426	68.2543	-31.4251	53.0799	-37.3949	43.4036	-39.0296	74.1287	-23.3932	71.5127	-20.995	70.8556	-29.0247	75.5789	-11.9586	42.8142	-44.7635	62.0778	-25.8134	55.6872	-39.6198	74.748	-24.2223	66.255	-14.7122	65.6421	-25.291	61.0419	-32.5368	62.2268	-30.4513	78.4294	-26.1779	55.0586	-30.4546	76.2212	-18.0498	56.3097	-50.8448	63.0539	-32.3742
60.6689	-33.2925	67.2642	-34.0631	54.0735	-32.5218	53.4395	-32.9884	60.0495	-28.5804	67.348	-33.8832	50.6807	-38.981	42.9431	-41.7326	73.1222	-25.577	69.6423	-22.5981	69.4794	-31.0602	74.7062	-13.9113	43.2909	-47.4654	60.9809	-27.9596	54.3608	-42.2102	74.0771	-26.6596	64.8915	-16.7068	64.5809	-27.4207	59.5891	-34.746	61.0047	-32.5147	76.8422	-28.3036	53.3515	-32.7569	74.8512	-19.8864	57.2634	-53.5339	61.8187	-34.4436
59.5039	-35.5187	66.2186	-36.2035	52.7892	-34.834	51.6691	-34.9586	58.1316	-30.2711	66.3692	-36.3109	49.1231	-41.1032	42.7461	-44.471	71.9663	-27.7087	67.7351	-24.1486	68.5681	-33.4352	73.7499	-15.7986	43.9094	-50.2003	60.2164	-30.2348	52.9258	-44.7366	73.0565	-29.0034	63.7102	-18.8205	63.9579	-29.7427	58.4956	-37.1247	59.8096	-34.5908	75.163	-30.3362	52.4614	-35.1086	73.5012	-21.7339	57.4363	-56.3262	60.7902	-36.6625
58.4186	-37.7825	65.173	-38.5538	51.6642	-37.0112	50.3825	-37.2596	57.0869	-32.3166	65.1139	-38.6433	47.9423	-43.6922	42.4848	-47.2095	70.811	-29.8404	66.011	-25.8497	67.2495	-35.6268	72.3949	-17.4556	44.3192	-52.9925	59.4902	-32.481	51.7869	-47.4158	72.0065	-31.34	62.4274	-20.8657	63.0048	-31.9609	57.3249	-39.5038	58.5739	-36.6527	73.4862	-32.3951	51.9351	-37.7496	72.1826	-23.6226	57.6919	-59.2128	59.9682	-38.9803
57.2647	-40.147	64.2679	-40.5322	50.2616	-39.7618	49.4761	-39.7363	56.6668	-34.7896	63.9934	-41.0432	46.5978	-46.1301	42.9271	-49.8864	69.7832	-32.0163	64.3127	-27.5712	66.0955	-37.7938	71.0687	-19.1246	45.548	-55.5694	57.8951	-34.3474	51.0469	-50.2116	71.3708	-33.7918	61.099	-22.8763	61.9434	-34.1339	56.4806	-41.9095	57.3389	-38.7395	71.8278	-34.4322	51.6025	-40.3879	70.6117	-25.2392	58.7027	-61.6501	59.3924	-41.3691
56.6118	-42.4982	63.6317	-42.5592	49.592	-42.4372	48.5563	-42.2172	55.561	-36.9158	62.6253	-43.304	45.1421	-48.5774	43.64	-52.5437	68.9408	-34.2793	62.398	-29.0905	65.022	-40.0634	69.9437	-20.9368	47.2514	-57.927	57.0136	-36.5083	52.2742	-52.2413	70.2869	-36.1185	59.9369	-25.0055	60.8802	-36.288	56.1303	-44.4319	56.1046	-40.8471	70.3231	-36.651	51.4313	-42.7744	68.9513	-26.7788	61.4841	-62.4261	59.125	-43.8045
56.1001	-44.8539	63.1355	-44.091	49.0646	-45.6168	47.4609	-44.593	54.3234	-39.0339	61.2608	-45.5384	45.5221	-50.8972	44.1296	-55.238	68.1021	-36.5443	60.5202	-30.6737	64.4732	-42.4641	68.7827	-22.7286	48.8909	-60.1924	56.3576	-38.8364	53.5003	-54.6056	69.5725	-38.5463	58.9224	-27.1764	59.9384	-38.5075	56.4927	-46.8478	55.1836	-42.8694	68.9683	-38.9201	51.511	-45.2873	67.6056	-28.6391	63.6736	-64.3832	59.087	-46.2536
55.8806	-47.1701	62.921	-45.6375	48.8401	-48.7026	47.9711	-47.1793	53.3017	-41.2596	60.4262	-48.0421	46.6513	-53.3703	45.3345	-57.7432	67.243	-38.7985	58.6765	-32.257	64.5119	-44.9217	67.6102	-24.5161	50.5298	-62.4148	55.2729	-40.9851	54.788	-56.9499	69.184	-41.0888	57.9532	-29.3513	58.9673	-40.7186	56.4566	-49.2282	54.2536	-44.6843	67.5137	-41.1691	51.9102	-47.9497	66.2663	-30.503	66.2107	-64.7222	59.6689	-48.6296
55.991	-49.4772	62.7439	-47.3833	49.2381	-51.571	47.8029	-49.8013	52.8113	-43.6667	60.2679	-50.6562	47.4664	-55.8986	46.8717	-60.0278	66.0558	-40.9673	57.0177	-34.1136	63.921	-47.3038	66.505	-26.3466	52.9586	-63.7758	54.5848	-43.2751	56.546	-59.0296	68.5268	-43.5376	56.7087	-31.4481	57.9843	-42.9317	56.5859	-51.467	53.1214	-46.3795	66.1004	-43.3766	52.6978	-50.3765	65.2021	-32.5117	69.0683	-64.498	60.2493	-51.0389
56.3968	-51.5442	62.8171	-49.0943	49.9766	-53.994	47.8306	-52.4192	52.3412	-46.088	60.0802	-53.2901	48.6646	-58.2957	48.9396	-61.8198	65.1639	-43.1682	55.961	-36.1922	63.7793	-49.7097	65.364	-28.1647	55.1055	-65.0529	53.8957	-45.5931	57.9693	-61.0302	67.8705	-45.9865	55.5713	-33.5954	57.1217	-45.177	57.2165	-53.5756	53.3736	-48.5968	65.3639	-45.6769	53.8824	-52.8418	64.2208	-34.5853	71.7236	-63.5435	61.1694	-53.2561
57.0774	-53.9874	62.8165	-50.7957	51.3383	-57.179	48.363	-55.0098	52.0106	-48.4872	59.8677	-55.9076	50.8112	-59.7693	51.1867	-63.4343	64.9809	-45.533	55.1364	-38.4041	64.2793	-52.075	64.2781	-29.9927	57.5522	-66.1247	53.3419	-47.9189	59.7936	-62.6999	67.7414	-48.4234	54.9782	-35.919	56.6046	-47.544	58.0293	-55.7005	53.657	-50.8417	64.6552	-47.9588	54.6509	-55.2946	63.4213	-36.6535	74.166	-62.0891	62.6934	-55.1934
58.2647	-55.8272	62.8719	-51.5168	53.6575	-60.1376	48.8639	-57.5834	52.4552	-50.9129	60.1504	-58.5042	53.0975	-61.1857	53.6108	-64.6871	65.0196	-47.9516	53.9725	-40.547	64.9819	-54.397	63.3532	-31.9019	60.3761	-65.9152	53.3215	-50.3164	61.9986	-64.22	67.6924	-50.9185	54.6853	-38.2733	56.1007	-49.9402	59.1174	-57.5489	53.8005	-52.618	64.0586	-50.2069	55.9586	-57.4985	63.4655	-38.8814	76.0488	-60.0447	64.3365	-56.5993
59.7153	-57.7977	63.507	-53.4848	55.9236	-62.1106	50.0843	-59.9009	53.2984	-53.2041	60.8698	-61.0963	55.4549	-62.3334	56.2679	-65.4074	65.1141	-50.3685	53.0315	-42.8046	65.4128	-56.6799	62.6518	-33.9089	63.1332	-65.2268	53.3824	-52.7054	64.4387	-65.1958	67.7642	-53.4675	54.4012	-40.6347	56.1481	-52.2126	60.3259	-59.4364	53.9192	-54.4976	63.5425	-52.32	57.8423	-59.5981	63.5433	-41.1665	77.8709	-57.8709	66.4752	-57.7454
61.3057	-59.2629	63.9892	-54.7234	58.6221	-63.8024	51.2623	-62.237	54.458	-55.4269	62.2591	-63.0424	58.0269	-62.9216	58.9568	-65.3267	65.0494	-52.803	52.3645	-45.1009	66.2478	-58.912	62.0565	-35.9789	65.7434	-63.9329	53.5243	-55.0893	66.8299	-65.9412	67.6711	-55.9123	54.2059	-43.0154	57.1264	-54.3372	61.6995	-61.1791	54.3945	-55.6187	63.4967	-54.3506	59.8453	-61.1052	63.5723	-43.4576	79.4883	-55.592	68.8412	-57.945
62.7932	-60.1722	64.8273	-55.6271	60.7592	-64.7174	52.7475	-64.3276	55.5778	-57.6034	64.4559	-64.2675	60.7369	-62.6214	61.6132	-65.4437	64.8202	-55.221	52.6936	-47.385	67.625	-60.4049	61.7187	-38.0519	68.4329	-62.3902	53.4929	-57.561	69.4341	-66.3176	68.0244	-58.4058	54.4574	-45.3937	57.7894	-56.6435	63.2766	-62.6589	56.9673	-55.9738	64.4922	-56.6457	61.9866	-62.0444	63.6927	-45.7384	80.8034	-53.0924	71.2745	-58.305
[truncated: 26 more rows]

## Sheet: Fig. 5
Numerical data for Fig. 5a
<t>	t (half 1)	t (half 2)	t (half 3)	t (half 4)	t (half 5)	t (half 6)	t (half 7)	t (half 8)	t (half 9)	t (half 10)	t (half 11)	t (half 12)	t (half 13)	t (half 14)	t (half 15)	t (half 16)	t (half 17)	t (half 18)	t (half 19)	t (half 20)	t (half 21)	t (half 22)
0	0	0	0	0	0	0	0	0	0	0	0	0	0	0	0	0	0	0	0	0	0	0
[truncated: 46 more rows]

## Sheet: Fig. 7
Numerical data for Fig. 7
[truncated: 252 more rows]
[truncated: 26 more columns]

## Sheet: Fig. 8
Numerical data for Fig. 8
[truncated: 41 more rows]

## Sheet: Fig. 11
Numerical data for Fig. 11a
[truncated: 310 more rows]

[truncated: 9 more sheets: S2. Fig, S3 Fig., S4 Fig., Fig. A1, Fig. A2, Fig. A3, Fig. A4, parameters, variability]
