# Supplementary material for: The noisy basis of morphogenesis: Mechanisms and mechanics of cell sheet folding inferred from developmental variability
Source: PLoS Biol. 2018 Jul 12;16(7):e2005536. doi: 10.1371/journal.pbio.2005536 (PMC6063725; doi:10.1371/journal.pbio.2005536)
Supplement: S2 Data — Random perturbations of parameters, corresponding shape variations, and other statistics used for the analysis of variability. (GZ) [file pbio.2005536.s008.tar.gz]

Archive with 6 entries (5 files):
- S2_Data/var1.mat
- S2_Data/var4.mat
- S2_Data
- S2_Data/var3.mat
- S2_Data/var2.mat
- S2_Data/README
