# Supplementary material for: The noisy basis of morphogenesis: Mechanisms and mechanics of cell sheet folding inferred from developmental variability
Source: PLoS Biol. 2018 Jul 12;16(7):e2005536. doi: 10.1371/journal.pbio.2005536 (PMC6063725; doi:10.1371/journal.pbio.2005536)
Supplement: S2 Data — Random perturbations of parameters, corresponding shape variations, and other statistics used for the analysis of variability. (GZ) [file pbio.2005536.s008.tar.gz › S2_Data/README]

This compressed folder contains MATLAB data files for the individual random perturbations used in the discussion of variability.

Variable names (used in all files):
S - scaled arclength, T0 - experimental < shape var>, T - <shape var> for numerical perturbations, 
ps - corresponding relative parameter perturbations (uniform on [0,1])

Variable names used in individual files are explained below.

(*) var1.mat - data for Fig. 11a

    deltas - noise levels
    mts0 - experimental shape var. averaged over arclength, mts - the same for numerical perturbations

(*) var2.mat - data for Fig. 11b (and more)

    delta1 - background noise level
    delta2 - higher noise level in anterior fold
    Tav, Tstd - mean and standard deviation of runs of 22 perturbations each

(*) var3.mat - data for Fig. 11c (perturbations of individual parameters)

    delta - noise level
    Tmean - <shape var> for each arclength position, averaged over all runs

(*) var4.mat - 10000 runs for statistical analysis

    delta - noise level
    nmax - number of local maxima of shape variation
    maxidx - position of global maximum
    Nruns - number of runs, Nruns1 - number of runs yielding a single max. of shape var.
    cd - cumulative distribution of position (along S) of global maximum
    cd1 - the same, for distributions with a single max.
    [a max. lies in the anterior fold if pos. >= S(45)]
