# Supplementary material for: The noisy basis of morphogenesis: Mechanisms and mechanics of cell sheet folding inferred from developmental variability
Source: PLoS Biol. 2018 Jul 12;16(7):e2005536. doi: 10.1371/journal.pbio.2005536 (PMC6063725; doi:10.1371/journal.pbio.2005536)
Supplement: S1 Code — Elements of Python code used for semiautomated embryo shape tracing. (GZ) [file pbio.2005536.s009.tar.gz]

Archive with 5 entries (4 files):
- S1 Code/README
- S1 Code/inversion_tracking_fixer.py
- S1 Code/inversion_tracking.py
- S1 Code
- S1 Code/amira_stitcher.py
