# Supplementary material for: The noisy basis of morphogenesis: Mechanisms and mechanics of cell sheet folding inferred from developmental variability
Source: PLoS Biol. 2018 Jul 12;16(7):e2005536. doi: 10.1371/journal.pbio.2005536 (PMC6063725; doi:10.1371/journal.pbio.2005536)
Supplement: S1 Code — Elements of Python code used for semiautomated embryo shape tracing. (GZ) [file pbio.2005536.s009.tar.gz › S1 Code/README]

--- amira_stitcher.py ---
This script is used to stitch together different slices (which can differ in scale, rotation and relative position) exported from the software Amira.
An image file (.tif) should be supplemented by a .txt file with rows of containing (page_numer, pixel_size)

--- inversion_tracking.py ---
This script produces tracings of 2D slices of 3D images.
About 10 rough initialisations should be provided for each 3D image.
Image files should be multipage tifs.

--- inversion_tracking_fixer.py ---
This script is used to examine and fix potential flaws in the tracings
produced by inversion_tracking.py.

All scripts are written in Python 2.7.
