# Supplementary material for: The noisy basis of morphogenesis: Mechanisms and mechanics of cell sheet folding inferred from developmental variability
Source: PLoS Biol. 2018 Jul 12;16(7):e2005536. doi: 10.1371/journal.pbio.2005536 (PMC6063725; doi:10.1371/journal.pbio.2005536)
Supplement: S2 Code — Elements of Matlab (The MathWorks) code used for numerical solution of the equations governing the model, for aligning shapes, and for fitting shapes. (M) [file pbio.2005536.s010.m]

% This MATLAB m-file contains excerpts of code used for the numerical
% calculations in the paper.

%% code to solve the governing equations

% hard coded-constants
ep = 0.05; nu = 0.5;

Q = pi - P; space = linspace(0,Q);
solinit = bvpinit(space,@guess);
sol = bvp4c(@govEq,@bc,solinit);

    function dydx = govEq(s,y,~)  
    % the code uses slightly different notation from the notation in the
    % paper

        r = y(1); psi = y(2); Ts = y(3); Ms = y(4); q = y(5);
        
        fphi0 = Fphi0(s); fs0 = Fs0(s);
        kphi0 = Kphi0(s); ks0 = Ks0(s);
        k02 = (ks0^2+ks0*kphi0+kphi0^2)/3; 
        
        ts = Ts*fs0; ms = Ms*fs0;
        
        if (s>0)&&(s<pi)
            fphi = r/sin(s); kphi = sin(psi)/r;
            Ephi = (fphi-fphi0)/fphi0;
            Kphi = (fphi*kphi-fphi0*kphi0)/fphi0;
            
            A = 1/(1-nu^2) + 3*ep^2*ks0^2; B = -2*ks0*ep^2; 
            C = B; D = ep^2;
            E = fphi*ts - nu*Ephi*(1/(1-nu^2) + 3*ep^2*k02) + ep^2*nu*(ks0+kphi0)*Kphi;
            F = fphi*ms - ep^2*nu*Kphi + ep^2*nu*(ks0+kphi0)*Ephi;
            
            Es = (D*E-B*F)/(A*D-B*C);
            Ks = (A*F-C*E)/(A*D-B*C);
            
            fs = Es*fs0 + fs0;
            fk = Ks*fs0 + fs0*ks0; ks = fk/fs;
        else
            A = ts - (1/fs0 + nu/fphi0)/(1-nu^2) - 3*ep^2*(ks0^2/fs0 + nu*k02/fphi0);
            B = ep^2*(2*ks0/fs0 + nu*(ks0+kphi0)/fphi0);
            C = ms - ep^2*(2*ks0/fs0 + nu*(ks0+kphi0)/fphi0);
            D = -ep^2*(1/fs0 + nu/fphi0);
            E = -1/(1-nu) - (1+nu)*ep^2*ks0^2;
            F = ep^2*(1+nu)*ks0;
            
            fs = (D*E-B*F)/(A*D-B*C);
            fk = (A*F-C*E)/(A*D-B*C);
            
            fphi = fs; ks = fk/fs; kphi = ks;
            Ephi = (fphi-fphi0)/fphi0;
            Es = (fs-fs0)/fs0;
            Kphi = (fphi*kphi-fphi0*kphi0)/fphi0; 
            Ks = (fs*ks-fs0*ks0)/fs0;
        end    
               
        tphi = (Ephi + nu*Es)/(fs*(1-nu^2)) + ep^2/fs*(3*kphi0^2*Ephi + 3*nu*k02*Es - 2*kphi0*Kphi - nu*(ks0+kphi0)*Ks);
        mphi = ep^2/fs*(Kphi + nu*Ks - 2*kphi0*Ephi - nu*(ks0+kphi0)*Es);
        
        Tphi = tphi/fphi0;
        Mphi = mphi/fphi0;
                       
        dr = fs*cos(psi); dpsi = fs*ks;
        
        if (s>0)&&(s<pi)
            dTs = fs*((Tphi-Ts)*cos(psi)/r+ks*q);
            dMs = fs*((Mphi-Ms)*cos(psi)/r-q);
            dq = -fs*(ks*Ts+kphi*Tphi+q*cos(psi)/r);
        else
            dTs = 0; dMs = 0; dq = -fs*ks*Ts;
        end    
        
        dz = fs*sin(psi);
        
        dydx = [ dr; dpsi; dTs; dMs; dq; dz ];
    end
    
    function f = Fs0(s)
        ... % prescribe desired functional form
    end

    function f = Fphi0(s)
        ... % prescribe desired functional form
    end
    
    function k = Ks0(s)
        ... % prescribe desired functional form
    end

    function k = Kphi0(s)
        ... % prescribe desired functional form
    end

    function res = bc(Yleft,Yright)
        ya = Yleft(:,1); yb = Yright(:,end);
        ra = ya(1); psia = ya(2); qb = yb(5); zb = yb(6); 
        Tsb = yb(3); Msb = yb(4);
        res = [ ra; zb; psia; qb; Tsb; Msb ];
    end 
    
    function g = guess(x,~)
        ... % prescribe initial guess for solution
    end


%% code to fit model to shape

function paramsf = findfit(paramsg,solg)
    % This code has been simplified slightly.    
    Nv = 15; Np = 250; P = 0.3;
    
    oldparams = paramsg; optimval = 100; iter = 0;
    sol = solg; solsafe = solg;
    
    maxjumps = 0.05*ones(1,Nv); 
    
    initial_delta = get_initial_delta(paramsg,solg);

    options = optimset('TolX',0.005,'TolFun',0.005,'Display','iter','maxIter',4000,'maxFunEval',6000);
    paramsf = fminsearchANMS_IS(@shapedistance,paramsg,options,initial_delta);
    
    function D = shapedistance(params)
       
        failed = 0; 

        dparams = params-oldparams; 
        Njump = max(ceil(max(abs(dparams)./maxjumps)),1); N0jump=Njump;
       
        Dparams = dparams/Njump; 
        j = 1; e = 0; jj = 0;
        
        while j <= Njump
            
            Params = oldparams + j*Dparams; 
            
            try
                lastwarn('');
                [sol,~,rsol,zsol] = equilibrium(P,Params,sol); % call code to solve governing equations
                [~,mid] = lastwarn;
                if strcmp('MATLAB:bvp4c:RelTolNotMet',mid)
                    error('Break here.');
                end    
                j = j+1;
                if e >= 1
                    if jj == 3
                        e = e-1;
                        Njump = Njump/2; Dparams = 2*Dparams;
                        j = floor(j/2)+1; jj = 0;
                    else
                        jj = jj+1;
                    end    
                end
                fprintf('.');
            catch
                if e<2
                    j= 2*j-1; Njump = 2*Njump; Dparams = Dparams/2;
                    fprintf(':'); e = e+1; jj = 0;
                else
                    failed=1;
                    fLs = linspace(0,pi-P,Np);
                    rsol = sin(fLs); zsol = 1-cos(fLs);
                    sol = solsafe;
                    break;
                end    
            end    
        end
        
        D = get_distance(rsol,zsol);
        D = sqrt(D); 
        if failed
            D = 100;
        end    
        
        if D >= optimval
            sol = solsafe;
        else
            if iter > Nv+1
                oldparams = params;
                solsafe = sol;
            end    
            optimval = D;
        end  
        iter = iter+1;
    end   

    function D = get_distance(rsol,zsol)
        solarclength = zeros(1,Np);
        for p = 2:Np
            drsol = rsol(p)-rsol(p-1);
            dzsol = zsol(p)-zsol(p-1);
            solarclength(p) = solarclength(p-1) + sqrt(drsol^2+dzsol^2);
        end
        Solarclength = linspace(0,solarclength(Np),Nfp);
        Rsol = interp1(solarclength,rsol,Solarclength,'pchip');
        Zsol = interp1(solarclength,zsol,Solarclength,'pchip');
        Zsol = Zsol-mean(Zsol);
        D = 0;
        for p = 2:Nfp
            dD = (Rsol(p)-Avx(p))^2 + (Zsol(p)-Avy(p))^2;
            D = D + dD;
        end
    end    

    function initial_delta = get_initial_delta(params,sol)
        try
            lastwarn('');
            [~,~,rsol0,zsol0] = Nequilibrium_fit_bis2(P,params,sol);
            [~,mid] = lastwarn;
            if strcmp('MATLAB:bvp4c:RelTolNotMet',mid)
                error('Break here.');
            end
            d0 = sqrt(get_distance(rsol0,zsol0));
        catch
            error('Initial guess has failed.');
        end    
        failed = 0;
        initial_delta = zeros(1,Nv);
        usual_delta = 0.05;
        fprintf('Determining initial simplex ');
        for v = 1:Nv
            delta = usual_delta; 
            if params(v) ~= 0
                failed = 1;
            end    
            while failed
                ptest = params;
                ptest(v) = (1+delta)*params(v);
                dparams = ptest-params;
                Njump = max(ceil(max(abs(dparams)./maxjumps)),1);
                Dparams = dparams/Njump; 
                solj = sol;
                try
                    j = 1;
                    while j <= Njump
                        lastwarn('');
                        Params = params + j*Dparams;
                        [solj,~,rsolj,zsolj] = Nequilibrium_fit_bis2(P,Params,solj);
                        [~,mid] = lastwarn;
                        if strcmp('MATLAB:bvp4c:RelTolNotMet',mid)
                            error('Break here.');
                        end  
                        j = j+1;
                    end
                    dj = sqrt(get_distance(rsolj,zsolj));
                    if dj > 1.5*d0
                        error('Shape too far away from initial guess.');
                    end    
                    failed = 0;
                    if abs(delta*params(v)) < maxjumps(v)
                        maxjumps(v) = abs(delta*params(v));
                    end    
                catch
                    if delta > 0
                        delta = -delta;
                    else
                        delta = -0.5*delta;
                    end    
                end    
            end    
            initial_delta(v) = delta;
            fprintf('.');
        end    
        fprintf('\n');
    end
end

%% modify MATLAB's fminsearch to prescribe initial simplex and use alternative Nelder-Mead, with reduced shrinking of simplex
% line numbers for the MATLAB R2016b of fminsearch
% replace line 190 with
rho = 1; chi = 1 + 2/n; psi = 0.75 - 1/(2*n); sigma = 1 - 1/n;
% replace line 262 with 
y(j) = (1 + initial_delta(j))*y(j);
% replace lines 380-381 with
fvalue = 100;
while fvalue > 1.5*fv(:,1)
    v(:,j)=v(:,1)+sigma*(v(:,j) - v(:,1));
    x(:) = v(:,j); fvalue = funfcn(x,varargin{:});
    fv(:,j) = fvalue;
    func_evals = func_evals + 1;
end 
% and comment out line 383

%% code for aligning shapes 

function [ fitscales,fittimes,fitavshapes ] = get_shapealignment( Shapes,ref,refbegin,refend,Nf )
    Ns = length(Shapes);
    Np = 100;
    idxs = 1:Ns; fidxs = [idxs(1:ref-1),idxs(ref+1:end)];
    
    options = optimset('TolX',1e-4,'TolFun',1e-4,'MaxIter',2e5,'MaxFunEval',2e5);
       
    scalesg = ones(1,Ns-1); timesg = zeros(Nf,Ns-1);
    for s = 1:Ns-1
        timesg(:,s) = linspace(refbegin,refend,Nf).';
    end
    paramsg = [scalesg;timesg]; paramsg = randomise_params(paramsg);
    
    refshape = Shapes{ref}; refX = cell(Nf,1); refY = cell(Nf,1);
    T = linspace(refbegin,refend,Nf);
    for f = 1:Nf
        refT = interpolateshape(refshape,T(f));
        refX{f} = refT(:,1); refY{f} = refT(:,2);
    end
    
    fparams = fminsearchANMS(@alignmentdistance,paramsg,options); 
        % alternative Nelder-mead, without imposing initial simplex, and
        % without modified shrinkage step
    
    fitparams = zeros(Nf+1,Ns); fitparams(:,ref) = [1;linspace(refbegin,refend,Nf).'];
    for s = 1:Ns-1
        fitparams(:,fidxs(s)) = fparams(:,s);
    end    
    fitscales = fitparams(1,:); fittimes = fitparams(2:end,:).';
    for s = 1:Ns
        ft = sort(fittimes(s,:));
        ft(ft<0) = 0; ft(ft>1) = 1;
        fittimes(s,:) = ft;
    end    
    fitavshapes = cell(1,Nf);
    for f = 1:Nf
        fitX = zeros(Np,Ns); fitY = zeros(Np,Ns);
        for s = 1:Ns
            fitscale = fitscales(s);
            fitishape = interpolateshape(Shapes{s},fittimes(s,f));
            fitX(:,s) = fitishape(:,1)*fitscale; fitY(:,s) = fitishape(:,2)*fitscale;
        end
        avx = mean(fitX,2); avy = mean(fitY,2);
        fitavshapes{f} = [avx,avy];
    end    
    
    function [ ishape ] = interpolateshape( shape,t )
        Ntp = size(shape,1);
        sidx = 1+floor(t*(Ntp-1));
        if sidx<Ntp
            s1 = shape{sidx}; s2 = shape{sidx+1};
            dt = (Ntp-1)*t-(sidx-1);
            ishape = s1 + dt*(s2-s1);
        else
            ishape = shape{Ntp};
        end
    end

    function params = randomise_params(params)
        n = 0.01;
        scales = params(1,:); times = params(2:end,:);
        sr = 1-n+2*n*rand(1,Ns-1); scales = sr.*scales;
        tr = n*(2*rand(Nf,Ns-1)-1); times = times + tr;
        for sd = 1:Ns-1
            times(:,sd) = sort(times(:,sd));
        end    
        times(times<0) = 0; times(times>1) = 1;
        params = [scales;times];
    end

    function d = alignmentdistance(params)

        d = 0;
        scales = params(1,:); times = params(2:end,:);
        for sd = 1:Ns-1
            times(:,sd) = sort(times(:,sd));
        end    
        
        for fd = 1:Nf
            Xs = zeros(Np,Ns-1); Ys = zeros(Np,Ns-1);
            for sd = 1:Ns-1
                t = times(fd,sd);
                if (t<0)||(t>1)
                    d = 1000;
                    if t<0
                        t=0;
                    else
                        t=1;
                    end    
                end    
                ishape = interpolateshape(Shapes{fidxs(sd)},t);
                Xs(:,sd) = scales(sd)*ishape(:,1); Ys(:,sd) = scales(sd)*ishape(:,2);
            end
            Xs = [Xs,refX{fd}]; Ys = [Ys,refY{fd}];
            [D,ax] = get_averagesDTW(Xs,Ys);    
            ascale = max(ax);
            D = sqrt(D)/(Ns*Np*ascale);
            d = d + D;
        end
        d = 100*d;
    end

end

function [D,avX,avY,XDTW,YDTW] = get_averagesDTW(Xs,Ys)
% compute averages using pairwise dynamic time warping

    M = 4;
    Np = size(Xs,1); Ns = size(Xs,2); 

    X = cell(1,Ns); Y = cell(1,Ns); Ds = zeros(1,Ns);
    for i = 1:Ns
        x = zeros(Np,Ns); y = zeros(Np,Ns);
        for j = 1:Ns
            if j == i
                x(:,i) = Xs(:,i); y(:,i) = Ys(:,i);
            else
                [xx,yy] = get_alignment(Xs,Ys,i,j);
                x(:,j) = xx; y(:,j) = yy;
            end    
        end
        ax = mean(x,2); ay = mean(y,2);
        d = 0;
        for j = 1:Ns
            d = d + sum((x(:,j)-ax).^2+(y(:,j)-ay).^2);
        end
        X{i} = x; Y{i} = y; Ds(i) = d;
    end    
    [D,minidx] = min(Ds);
    avX = mean(X{minidx},2); avY = mean(Y{minidx},2); 
    XDTW = X{minidx}; YDTW = Y{minidx};

    function [x,y] = get_alignment(Xs,Ys,i,j)
        x1 = [0;Xs(:,i)]; x2 = [0;Xs(:,j)]; 
        y1 = [0;Ys(:,i)]; y2 = [0;Ys(:,j)];
        b = zeros(Np+1,Np+1);
        ds = Inf*ones(Np+1,Np+1); ds(1,1) = 0;
        for k = 2:Np+1
            for l = max(2,k-M):min(Np+1,k+M)
                [m,midx] = get_min(ds(k-1,l),ds(k,l-1),ds(k-1,l-1));
                ds(k,l) = sqrt((x1(k)-x2(l))^2 + (y1(k)-y2(l))^2) + m;
                b(k,l) = midx;
            end        
        end    
        x = zeros(Np+1,1); y = zeros(Np+1,1);
        k = Np+1; l = Np+1; 
        c = 1;
        while (k>=2) && (l>=2)
            if c
                x(k) = x2(l); y(k) = y2(l);
            end    
            if b(k,l) == 3
                k = k-1; l = l-1; c = 1;
            elseif b(k,l) == 2
                l = l-1; c = 0;
            else
                k = k-1; c = 1;
            end    
        end            
        x(2) = x2(2); y(2) = y2(2);
        x = x(2:end); y = y(2:end);   
    end 
    
    function [m,midx] = get_min(a,b,c)
        if a < b
            if a < c
                m = a; midx = 1; 
            else
                m = c; midx = 3; 
            end
        else
            if b < c
                m = b; midx = 2; 
            else
                m = c; midx = 3; 
            end    
        end    
    end
end

%% code to compute covariance ellipses and shape variations
[~,avx,avy,X,Y] = get_averagesDTW(X,Y);
tvecs = zeros(Np,2);
tvecs(1,:) = [avx(2)-avx(1),avy(2)-avy(1)]/sqrt((avy(2)-avy(1))^2+(avx(2)-avx(1))^2);
for p = 2:Np-1
    tvecs(p,:) = [avx(p+1)-avx(p-1),avy(p+1)-avy(p-1)]/sqrt((avy(p+1)-avy(p-1))^2+(avx(p+1)-avx(p-1))^2);
    if dot(tvecs(p,:),tvecs(p-1,:))<0
        tvecs(p,:) = -tvecs(p,:);
    end    
end
tvecs(end,:) = [avx(end)-avx(end-1),avy(end)-avy(end-1)]/sqrt((avy(end)-avy(end-1))^2+(avx(end)-avx(end-1))^2);
if dot(tvecs(end,:),tvecs(end-1,:))<0
    tvecs(end,:) = -tvecs(end,:);
end
t = zeros(Np,1); davs = zeros(Np,2);
for p = 1:Np
    tvec = tvecs(p,:);
    cvm = cov([X(p,:).',Y(p,:).']);
    [cvevecs,cvevals] = eig(cvm);
    evec1 = cvevecs(1,:); evec2 = cvevecs(2,:);
    a1 = sqrt(cvevals(1,1)); a2 = sqrt(cvevals(2,2));
    if dot(tvec,evec1)<0
        evec1 = -evec1;
    end
    d = evec1(1)*evec2(2)-evec1(2)*evec2(1);
    if d<0
        evec2 = -evec2;
    end  
    tx = dot(tvec,evec1); ty = dot(tvec,evec2); phi = atan2(ty,tx);
    theta = atan2(a2*cos(phi),-a1*sin(phi));
    ctheta = cos(theta); stheta = sin(theta);
    dav = a1*ctheta*evec1 + a2*stheta*evec2;
    davs(p,:) = dav;
    rv = dav - dot(dav,tvec)*tvec; t(p) = sqrt(dot(rv,rv));
end 
mts = mean(t); t = t/mts;
